# Supplementary material for: Impact of Soil Drought on Yield and Leaf Sugar Content in Wheat: Genotypic and Phenotypic Relationships Compared Using a Doubled Haploid Population
Source: Int J Mol Sci. 2025 Aug 13;26(16):7833. doi: 10.3390/ijms26167833 (PMC12386748; doi:10.3390/ijms26167833)
Supplement: Supplementary file 1 [file ijms-26-07833-s001.zip]

Archive with 7 entries (7 files):
- Table S13 Candidate gene searches.xlsx
- Fig S9_QTLAB SQ 14 Aug 1.pdf
- ijms-3707475-supplementary_R1(TS1-TS8; FIG.S1-FIG.pdf
- Table S9 All yield_plant+biomass_plant+TGW input data.xlsx
- Table S10 Phenotypic and genetic correlations.xlsx
- Table S11 91+75 DHs LODs compared.xlsx
- Table S12 Genes and LOD peaks for traits final.xlsx
