# Supplementary material for: Impact of Soil Drought on Yield and Leaf Sugar Content in Wheat: Genotypic and Phenotypic Relationships Compared Using a Doubled Haploid Population
Source: Int J Mol Sci. 2025 Aug 13;26(16):7833. doi: 10.3390/ijms26167833 (PMC12386748; doi:10.3390/ijms26167833)
Supplement: Supplementary file 1 [file ijms-26-07833-s001.zip › Table S13 Candidate gene searches.xlsx]

## Sheet: Table S3
Table S13. Candidate genes identified for selected multiple QTLs. Degree represents the number of genes connected to the gene. A higher score indicates a higher priority.
Gane bp locations are given according to Chinese Spring RefSeq v2.1.
For comparison, corresponding genes and their descriptions in Oryza sativa L. and Arabidopsis thaliana L. are also given.
Shaded cells indicate homologous genes and their locations on 5B and 5D
QTL	Nearest marker(s) (cM)	Position on IWGSC_RefSeq_v2.1	Number of genes	Gene designation (RefSeq v2.1)	Degree	Score	Location (RefSeq v2.1)	NR_description	Swissprot_description	TF	Rice_geneID	Rice_description	Ath_geneID	Ath_description
QYld(C13).csdh-5B	psp3037 (75 cM)	Chr5B:514308484..517097153 (2.79 Mb)	26	TraesCS5B03G0826300	182	1	chr5B:514650976-514652437(+)	uncharacterized protein LOC119305989 [NR:XP_037438253.1]	1-phosphatidylinositol phosphodiesterase [UniProtKB/Swiss-Prot:P34024]	-	Os09g0535900	Similar to Ki1 protein	AT4G34920	AT4g34920/F11I11_160 [Source:UniProtKB/TrEMBL Acc:Q9SW43]
QFRU(D13).csdh-5B				TraesCS5B03G0829800	172	0.94	chr5B:516686065-516688284(+)	L-gulonolactone oxidase 2-like [NR:XP_037442890.1]	L-gulonolactone oxidase 2 [UniProtKB/Swiss-Prot:Q6NQ66]	-	Os08g0114300	D-arabinono-1,4-lactone oxidase domain containing protein	AT5G56470	Probable truncated L-gulonolactone oxidase 7, mitochondrial [Source:UniProtKB/Swiss-Prot Acc:Q9FM84]
				TraesCS5B03G0825400	136	0.74	chr5B:514411115-514412852(-)	uncharacterized protein LOC123112863 [NR:XP_044389898.1]	1-phosphatidylinositol phosphodiesterase [UniProtKB/Swiss-Prot:P34024]	-	Os09g0535900	Similar to Ki1 protein	AT4G34920	AT4g34920/F11I11_160 [Source:UniProtKB/TrEMBL Acc:Q9SW43]
				TraesCS5B03G0825800	80	0.43	chr5B:514453085-514456660(-)	aspartate--tRNA ligase 2, cytoplasmic-like [NR:XP_037438252.1]	Aspartate--tRNA ligase 2, cytoplasmic [UniProtKB/Swiss-Prot:Q9M084]	-	Os02g0686400	Similar to Aspartyl-tRNA synthetase (EC 6.1.1.12) (Aspartate--tRNA ligase) (AspRS)	AT4G31180	Aspartate--tRNA ligase 2, cytoplasmic [Source:UniProtKB/Swiss-Prot Acc:Q9M084]
				TraesCS5B03G0829100	71	0.38	chr5B:516363462-516363815(-)	defensin-like protein 1 [NR:XP_037438254.1]	Defensin-like protein 1 [UniProtKB/Swiss-Prot:P20158]	-	Os02g0172000	Similar to Defensin protein 1	AT2G02130	Defensin-like protein 1 [Source:UniProtKB/Swiss-Prot Acc:Q9ZUL7]
				TraesCS5B03G0827800	69	0.37	chr5B:515290866-515294774(-)	protein NUCLEAR FUSION DEFECTIVE 4-like [NR:XP_044389903.1]	Protein NUCLEAR FUSION DEFECTIVE 4 [UniProtKB/Swiss-Prot:F4I9E1]	-	Os09g0536700	Similar to predicted protein	AT4G34950	Major facilitator superfamily protein [Source:UniProtKB/TrEMBL Acc:Q9SW40]
				TraesCS5B03G0829200	54	0.29	chr5B:516365253-516365902(+)	defensin-like protein 1 [NR:XP_037438255.1]	Defensin-like protein 1 [UniProtKB/Swiss-Prot:P21923]	-	-	-	-	-
				TraesCS5B03G0829300	46	0.24	chr5B:516415043-516417645(-)	hypothetical protein CFC21_072871 [NR:KAF7066953.1]	Purple acid phosphatase 15 [UniProtKB/Swiss-Prot:Q9SFU3]	-	Os03g0848200	Similar to Phytase	AT3G07130	Purple acid phosphatase [Source:UniProtKB/TrEMBL Acc:A0A1I9LLI7]
				TraesCS5B03G0827700	34	0.18	chr5B:515259135-515261218(+)	thaumatin-like protein 1 [NR:XP_037442883.1]	Thaumatin-like protein 1 [UniProtKB/Swiss-Prot:A0A1P8B554]	-	Os09g0536400	Similar to Thaumatin-like protein 1 precursor	AT4G36000	Pathogenesis-related thaumatin superfamily protein [Source:UniProtKB/TrEMBL Acc:F4JNX4]
				TraesCS5B03G0830000	33	0.17	chr5B:516750459-516752583(+)	probable L-gulonolactone oxidase 1 [NR:XP_044393554.1]	L-gulonolactone oxidase 2 [UniProtKB/Swiss-Prot:Q6NQ66]	-	Os08g0114300	D-arabinono-1,4-lactone oxidase domain containing protein	AT5G56470	Probable truncated L-gulonolactone oxidase 7, mitochondrial [Source:UniProtKB/Swiss-Prot Acc:Q9FM84]
				TraesCS5B03G0828500	29	0.15	chr5B:515981448-515983101(-)	noroxomaritidine synthase 2-like [NR:XP_044393551.1]	Noroxomaritidine synthase [UniProtKB/Swiss-Prot:A0A140IL90]	-	Os08g0262500	Cytochrome P450 family protein	AT4G39490	CYP96A10 [Source:UniProtKB/TrEMBL Acc:A0A178UWN2]
				TraesCS5B03G0830200	25	0.13	chr5B:516774322-516776049(-)	hypothetical protein CFC21_072876 [NR:KAF7066960.1]	Glucan endo-1,3-beta-glucosidase [UniProtKB/Swiss-Prot:P52409]	-	Os07g0240200	Similar to Beta-1,3 glucanase precursor (EC 3.2.1.39)	AT3G46570	Glucosidase-like protein [Source:UniProtKB/TrEMBL Acc:Q9SNC1]
				TraesCS5B03G0825700	24	0.12	chr5B:514445693-514450890(-)	DNA-(apurinic or apyrimidinic site) endonuclease 2-like [NR:XP_044389899.1]	DNA-(apurinic or apyrimidinic site) endonuclease 2 [UniProtKB/Swiss-Prot:F4JNY0]	-	Os09g0536000	Exodeoxyribonuclease III xth family protein	AT4G36050	DNA-(apurinic or apyrimidinic site) lyase 2 [Source:UniProtKB/Swiss-Prot Acc:F4JNY0]
				TraesCS5B03G0828900	23	0.12	chr5B:516025498-516030737(+)	peptidyl-prolyl cis-trans isomerase CYP21-1 [NR:XP_020155338.1]	Peptidyl-prolyl cis-trans isomerase CYP21-1 [UniProtKB/Swiss-Prot:O49605]	-	Os09g0537600	Similar to Cyclophilin-like protein (Single domain cyclophilin type peptidyl- prolyl cis-trans isomerase)	AT4G34960	Peptidyl-prolyl cis-trans isomerase CYP21-1 [Source:UniProtKB/Swiss-Prot Acc:O49605]
				TraesCS5B03G0827300	22	0.11	chr5B:514883475-514883772(+)	hypothetical protein CFC21_071195 [NR:KAF7065010.1]	-	-	-	-	-	-
				TraesCS5B03G0827500	18	0.09	chr5B:514900031-514902338(+)	thaumatin-like protein 1b [NR:XP_044393548.1]	Thaumatin-like protein 1 [UniProtKB/Swiss-Prot:P83332]	-	Os09g0536300	Similar to thaumatin-like protein 1	AT2G17860	Pathogenesis-related thaumatin superfamily protein [Source:TAIR Acc:AT2G17860]
				TraesCS5B03G0825500	16	0.08	chr5B:514421786-514423301(-)	BTB/POZ and MATH domain-containing protein 2-like [NR:XP_044389900.1]	BTB/POZ and MATH domain-containing protein 2 [UniProtKB/Swiss-Prot:Q9M8J9]	-	Os10g0429600	Similar to BTB/POZ domain containing protein	-	-
				TraesCS5B03G0828300	14	0.07	chr5B:515626219-515627600(-)	hypothetical protein CFC21_072865 [NR:KAF7066946.1]	-	-	Os01g0900800	Helix-loop-helix DNA-binding domain containing protein	-	-
				TraesCS5B03G0829400	14	0.07	chr5B:516628527-516632828(+)	LOW QUALITY PROTEIN: proteasome subunit alpha type-7-B [NR:XP_020155453.1]	Proteasome subunit alpha type-7-A [UniProtKB/Swiss-Prot:Q6YT00]	-	Os09g0538200	Proteasome subunit alpha type 7 (EC 3.4.25.1) (20S proteasome alpha subunit D) (20S proteasome subunit alpha-4)	AT5G66140	Proteasome subunit alpha type-7-B [Source:UniProtKB/Swiss-Prot Acc:O24616]
				TraesCS5B03G0829500	14	0.07	chr5B:516636239-516648645(+)	hypothetical protein CFC21_072873 [NR:KAF7066957.1]	Protein PAT1 homolog [UniProtKB/Swiss-Prot:Q0WPK4]	-	Os02g0295700	Aldehyde dehydrogenase, conserved site domain containing protein	AT1G79090	Protein PAT1 homolog [Source:UniProtKB/Swiss-Prot Acc:Q0WPK4]
QTGW(C10).csdh-5B	3950923 (81 cM)	Chr5B:516041582..525230556 (9.19 Mb)	91	TraesCS5B03G0831200	924	1	chr5B:517438341-517440304(-)	myb-related protein Hv1 [NR:XP_044389911.1]	Myb-related protein Hv1 [UniProtKB/Swiss-Prot:P20026]	MYB	Os09g0538400	Similar to P-type R2R3 Myb protein (Fragment)	AT4G34990	Transcription factor MYB32 [Source:UniProtKB/Swiss-Prot Acc:O49608]
QGLU(D13).csdh-5B				TraesCS5B03G0839400	476	0.51	chr5B:521632978-521635576(+)	hypothetical protein CFC21_072943 [NR:KAF7067024.1]	Zinc finger protein CONSTANS-LIKE 10 [UniProtKB/Swiss-Prot:Q9LUA9]	CO-like	Os06g0654900	Similar to CONSTANS-like protein CO6	-	-
QFRU(D13).csdh-5B				TraesCS5B03G0845000	284	0.31	chr5B:524283171-524286245(-)	hypothetical protein CFC21_072971 [NR:KAF7067052.1]	Ankyrin repeat-containing protein At2g01680 [UniProtKB/Swiss-Prot:Q9ZU96]	-	Os11g0435100	Ankyrin repeat domain containing protein	-	-
				TraesCS5B03G0841400	235	0.25	chr5B:522595335-522597214(+)	putrescine hydroxycinnamoyltransferase 3-like [NR:XP_044393579.1]	Putrescine hydroxycinnamoyltransferase 3 [UniProtKB/Swiss-Prot:Q7XXN5]	-	Os09g0543900	Transferase family protein	-	-
				TraesCS5B03G0841300	226	0.24	chr5B:522375752-522377463(-)	ornithine decarboxylase-like [NR:XP_044393578.1]	Ornithine decarboxylase [UniProtKB/Swiss-Prot:O22616]	-	Os09g0543400	Ornithine decarboxylase (EC 4.1.1.17)	-	-
				TraesCS5B03G0839800	195	0.21	chr5B:521826901-521832705(-)	chromatin assembly factor 1 subunit FSM-like [NR:XP_044389940.1]	Chromatin assembly factor 1 subunit FSM [UniProtKB/Swiss-Prot:B2ZX90]	-	Os01g0896300	Hypothetical conserved gene	-	-
				TraesCS5B03G0836600	192	0.21	chr5B:520532902-520533226(+)	hypothetical protein CFC21_072920 [NR:KAF7067001.1]	-	-	-	-	-	-
				TraesCS5B03G0829800	172	0.19	chr5B:516686065-516688284(+)	L-gulonolactone oxidase 2-like [NR:XP_037442890.1]	L-gulonolactone oxidase 2 [UniProtKB/Swiss-Prot:Q6NQ66]	-	Os08g0114300	D-arabinono-1,4-lactone oxidase domain containing protein	AT5G56470	Probable truncated L-gulonolactone oxidase 7, mitochondrial [Source:UniProtKB/Swiss-Prot Acc:Q9FM84]
				TraesCS5B03G0837200	172	0.19	chr5B:520743110-520744343(+)	unnamed protein product [NR:VAI35250.1]	-	-	Os10g0155100	Curculin-like (mannose-binding) lectin domain containing protein	-	-
				TraesCS5B03G0842100	172	0.19	chr5B:523193237-523194903(+)	putrescine hydroxycinnamoyltransferase 3-like [NR:XP_044393581.1]	Putrescine hydroxycinnamoyltransferase 3 [UniProtKB/Swiss-Prot:Q7XXN5]	-	Os09g0543900	Transferase family protein	-	-
				TraesCS5B03G0833600	166	0.18	chr5B:519183976-519186899(-)	SKP1-like protein 1 [NR:XP_044389922.1]	SKP1-like protein 1B [UniProtKB/Swiss-Prot:Q9FHW7]	-	Os09g0539500	Similar to SKP1-like protein 1A	AT1G75950	SKP1-like protein 1A [Source:UniProtKB/Swiss-Prot Acc:Q39255]
				TraesCS5B03G0834900	149	0.16	chr5B:519612659-519613981(-)	bZIP transcription factor TRAB1-like [NR:XP_044393562.1]	Protein FD [UniProtKB/Swiss-Prot:Q84JK2]	bZIP	Os09g0540800	Basic leucine zipper (bZIP)-containing transcription factor, Promotion of flowerin	-	-
				TraesCS5B03G0842200	115	0.12	chr5B:523203039-523204881(+)	putrescine hydroxycinnamoyltransferase 3-like [NR:XP_044393582.1]	Putrescine hydroxycinnamoyltransferase 3 [UniProtKB/Swiss-Prot:Q7XXN5]	-	Os09g0543900	Transferase family protein	-	-
				TraesCS5B03G0835100	106	0.11	chr5B:519686927-519688362(+)	probable aquaporin PIP2-7 [NR:XP_044389928.1]	Probable aquaporin PIP2-7 [UniProtKB/Swiss-Prot:Q651D5]	-	Os09g0541000	Similar to Aquaporin 2	AT4G35100	Aquaporin PIP2-7 [Source:UniProtKB/Swiss-Prot Acc:P93004]
				TraesCS5B03G0831300	105	0.11	chr5B:517448238-517450729(+)	hypothetical protein CFC21_072883 [NR:KAF7066966.1]	Protein POLLENLESS 3-LIKE 2 [UniProtKB/Swiss-Prot:Q9SD20]	-	Os09g0538500	Similar to Male sterility MS5	AT3G51280	Protein POLLENLESS 3-LIKE 2 [Source:UniProtKB/Swiss-Prot Acc:Q9SD20]
				TraesCS5B03G0833200	100	0.11	chr5B:518729335-518734687(+)	beta-galactosidase 12-like [NR:XP_044389921.1]	Beta-galactosidase 12 [UniProtKB/Swiss-Prot:Q0IZZ8]	-	Os09g0539200	Similar to Relative to SR12 protein (Fragment)	AT4G35010	Beta-galactosidase 11 [Source:UniProtKB/Swiss-Prot Acc:Q9SCV1]
				TraesCS5B03G0839900	97	0.1	chr5B:521956418-521957267(+)	thaumatin-like protein 1b [NR:XP_037438273.1]	Thaumatin-like protein 1a [UniProtKB/Swiss-Prot:Q9FSG7]	-	Os09g0536300	Similar to thaumatin-like protein 1	AT4G36010	Pathogenesis-related thaumatin superfamily protein [Source:UniProtKB/TrEMBL Acc:O65638]
				TraesCS5B03G0841800	92	0.1	chr5B:522803510-522805131(+)	putrescine hydroxycinnamoyltransferase 3-like [NR:XP_044393580.1]	Putrescine hydroxycinnamoyltransferase 3 [UniProtKB/Swiss-Prot:Q7XXN5]	-	Os09g0543900	Transferase family protein	-	-
				TraesCS5B03G0838900	84	0.09	chr5B:521445675-521449396(+)	protein ALTERED PHOSPHATE STARVATION RESPONSE 1-like [NR:XP_044389938.1]	Protein ALTERED PHOSPHATE STARVATION RESPONSE 1 [UniProtKB/Swiss-Prot:A0A178VBJ0]	-	Os09g0542500	Domain of unknown function DUF632 domain containing protein	-	-
				TraesCS5B03G0833300	75	0.08	chr5B:518737362-518740379(+)	protein MCM10 homolog [NR:XP_044393558.1]	Protein MCM10 homolog [UniProtKB/Swiss-Prot:Q5RHY1]	-	Os09g0539400	Similar to MCM10 minichromosome maintenance deficient 10	AT2G20980	Minichromosome maintenance 10 [Source:UniProtKB/TrEMBL Acc:Q5XVE2]
				TraesCS5B03G0829100	71	0.08	chr5B:516363462-516363815(-)	defensin-like protein 1 [NR:XP_037438254.1]	Defensin-like protein 1 [UniProtKB/Swiss-Prot:P20158]	-	Os02g0172000	Similar to Defensin protein 1	AT2G02130	Defensin-like protein 1 [Source:UniProtKB/Swiss-Prot Acc:Q9ZUL7]
				TraesCS5B03G0835800	64	0.07	chr5B:520358774-520359475(+)	hypothetical protein CFC21_072914 [NR:KAF7066995.1]	-	-	-	-	-	-
				TraesCS5B03G0837400	61	0.07	chr5B:520833786-520836995(+)	uncharacterized protein LOC123112897 [NR:XP_044389931.1]	-	-	Os09g0541700	Similar to mRNA, clone: RTFL01-25-P14	AT5G66090	Cell wall integrity/stress response component [Source:UniProtKB/TrEMBL Acc:Q9FKX3]
				TraesCS5B03G0842400	57	0.06	chr5B:523239642-523240359(+)	hypothetical protein CFC21_072962 [NR:KAF7067044.1]	-	-	-	-	-	-
				TraesCS5B03G0829200	54	0.06	chr5B:516365253-516365902(+)	defensin-like protein 1 [NR:XP_037438255.1]	Defensin-like protein 1 [UniProtKB/Swiss-Prot:P21923]	-	-	-	-	-
				TraesCS5B03G0832800	53	0.06	chr5B:518349472-518354181(-)	3-dehydroquinate synthase, chloroplastic-like [NR:XP_037442898.1]	3-dehydroquinate synthase, chloroplastic [UniProtKB/Swiss-Prot:U3KRF2]	-	Os09g0539100	Similar to 3-dehydroquinate synthase-like protein	AT5G66120	3-dehydroquinate synthase, chloroplastic [Source:UniProtKB/Swiss-Prot Acc:Q8VYV7]
				TraesCS5B03G0833400	53	0.06	chr5B:518741571-518743452(+)	probable aldo-keto reductase 2 [NR:XP_020151139.1]	Probable aldo-keto reductase 2 [UniProtKB/Swiss-Prot:A2XRZ0]	-	Os04g0338000	Similar to IN2-2 protein	AT1G60710	Probable aldo-keto reductase 4 [Source:UniProtKB/Swiss-Prot Acc:Q93ZN2]
				TraesCS5B03G0844700	52	0.06	chr5B:524115586-524117005(-)	B-box zinc finger protein 32-like [NR:XP_044393586.1]	B-box zinc finger protein 32 [UniProtKB/Swiss-Prot:Q9LJB7]	-	Os06g0661200	Similar to B-box zinc finger family protein	-	-
				TraesCS5B03G0841100	49	0.05	chr5B:522292249-522299164(+)	phospholipase D delta-like [NR:XP_037442931.1]	Phospholipase D delta [UniProtKB/Swiss-Prot:Q9C5Y0]	-	Os09g0543100	Similar to predicted protein	AT4G35790	Phospholipase D delta [Source:UniProtKB/Swiss-Prot Acc:Q9C5Y0]
				TraesCS5B03G0843500	47	0.05	chr5B:523706664-523706886(+)	uncharacterized protein LOC119306024 [NR:XP_037438277.1]	-	-	Os02g0127100	Cell division protein FtsZ family protein	-	-
				TraesCS5B03G0829300	46	0.05	chr5B:516415043-516417645(-)	hypothetical protein CFC21_072871 [NR:KAF7066953.1]	Purple acid phosphatase 15 [UniProtKB/Swiss-Prot:Q9SFU3]	-	Os03g0848200	Similar to Phytase	AT3G07130	Purple acid phosphatase [Source:UniProtKB/TrEMBL Acc:A0A1I9LLI7]
				TraesCS5B03G0844900	43	0.05	chr5B:524177529-524178144(-)	B-box zinc finger protein 32-like [NR:XP_037438360.1]	B-box zinc finger protein 32 [UniProtKB/Swiss-Prot:Q9LJB7]	-	Os06g0661200	Similar to B-box zinc finger family protein	-	-
QTGW(C10).csdh-5B	1144428 (87 cM)	Chr5B:528964080..539485731 (10.52 Mb)	155	TraesCS5B03G0893300	928	1	chr5B:538875939-538878946(+)	NAC domain-containing protein 86-like [NR:XP_037438334.1]	NAC domain-containing protein 86 [UniProtKB/Swiss-Prot:Q9FFI5]	NAC	Os09g0552900	Similar to NAC domain protein, IPR003441	AT3G17730	NAC domain containing protein 57 [Source:UniProtKB/TrEMBL Acc:Q9LSH5]
QTGW(D10).csdh-5B	4988916 (88 cM)			TraesCS5B03G0893200	690	0.74	chr5B:538871442-538873995(+)	NAC domain-containing protein 86-like [NR:XP_037438333.1]	NAC domain-containing protein 45 [UniProtKB/Swiss-Prot:A4VCM0]	NAC	Os09g0552900	Similar to NAC domain protein, IPR003441	AT3G17730	NAC domain containing protein 57 [Source:UniProtKB/TrEMBL Acc:Q9LSH5]
QGLU(D13).csdh-5B	1125268 (90 cM)			TraesCS5B03G0890400	397	0.43	chr5B:537512210-537522020(-)	Fanconi anemia group J protein homolog [NR:XP_044390059.1]	Fanconi anemia group J protein homolog [UniProtKB/Swiss-Prot:Q3YK19]	-	Os09g0551800	Helicase-like, DEXD box c2 type domain containing protein	AT2G05635	DNA repair DEAD helicase RAD3/XP-D subfamily protein [Source:UniProtKB/TrEMBL Acc:F4IHC3]
QFRU(D13).csdh-5B				TraesCS5B03G0864200	313	0.34	chr5B:530474383-530480802(-)	disease resistance protein RGA5-like [NR:XP_044389998.1]	Disease resistance protein RGA5 [UniProtKB/Swiss-Prot:F7J0N2]	ERF	Os11g0685400	Hypothetical conserved gene	AT2G40350	Integrase-type DNA-binding superfamily protein [Source:TAIR Acc:AT2G40350]
				TraesCS5B03G0890500	275	0.3	chr5B:537523513-537533070(-)	DNA mismatch repair protein MLH3-like [NR:XP_044390061.1]	DNA mismatch repair protein MLH3 [UniProtKB/Swiss-Prot:F4JN26]	-	Os09g0551900	Hypothetical conserved gene	-	-
				TraesCS5B03G0877500	254	0.27	chr5B:534658105-534663391(+)	hypothetical protein CFC21_073121 [NR:KAF7067200.1]	Protein NLP1 [UniProtKB/Swiss-Prot:Q10S83]	Nin-like	Os09g0549450	Similar to NIN-like protein 1	AT1G76350	Protein NLP5 [Source:UniProtKB/Swiss-Prot Acc:Q9SFW8]
				TraesCS5B03G0892700	253	0.27	chr5B:538541337-538543035(-)	unnamed protein product [NR:VAI35734.1]	13S globulin seed storage protein 2 [UniProtKB/Swiss-Prot:O23880]	-	Os09g0552500	RmlC-like jelly roll fold domain containing protein	-	-
				TraesCS5B03G0893500	217	0.23	chr5B:538886710-538887286(-)	histone H4 [NR:WP_072354057.1]	Histone H4 [UniProtKB/Swiss-Prot:P0CG89]	-	Os09g0553100	Similar to Histone H4	AT1G07820	Histone H4 [Source:UniProtKB/TrEMBL Acc:Q6NR90]
				TraesCS5B03G0873300	199	0.21	chr5B:533389815-533392746(+)	chitin elicitor-binding protein-like [NR:XP_044390026.1]	Chitin elicitor-binding protein [UniProtKB/Swiss-Prot:Q8H8C7]	-	Os09g0548200	Peptidoglycan-binding Lysin subgroup domain containing protein	AT2G17120	LysM domain-containing GPI-anchored protein 2 [Source:UniProtKB/Swiss-Prot Acc:O23006]
				TraesCS5B03G0887900	158	0.17	chr5B:536708641-536712522(-)	receptor-like serine/threonine-protein kinase SD1-8 [NR:XP_044393648.1]	Receptor-like serine/threonine-protein kinase SD1-8 [UniProtKB/Swiss-Prot:O81905]	-	Os09g0551400	Similar to S-locus receptor-like kinase RLK14	-	-
				TraesCS5B03G0877300	140	0.15	chr5B:534629852-534631843(-)	probable flavin-containing monooxygenase 1 [NR:XP_044393630.1]	Probable flavin-containing monooxygenase 1 [UniProtKB/Swiss-Prot:Q9LMA1]	-	Os09g0549300	Flavin-containing monooxygenase FMO family protein	-	-
				TraesCS5B03G0861100	130	0.14	chr5B:529802694-529803093(+)	hypothetical protein CFC21_073024 [NR:KAF7067106.1]	Cortical cell-delineating protein [UniProtKB/Swiss-Prot:Q01595]	-	Os03g0103100	Similar to Physical impedance induced protein	AT4G12550	Putative lipid-binding protein AIR1 [Source:UniProtKB/Swiss-Prot Acc:Q9S7I2]
				TraesCS5B03G0876800	115	0.12	chr5B:534479918-534480263(+)	hypothetical protein CFC21_073118 [NR:KAF7067197.1]	-	-	-	-	-	-
				TraesCS5B03G0865900	109	0.12	chr5B:530924701-530926213(-)	uncharacterized protein LOC123116775 [NR:XP_044393617.1]	-	-	-	-	-	-
				TraesCS5B03G0884400	108	0.12	chr5B:536013028-536014251(+)	chlorophyll a-b binding protein of LHCII type 1-like [NR:XP_044390056.1]	Chlorophyll a-b binding protein 1, chloroplastic [UniProtKB/Swiss-Prot:P12329]	-	Os01g0600900	Chlorophyll a-b binding protein 2, chloroplast precursor (LHCII type I CAB-2) (LHCP)	AT2G34420	Chlorophyll a-b binding protein, chloroplastic [Source:UniProtKB/TrEMBL Acc:Q39141]
				TraesCS5B03G0890800	99	0.11	chr5B:537660291-537662110(+)	uncharacterized protein LOC123116821 [NR:XP_044393652.1]	-	-	Os05g0320500	Conserved hypothetical protein	-	-
				TraesCS5B03G0865200	94	0.1	chr5B:530746833-530748349(-)	uncharacterized protein LOC123112965 [NR:XP_044390006.1]	-	-	-	-	-	-
				TraesCS5B03G0861500	92	0.1	chr5B:529816001-529816481(-)	auxin-responsive protein SAUR36-like [NR:XP_044389991.1]	Auxin-responsive protein SAUR36 [UniProtKB/Swiss-Prot:B7F8P5]	-	Os09g0545300	SAUR family protein, Negative regulator of auxin synthesis and transpor	AT1G29490	Auxin-responsive protein SAUR68 [Source:UniProtKB/Swiss-Prot Acc:Q29Q96]
				TraesCS5B03G0884800	82	0.09	chr5B:536067157-536070997(-)	receptor-like serine/threonine-protein kinase SD1-8 [NR:XP_044393642.1]	Receptor-like serine/threonine-protein kinase SD1-8 [UniProtKB/Swiss-Prot:O81905]	-	Os09g0551000	Protein kinase, catalytic domain domain containing protein	-	-
				TraesCS5B03G0878300	74	0.08	chr5B:534718492-534720219(+)	uncharacterized protein LOC123113010 [NR:XP_044390046.1]	Heavy metal-associated isoprenylated plant protein 9 [UniProtKB/Swiss-Prot:Q9FLU5]	-	Os09g0549600	Heavy metal transport/detoxification protein domain containing protein	-	-
				TraesCS5B03G0877400	66	0.07	chr5B:534651157-534654210(+)	transcriptional regulatory protein AlgP-like [NR:XP_044390043.1]	-	-	Os09g0549400	Conserved hypothetical protein	-	-
				TraesCS5B03G0872300	59	0.06	chr5B:532656974-532658868(-)	uncharacterized protein LOC123116783 [NR:XP_044393625.1]	-	-	Os10g0549700	Protein of unknown function DUF3615 domain containing protein	-	-
				TraesCS5B03G0871700	58	0.06	chr5B:531914238-531914721(-)	hypothetical protein CFC21_073088 [NR:KAF7067169.1]	Putative FBD-associated F-box protein At5g56440 [UniProtKB/Swiss-Prot:Q9FM87]	-	Os09g0547800	Cyclin-like F-box domain containing protein	-	-
				TraesCS5B03G0881900	52	0.06	chr5B:535400916-535403226(-)	hypothetical protein CFC21_073143 [NR:KAF7067228.1]	F-box/LRR-repeat protein At3g59200 [UniProtKB/Swiss-Prot:Q9LX51]	-	-	-	-	-
				TraesCS5B03G0875900	50	0.05	chr5B:534273961-534277392(+)	BURP domain-containing protein 9-like [NR:XP_044390036.1]	BURP domain-containing protein 11 [UniProtKB/Swiss-Prot:Q5Z5C9]	-	Os06g0302650	BURP domain containing protein	-	-
				TraesCS5B03G0883700	46	0.05	chr5B:535743192-535748542(-)	unnamed protein product [NR:VAI35633.1]	Bromodomain-containing protein 1 [UniProtKB/Swiss-Prot:O95696]	-	Os09g0550000	Bromodomain containing protein	-	-
				TraesCS5B03G0871400	45	0.05	chr5B:531832403-531836323(-)	uncharacterized protein LOC123112985 [NR:XP_044390020.1]	IST1-like protein [UniProtKB/Swiss-Prot:Q54I39]	-	Os09g0547200	Protein of unknown function DUF292, eukaryotic domain containing protein	AT4G35730	Regulator of Vps4 activity in the MVB pathway protein [Source:UniProtKB/TrEMBL Acc:F4JNS8]
				TraesCS5B03G0872800	43	0.05	chr5B:532815121-532817423(+)	probable cytokinin riboside 5'-monophosphate phosphoribohydrolase LOGL9 [NR:XP_044390024.1]	Probable cytokinin riboside 5'-monophosphate phosphoribohydrolase LOGL9 [UniProtKB/Swiss-Prot:B7E7M8]	-	Os09g0547500	Lysine decarboxylase-like protein, Response to abiotic stresse	AT2G28305	Cytokinin riboside 5'-monophosphate phosphoribohydrolase [Source:UniProtKB/TrEMBL Acc:A0A178VS96]
QYld(C12).csdh-5D	cfd7 (107 cM)	Chr5D:438397733-443682218 (5.28 Mbp)	80	TraesCS5D03G0812500	1233	1	chr5D:443134425-443137409(+)	NAC domain-containing protein 86 [NR:XP_020186594.1]	NAC domain-containing protein 86 [UniProtKB/Swiss-Prot:Q9FFI5]	NAC	Os09g0552900	Similar to NAC domain protein, IPR003441	AT3G17730	NAC domain containing protein 57 [Source:UniProtKB/TrEMBL;Acc:Q9LSH5]
QYld(D12).csdh-5D				TraesCS5D03G0802400	1170	0.95	chr5D:440131700-440137063(+)	hypothetical protein CFC21_079082 [NR:KAF7074172.1]	Protein NLP1 [UniProtKB/Swiss-Prot:Q10S83]	Nin-like	Os09g0549450	Similar to NIN-like protein 1	AT1G76350	Protein NLP5 [Source:UniProtKB/Swiss-Prot;Acc:Q9SFW8]
				TraesCS5D03G0812400	718	0.58	chr5D:443129965-443132605(+)	NAC domain-containing protein 86-like [NR:XP_044401835.1]	NAC domain-containing protein 45 [UniProtKB/Swiss-Prot:A4VCM0]	NAC	Os09g0552900	Similar to NAC domain protein, IPR003441	AT3G17730	NAC domain containing protein 57 [Source:UniProtKB/TrEMBL;Acc:Q9LSH5]
				TraesCS5D03G0798400	573	0.46	chr5D:439061904-439064610(+)	hypothetical protein CFC21_079064 [NR:KAF7074154.1]	Chitin elicitor-binding protein [UniProtKB/Swiss-Prot:Q8H8C7]	-	Os09g0548200	Peptidoglycan-binding Lysin subgroup domain containing protein	AT2G17120	LysM domain-containing GPI-anchored protein 2 [Source:UniProtKB/Swiss-Prot;Acc:O23006]
				TraesCS5D03G0811100	444	0.36	chr5D:442425910-442435572(-)	Fanconi anemia group J protein homolog isoform X2 [NR:XP_044398671.1]	Fanconi anemia group J protein homolog [UniProtKB/Swiss-Prot:Q5SXJ3]	-	Os09g0551800	Helicase-like, DEXD box c2 type domain containing protein	AT2G05635	DNA repair DEAD helicase RAD3/XP-D subfamily protein [Source:UniProtKB/TrEMBL;Acc:F4IHC3]
				TraesCS5D03G0802300	422	0.34	chr5D:440124666-440127820(+)	transcriptional regulatory protein AlgP [NR:XP_020196254.1]	-	-	Os09g0549400	Conserved hypothetical protein	-	-
				TraesCS5D03G0811400	413	0.33	chr5D:442481510-442482803(+)	uncharacterized protein LOC109765936 [NR:XP_020180294.1]	-	-	Os05g0320500	Conserved hypothetical protein	-	-
				TraesCS5D03G0802200	359	0.29	chr5D:440078232-440080243(-)	probable flavin-containing monooxygenase 1 [NR:XP_020196234.1]	Probable flavin-containing monooxygenase 1 [UniProtKB/Swiss-Prot:Q9LMA1]	-	Os09g0549300	Flavin-containing monooxygenase FMO family protein	-	-
				TraesCS5D03G0812600	228	0.18	chr5D:443139439-443140033(-)	histone H4 [NR:WP_072354057.1]	Histone H4 [UniProtKB/Swiss-Prot:P0CG89]	-	Os09g0553100	Similar to Histone H4	AT1G07820	Histone H4 [Source:UniProtKB/TrEMBL;Acc:Q6NR90]
				TraesCS5D03G0809200	219	0.18	chr5D:441568132-441570497(+)	HMG1/2-like protein [NR:XP_020191332.1]	HMG1/2-like protein [UniProtKB/Swiss-Prot:P40619]	-	Os09g0551600	Similar to HMGd1 protein (Nucleasome/chromatin assembly factor D protein NFD101)	AT3G51880	high mobility group B1 [Source:TAIR;Acc:AT3G51880]
				TraesCS5D03G0800400	197	0.16	chr5D:439755739-439756408(+)	hypothetical protein CFC21_079072 [NR:KAF7074162.1]	Zinc finger protein 4 [UniProtKB/Swiss-Prot:Q39263]	C2H2	-	-	-	-
				TraesCS5D03G0805400	190	0.15	chr5D:440953134-440954551(-)	hypothetical protein CFC21_079096 [NR:KAF7074190.1]	-	-	-	-	-	-
				TraesCS5D03G0800800	183	0.15	chr5D:439814039-439817877(+)	uncharacterized protein LOC109774825 [NR:XP_020189189.1]	-	-	Os10g0144000	Conserved hypothetical protein	-	-
				TraesCS5D03G0811200	181	0.15	chr5D:442439082-442448440(-)	DNA mismatch repair protein MLH3-like [NR:XP_044398672.1]	DNA mismatch repair protein MLH3 [UniProtKB/Swiss-Prot:F4JN26]	-	Os09g0551900	Hypothetical conserved gene	-	-
				TraesCS5D03G0798600	165	0.13	chr5D:439153830-439154446(+)	histone H4 [NR:WP_072354057.1]	Histone H4 [UniProtKB/Swiss-Prot:P0CG89]	-	Os05g0462700	Similar to Histone H4	AT1G07660	Histone H4 [Source:UniProtKB/Swiss-Prot;Acc:P59259]
				TraesCS5D03G0800200	131	0.1	chr5D:439624825-439625262(-)	histone H4 [NR:WP_072354057.1]	Histone H4 [UniProtKB/Swiss-Prot:P0CG89]	-	Os01g0835900	Similar to Histone H4	AT1G07660	Histone H4 [Source:UniProtKB/Swiss-Prot;Acc:P59259]
				TraesCS5D03G0805800	123	0.1	chr5D:441158826-441160063(+)	chlorophyll a-b binding protein of LHCII type 1 [NR:XP_020169258.1]	Chlorophyll a-b binding protein 1, chloroplastic [UniProtKB/Swiss-Prot:P12329]	-	Os01g0600900	Chlorophyll a-b binding protein 2, chloroplast precursor (LHCII type I CAB-2) (LHCP)	AT2G34420	Chlorophyll a-b binding protein, chloroplastic [Source:UniProtKB/TrEMBL;Acc:Q39141]
				TraesCS5D03G0799100	110	0.09	chr5D:439388507-439391728(-)	probable flavin-containing monooxygenase 1 [NR:XP_020189183.1]	Probable flavin-containing monooxygenase 1 [UniProtKB/Swiss-Prot:Q9LMA1]	-	Os09g0548400	Dimethylaniline monooxygenase, N-oxide-forming domain containing protein	AT1G19250	Probable flavin-containing monooxygenase 1 [Source:UniProtKB/Swiss-Prot;Acc:Q9LMA1]
				TraesCS5D03G0807800	101	0.08	chr5D:441369735-441373134(-)	putative G-type lectin S-receptor-like serine/threonine-protein kinase At1g61610 [NR:XP_044398665.1]	Putative G-type lectin S-receptor-like serine/threonine-protein kinase At1g61610 [UniProtKB/Swiss-Prot:Q9SY89]	-	Os09g0551251	Similar to H0105C05.10 protein	AT4G00960	Putative receptor-like protein kinase At4g00960 [Source:UniProtKB/Swiss-Prot;Acc:O23082]
				TraesCS5D03G0797500	97	0.08	chr5D:438583046-438589621(+)	protein ROLLING AND ERECT LEAF 2-like [NR:XP_044398636.1]	Protein ALTERED PHOSPHATE STARVATION RESPONSE 1 [UniProtKB/Swiss-Prot:A0A178VBJ0]	-	Os09g0547300	Protein of unknown function DUF632 domain containing protein	-	-
				TraesCS5D03G0797900	91	0.07	chr5D:438740832-438743181(+)	probable cytokinin riboside 5'-monophosphate phosphoribohydrolase LOGL9 [NR:XP_020173261.1]	Probable cytokinin riboside 5'-monophosphate phosphoribohydrolase LOGL9 [UniProtKB/Swiss-Prot:B7E7M8]	-	Os09g0547500	Lysine decarboxylase-like protein, Response to abiotic stresse	AT2G28305	Cytokinin riboside 5'-monophosphate phosphoribohydrolase [Source:UniProtKB/TrEMBL;Acc:A0A178VS96]
				TraesCS5D03G0811900	90	0.07	chr5D:442927230-442929378(+)	hypothetical protein CFC21_079125 [NR:KAF7074224.1]	Pentatricopeptide repeat-containing protein At5g39710 [UniProtKB/Swiss-Prot:Q9FIX3]	-	Os12g0615600	Hypothetical conserved gene	AT1G30290	Tetratricopeptide repeat (TPR)-like superfamily protein [Source:TAIR;Acc:AT1G30290]
				TraesCS5D03G0798800	68	0.05	chr5D:439383911-439386870(-)	probable flavin-containing monooxygenase 1 [NR:XP_020189181.1]	Probable flavin-containing monooxygenase 1 [UniProtKB/Swiss-Prot:Q9LMA1]	-	Os09g0548400	Dimethylaniline monooxygenase, N-oxide-forming domain containing protein	AT1G19250	Probable flavin-containing monooxygenase 1 [Source:UniProtKB/Swiss-Prot;Acc:Q9LMA1]
				TraesCS5D03G0808100	68	0.05	chr5D:441399736-441403643(-)	hypothetical protein CFC21_079113 [NR:KAF7074209.1]	Receptor-like serine/threonine-protein kinase SD1-8 [UniProtKB/Swiss-Prot:O81905]	-	Os09g0551400	Similar to S-locus receptor-like kinase RLK14	-	-
				TraesCS5D03G0801300	65	0.05	chr5D:439855949-439856678(+)	zinc finger protein 7-like [NR:XP_020189196.1]	Zinc finger protein 7 [UniProtKB/Swiss-Prot:Q39266]	C2H2	-	-	-	-
				TraesCS5D03G0803900	65	0.05	chr5D:440595000-440600440(-)	uncharacterized protein LOC123122522 isoform X1 [NR:XP_044398654.1]	-	-	-	-	-	-
				TraesCS5D03G0800700	62	0.05	chr5D:439809133-439810898(+)	hypothetical protein CFC21_079074 [NR:KAF7074164.1]	-
QSUC(D13).csdh-6B	wPt-6247/6037846 (60 cM)	Chr6B:120309593..123071861 (2.76 Mb)	21	TraesCS6B03G0302700	152	1	chr6B:122035061-122036106(+)	uncharacterized protein LOC123133725 [NR:XP_044409077.1]	Sucrose transport protein SUC1	-	-	-	-	-
QMAL(D13).csdh-6B				TraesCS6B03G0301500	133	0.87	chr6B:121869383-121870830(+)	uncharacterized protein LOC123133723 [NR:XP_044409075.1]	Sulfatase and phosphatidylinositolglycan class N domain-containing protein (Https://CropPal.org)	-	-	-	-	-
				TraesCS6B03G0300200	85	0.56	chr6B:121325502-121325985(+)	hypothetical protein CFC21_087060 [NR:KAF7083252.1]	-	-	Os02g0130700	Hypothetical genes	-	-
				TraesCS6B03G0303400	81	0.53	chr6B:122510158-122512252(-)	endoglucanase 11-like [NR:XP_044409078.1]	Endoglucanase 11 [UniProtKB/Swiss-Prot:Q7XTH4]	-	Os04g0443300	Endoglucanase 11	AT1G71380	Endoglucanase [Source:UniProtKB/TrEMBL Acc:Q0V7W1]
				TraesCS6B03G0303000	64	0.42	chr6B:122112480-122113159(+)	hypothetical protein CFC21_087072 [NR:KAF7083264.1]	-	-	-	-	-	-
				TraesCS6B03G0300700	51	0.33	chr6B:121451326-121455898(-)	uncharacterized protein LOC123136070 [NR:XP_044411290.1]	-	-	Os08g0477800	PWWP domain containing protein	-	-
				TraesCS6B03G0301700	37	0.24	chr6B:121934484-121937072(+)	uncharacterized protein LOC123133724 [NR:XP_044409076.1]	-	-	-	-	-	-
				TraesCS6B03G0301000	35	0.23	chr6B:121696379-121700482(-)	probable ATP synthase 24 kDa subunit, mitochondrial [NR:XP_037451798.1]	Probable ATP synthase 24 kDa subunit, mitochondrial [UniProtKB/Swiss-Prot:Q9SJ12]	-	Os02g0131300	Similar to Mitochondrial ATP synthase	AT2G21870	Probable ATP synthase 24 kDa subunit, mitochondrial [Source:UniProtKB/Swiss-Prot Acc:Q9SJ12]
				TraesCS6B03G0300600	30	0.19	chr6B:121450164-121450512(+)	hypothetical protein CFC21_087062 [NR:KAF7083254.1]	-	-	Os02g0130700	Hypothetical genes	-	-
				TraesCS6B03G0304200	26	0.17	chr6B:122884491-122889380(+)	aspartic proteinase Asp1-like [NR:XP_044411295.1]	Aspartic proteinase Asp1 [UniProtKB/Swiss-Prot:A2ZC67]	-	Os11g0183900	Similar to Aspartic proteinase Asp1 precursor (EC 3.4.23.-	AT1G44130	Eukaryotic aspartyl protease family protein [Source:UniProtKB/TrEMBL Acc:Q9C6Y5]
				TraesCS6B03G0301300	16	0.1	chr6B:121861903-121864057(+)	uncharacterized protein LOC123133722 [NR:XP_044409074.1]	-	-	-	-	-	-
				TraesCS6B03G0303300	12	0.07	chr6B:122347620-122352508(+)	anthranilate phosphoribosyltransferase-like [NR:XP_037452766.1]	Anthranilate phosphoribosyltransferase [UniProtKB/Swiss-Prot:O66576]	-	Os02g0131200	Similar to RNA-binding region RNP-1 (RNA recognition motif)	AT1G70570	Anthranilate phosphoribosyltransferase [Source:UniProtKB/TrEMBL Acc:F4I5H7]
				TraesCS6B03G0298400	10	0.06	chr6B:120640832-120641295(+)	hypothetical protein CFC21_087056 [NR:KAF7083249.1]	-	-	-	-	-	-
				TraesCS6B03G0302800	9	0.05	chr6B:122098173-122098809(+)	hypothetical protein CFC21_087071 [NR:KAF7083263.1]	Putative ripening-related protein 6 [UniProtKB/Swiss-Prot:Q7XD66]	-	Os10g0489301	Putative ripening-related protein 6	-	-
