# Supplementary material for: Impact of Soil Drought on Yield and Leaf Sugar Content in Wheat: Genotypic and Phenotypic Relationships Compared Using a Doubled Haploid Population
Source: Int J Mol Sci. 2025 Aug 13;26(16):7833. doi: 10.3390/ijms26167833 (PMC12386748; doi:10.3390/ijms26167833)
Supplement: Supplementary file 1 [file ijms-26-07833-s001.zip › Table S9 All yield_plant+biomass_plant+TGW input data.xlsx]

## Sheet: Description
Table S9. Details of CSDH trials used to record yield components and plant biomass, giving summary information on each trial, number of replications, treatments, methods used to calculate yield components and biomass, together with references.
Shaded cells indicate trials not included for some QTL analyses.
Trial number	Trial name	Trial summary/project funding	Year	Field or pot	Location	Design	Level of replication	Treatments	Yield components measured*	Method used to calculate yield (YLD)	Method used to calculate grain wt/ear (GWE)	Method used to calculate 1000 grain wt (TGW)	Method used to calculate ear number/plant (Ear#)	Method used to calculate biomass/plant (Bio)	Reference
1	Seed multiplication	Seed multiplication	1993	Field	Trial farm, Morley, Norflok, UK	Randomised block, 1 row per DHL	1	Rainfed standard agronomy	Ear#	-	-	-	Ear# counted for 9 plants per DHL	-	Quarrie, unpublished
2	Seed multiplication	Seed multiplication	1994	Field	Trial farm, Morley, Norflok, UK	Randomised block, 1 row per DHL	2	Rainfed standard agronomy	YLD/GWE/Ear#	Grain wt per row/plant number per row	grain yield per 1 row/ears per 1 row	-	Ear# counted per row, assuming 23 plants per row/DHL	-	Quarrie et al., 2005
3	Low nitrogen yield trial	Sandy soil low nitrogen trial	1994	Field	Newfound Farm, Norfolk, UK	Randomised block, 1 row per DHL	2	Low nitrogen soil	YLD	Grain wt per row/plant number per row	-	-	-	-	Quarrie, unpublished
4	Glasshouse drought trial	Soil drought trial	1994	-	Soil glasshouse, JIC, Norfolk, UK	Randomised block, 1 row per DHL	2	Droughted from ear emergence	YLD/GWE/Ear#/Bio	Grain wt per row/plant number per row	mean seed weight from 10 good ears per DHL	-	Ear# counted per row, assuming 23 plants per row/DHL		Czyczyło-Mysza et al., 2018
5	Glasshouse NaCl treatment	Salinity responses	1996	Pot	Nutrient film glasshouse, JIC, Norfolk, UK	Randomised trays, 5 trays per DHL	5	Sodium chloride irrigation	YLD/GWE/TGW/Ear#	Grain wt of plants harvested individually	5-plant grain weight/total ears present (GWE too small to include)	5 plant grain weight/5 plant total grain number	Ear# counted on each plant, mean of 5 plants/DHL	-	Andrei Semikhodskii PhD thesis, UEA, Norwich, UK, 1997
6	Glasshouse NaSO4 treatment	Salinity responses	1996	Pot	Nutrient film glasshouse, JIC, Norfolk, UK	Randomised trays, 5 trays per DHL	5	Sodium sulphate irrigation	YLD/GWE/TGW/Ear#	Grain wt of plants harvested individually	5-plant grain weight/total ears present (GWE too small to include)	5 plant grain weight/5 plant total grain number	Ear# counted on each plant, mean of 5 plants/DHL	-	Andrei Semikhodskii PhD thesis, UEA, Norwich, UK, 1997
7	Nitrogen response trial	UK BBSRC-RASP project	1997	Field	Newfound Farm, Norfolk, UK	Latin square, 2 rows per DHL	3	Low nitrogen soil treatment	YLD/GWE/TGW/Ear#/Bio	Grain wt of 3 randpm plants per plot	grain yield of 3 random plants/ears of 3 random plants	3 plant grain weight/3 plant total grain number for 3 reps	Ear# counted on each plant, mean of 3 plants/DHL	3 plant aboveground biomass weighed at final harvest for 3 reps	Quarrie et al., 2005
8	Nitrogen response trial	UK BBSRC-RASP project	1997	Field	Newfound Farm, Norfolk, UK	Latin square, 2 rows per DHL	3	Medium nitrogen soil treatment	YLD/GWE/TGW/Ear#/Bio	Grain wt of 3 randpm plants per plot	grain yield of 3 random plants/ears of 3 random plants	3 plant grain weight/3 plant total grain number for 3 reps	Ear# counted on each plant, mean of 3 plants/DHL	3 plant aboveground biomass weighed at final harvest for 3 reps	Quarrie et al., 2005
9	Nitrogen response trial	UK BBSRC-RASP project	1997	Field	Newfound Farm, Norfolk, UK	Latin square, 2 rows per DHL	3	High nitrogen soil treatment	YLD/GWE/TGW/Ear#/Bio	Grain wt of 3 randpm plants per plot	grain yield of 3 random plants/ears of 3 random plants	3 plant grain weight/3 plant total grain number for 3 reps	Ear# counted on each plant, mean of 3 plants/DHL	3 plant aboveground biomass weighed at final harvest for 3 reps	Quarrie et al., 2005
10	Nitrogen response trial	UK BBSRC-RASP project	1998	Field	Newfound Farm, Norfolk, UK	Latin square, 2 rows per DHL	3	Low nitrogen soil treatment	YLD/GWE/TGW/Ear#/Bio	Grain wt of 3 randpm plants per plot	grain yield of 3 random plants/ears of 3 random plants	3 plant grain weight/3 plant total grain number for 3 reps	Ear# counted on each plant, mean of 3 plants/DHL	3 plant aboveground biomass weighed at final harvest for 3 reps	Quarrie et al., 2005
11	Nitrogen response trial	UK BBSRC-RASP project	1998	Field	Newfound Farm, Norfolk, UK	Latin square, 2 rows per DHL	3	Medium nitrogen soil treatment	YLD/GWE/TGW/Ear#/Bio	Grain wt of 3 randpm plants per plot	grain yield of 3 random plants/ears of 3 random plants	3 plant grain weight/3 plant total grain number for 3 reps	Ear# counted on each plant, mean of 3 plants/DHL	3 plant aboveground biomass weighed at final harvest for 3 reps	Quarrie et al., 2005
12	Nitrogen response trial	UK BBSRC-RASP project	1998	Field	Newfound Farm, Norfolk, UK	Latin square, 2 rows per DHL	3	High nitrogen soil treatment	YLD/GWE/TGW/Ear#/Bio	Grain wt of 3 randpm plants per plot	grain yield of 3 random plants/ears of 3 random plants	3 plant grain weight/3 plant total grain number for 3 reps	Ear# counted on each plant, mean of 3 plants/DHL	3 plant aboveground biomass weighed at final harvest for 3 reps	Quarrie et al., 2005
13	Irrigation trial	INTAS project with Italy, Kazakstan	1998	Field	Institute of Plant Biology & Biotechnology, Almaty, Kazakstan	Randomised block, 1 row widely spaced per DHL	3	Irrigated with standard agronomy	YLD/GWE/TGW/Ear#	Grain wt per row/plants per row	grain wt/main stem ear of 3 plants/DHL + grain wt/all ears/ear number with 3 reps	10 ear grain weight/10 ear grain number for 3 reps	Ear# counted per row, mean of 3 rows/DHL	-	Quarrie et al., 2005
14	Irrigation trial	INTAS project with Italy, Kazakstan	1998	Field	Institute of Plant Biology & Biotechnology, Almaty, Kazakstan	Randomised block, 1 row widely spaced per DHL	3	Rainfed standard agronomy	YLD/GWE/TGW/Ear#	Grain wt per row/plants per row	grain wt/main stem ear of 3 plants/DHL + grain wt/all ears/ear number with 3 reps	10 ear grain weight/10 ear grain number for 3 reps	Ear# counted per row, mean of 3 rows/DHL	-	Quarrie et al., 2005
15	Irrigation trial	INTAS project with Italy, Kazakstan	1999	Field	Institute of Plant Biology & Biotechnology, Almaty, Kazakstan	Randomised block, 1 row widely spaced per DHL	3	Irrigated with standard agronomy	YLD/GWE/TGW/Ear#	Grain wt of 20 plants per DHL	grain wt/main stem ear of 3 plants/DHL with 3 reps	10 ear grain weight/10 ear grain number for 3 reps	Ear# counted per row, mean of 3 rows/DHL	-	Quarrie et al., 2005
16	Irrigation trial	INTAS project with Italy, Kazakstan	1999	Field	Institute of Plant Biology & Biotechnology, Almaty, Kazakstan	Randomised block, 1 row widely spaced per DHL	3	Rainfed standard agronomy	YLD/GWE/TGW/Ear#	Grain wt of 20 plants per DHL	grain wt/main stem ear of 3 plants/DHL with 3 reps	10 ear grain weight/10 ear grain number for 3 reps	Ear# counted per row, mean of 3 rows/DHL	-	Quarrie et al., 2005
17	Irrigation trial	INTAS project with Italy, Kazakstan	2000	Field	Institute of Plant Biology & Biotechnology, Almaty, Kazakstan	Randomised block, 1 row widely spaced per DHL	3	Irrigated with standard agronomy	YLD/GWE/TGW/Ear#	Grain wt of 20 plants per DHL	grain wt/main stem ear of 3 plants/DHL with 3 reps	10 ear grain weight/10 ear grain number for 3 reps	Ear# counted per row, mean of 3 rows/DHL	-	Quarrie et al., 2005
18	Irrigation trial	INTAS project with Italy, Kazakstan	2000	Field	Institute of Plant Biology & Biotechnology, Almaty, Kazakstan	Randomised block, 1 row widely spaced per DHL	3	Rainfed standard agronomy	YLD/GWE/TGW/Ear#	Grain wt of 20 plants per DHL	grain wt/main stem ear of 3 plants/DHL with 3 reps	10 ear grain weight/10 ear grain number for 3 reps	Ear# counted per row, mean of 3 rows/DHL	-	Quarrie et al., 2005
19	Saline irrigation trial	UK INCO-DC project with Spain, Pakistan	1999	Field	Field with saline irrigation, SIA-DGA, Zaragoza, Spain	Randomised block, 1 row per DHL, 6 DHLs per block	2	Control drip irrigated	YLD	Grain wt per row/plants per row	yield per row/plant number per row.	-	-	-	Quarrie et al., 2005
20	Saline irrigation trial	UK INCO-DC project with Spain, Pakistan	1999	Field	Field with saline irrigation, SIA-DGA, Zaragoza, Spain	Randomised block, 1 row per DHL, 6 DHLs per block	2	Medium salinity drip irrigated	YLD	Grain wt per row/plants per row	yield per row/plant number per row.	-	-	-	Quarrie et al., 2005
21	Saline irrigation trial	UK INCO-DC project with Spain, Pakistan	1999	Field	Field with saline irrigation, SIA-DGA, Zaragoza, Spain	Randomised block, 1 row per DHL, 6 DHLs per block	2	High salinity drip irrigated	YLD	Grain wt per row/plants per row	yield per row/plant number per row.	-	-	-	Quarrie et al., 2005
22	Saline irrigation trial	UK INCO-DC project with Spain, Pakistan	2000	Field	Field with saline irrigation, SIA-DGA, Zaragoza, Spain	Randomised block, 1 row per DHL, 6 DHLs per block	2	Control drip irrigated	GWE/TGW	-	grain yield of all plants per row/all ears per row, 2 replicate plots/DHL	50 seeds per DHL weighed for 2 reps	-	-	Quarrie et al., 2005
23	Saline irrigation trial	UK INCO-DC project with Spain, Pakistan	2000	Field	Field with saline irrigation, SIA-DGA, Zaragoza, Spain	Randomised block, 1 row per DHL, 6 DHLs per block	2	Control irrigated, data adjusted to EC 1.5	TGW	-	grain yield of all plants per row/all ears per row, data not adjusted to EC 1.5	TGW adjusted from regression of TGW on plot salinity EC	-	-	Quarrie et al., 2005
24	Saline irrigation trial	UK INCO-DC project with Spain, Pakistan	2000	Field	Field with saline irrigation, SIA-DGA, Zaragoza, Spain	Randomised block, 1 row per DHL, 6 DHLs per block	2	Medium salinity drip irrigated	GWE/TGW/Ear#	-	grain yield of all plants per row/all ears per row, 2 replicate plots/DHL	50 seeds per DHL weighed for 2 reps	Ear# counted per row/plants per row	-	Quarrie et al., 2005
25	Saline irrigation trial	UK INCO-DC project with Spain, Pakistan	2000	Field	Field with saline irrigation, SIA-DGA, Zaragoza, Spain	Randomised block, 1 row per DHL, 6 DHLs per block	2	High salinity drip irrigated	GWE/TGW	-	grain yield of all plants per row/all ears per row, 2 replicate plots/DHL	50 seeds per DHL weighed for 2 reps	-	-	Quarrie et al., 2005
26	Saline irrigation trial	UK INCO-DC project with Spain, Pakistan	2000	Field	Field with saline irrigation, SIA-DGA, Zaragoza, Spain	Randomised block, 1 row per DHL, 6 DHLs per block	2	High salinity irrigated, data adjusted to EC 5.0	TGW	-	grain yield of all plants per row/all ears per row, data not adjusted to EC 5.0	TGW adjusted from regression of TGW on plot salinity EC	-	-	Quarrie et al., 2005
27	Glasshouse seed multiplication	Seed multiplication	2001	Pot	Glasshouse, JIC, Norfolk, UK	Three pots per DHL and four plants per pot	All bulked	Standard agronomy	YLD	Total yield per DHL/12 plants	-	-	-	-	Quarrie, unpublished
28	Irrigation trial	ARIS-Serbia field trial	2000	Field	Agricultural Research Institute Serbia, Zajecar, Serbia	Randomised block, 3 rows per DHL	2	Rainfed standard agronomy	YLD/GWE/TGW/Ear#/Bio	Grain wt per plot/plants per row/3 rows	grain yield per middle row/ears per middle row	middle row grain sample seeds counted and weighed for 2 reps	Ear# counted per row/plants per row	middle row sampled at maturity and wt divided by plant number/row for 2 reps	Quarrie et al., 2005
29	Irrigation trial	ARIS-Serbia field trial	2000	Field	Agricultural Research Institute Serbia, Zajecar, Serbia	Randomised block, 3 rows per DHL	2	Irrigated with standard agronomy	YLD/GWE/TGW/Ear#/Bio	Grain wt per plot/plants per row/3 rows	grain yield per middle row/ears per middle row	middle row grain sample seeds counted and weighed for 2 reps	Ear# counted per row/plants per row	middle row sampled at maturity and wt divided by plant number/row for 2 reps	Quarrie et al., 2005
30	Irrigation trial	ARIS-Serbia field trial	2001	Field	Agricultural Research Institute Serbia, Zajecar, Serbia	Randomised block, 3 rows per DHL	2	Rainfed standard agronomy	YLD/GWE/TGW/Ear#/Bio	Grain wt per plot/plants per row/3 rows	grain yield per middle row/ears per middle row	middle row grain sample seeds counted and weighed for 2 reps	Ear# counted per row/plants per row	middle row sampled at maturity and wt divided by plant number/row for 2 reps	Quarrie et al., 2005
31	Irrigation trial	ARIS-Serbia field trial	2001	Field	Agricultural Research Institute Serbia, Zajecar, Serbia	Randomised block, 3 rows per DHL	2	Irrigated with standard agronomy	YLD/GWE/TGW/Ear#/Bio	Grain wt per plot/plants per row/3 rows	grain yield per middle row/ears per middle row	middle row grain sample seeds counted and weighed for 2 reps	Ear# counted per row/plants per row	middle row sampled at maturity and wt divided by plant number/row for 2 reps	Quarrie et al., 2005
32	Grain growth rate trial	ARIS-Serbia field trial	2002	Field	Agricultural Research Institute Serbia, Zajecar, Serbia	Randomised block, 3 rows per DHL	2	Rainfed standard agronomy	YLD/GWE/TGW/Ear#/Bio	Grain wt per plot/plants per row/3 rows	grain yield per middle row/ears per middle row	middle row grain sample seeds counted and weighed for 2 reps	Ear# counted per row/plants per row	middle row sampled at maturity and wt divided by plant number/row for 2 reps	Quarrie et al., 2006
33	Plant growth rate trial	ARIS-Serbia field trial	2003	Field	Agricultural Research Institute Serbia, Zajecar, Serbia	Randomised block, 3 rows per DHL	2	Rainfed standard agronomy	Ear#	-	-	-	Ear# of 3 random plants/DHL sampled at anthesis and grain dough stage	-	Quarrie and Dodig, unpublished
34	Seed multiplication	ARIS-Serbia flag leaf anatomy field trial	2004	Field	Agricultural Research Institute Serbia, Zajecar, Serbia	Randomised block, 3 rows per DHL	2	Rainfed standard agronomy	TGW	-	no yield per ear data	middle row grain sample seeds counted and weighed for 2 reps	-	-	Quarrie and Dodig, unpublished
35	Plot shelter trial	ARIS-Serbia field trial	2005	Field	Agricultural Research Institute Serbia, Zajecar, Serbia	Randomised block, 3 rows per DHL	2	Rainfed standard agronomy	YLD/GWE/TGW/Ear#/Bio	Grain wt per plot/plants per row/3 rows	grain yield per middle row/ears per middle row	middle row grain sample seeds counted and weighed for 2 reps	Ear# counted per row/plants per row	middle row sampled at maturity and wt divided by plant number/row for 2 reps	Czyczyło-Mysza et al., 2018
36	Plot shelter trial	ARIS-Serbia field trial	2005	Field	Agricultural Research Institute Serbia, Zajecar, Serbia	Randomised block, 3 rows per DHL	2	Droughted under plot shelter from April	YLD/GWE/TGW/Ear#/Bio	Grain wt per plot/plants per row/3 rows	grain yield per middle row/ears per middle row	middle row grain sample seeds counted and weighed for 2 reps	Ear# counted per row/plants per row	middle row sampled at maturity and wt divided by plant number/row for 2 reps	Czyczyło-Mysza et al., 2018
37	Plot shelter trial	ARIS-Serbia field trial	2006	Field	Agricultural Research Institute Serbia, Zajecar, Serbia	Randomised block, 3 rows per DHL	2	Rainfed standard agronomy	YLD/GWE/TGW/Ear#/Bio	Grain wt per plot/plants per row/3 rows	grain yield per middle row/ears per middle row	middle row grain sample seeds counted and weighed for 2 reps	Ear# counted per row/plants per row	middle row sampled at maturity and wt divided by plant number/row for 2 reps	Czyczyło-Mysza et al., 2018
38	Plot shelter trial	ARIS-Serbia field trial	2006	Field	Agricultural Research Institute Serbia, Zajecar, Serbia	Randomised block, 3 rows per DHL	2	Droughted under plot shelter from April	YLD/GWE/TGW/Ear#/Bio	Grain wt per plot/plants per row/3 rows	grain yield per middle row/ears per middle row	middle row grain sample seeds counted and weighed for 2 reps	Ear# counted per row/plants per row	middle row sampled at maturity and wt divided by plant number/row for 2 reps	Czyczyło-Mysza et al., 2018
39	Chamber ozone fumigation	Newcastle University, UK ozone trial	2003	Pot	Ozone fumigation chambers, Close House, Newcastle, UK	1 pot per DHL per chamber, 4 plants per pot	3	Control no ozone (non-filtered air)	YLD/GWE/TGW/Ear#	Grain wt per pot, mean of 3 chambers	mean of 2 best ears per pot, mean of 3 pot replicates	2 best ear grain weight/2 best ear grain number for 3 reps	Ear# counted per pot/plants per pot	-	Quarrie et al., 2006; 2007, Poster 5.20, SEB, Glasgow, UK
40	Chamber ozone fumigation	Newcastle University, UK ozone trial	2003	Pot	Ozone fumigation chambers, Close House, Newcastle, UK	1 pot per DHL per chamber, 4 plants per pot	4	Ozone fumigation at 25 ppb from ear emergence	YLD/GWE/TGW/Ear#	Grain wt per pot, mean of 4 chambers	mean of 2 best ears per pot, mean of 3 pot replicates	2 best ear grain weight/2 best ear grain number for 4 reps	Ear# counted per pot/plants per pot on 2 occasions	-	Quarrie et al., 2006; 2007, Poster 5.20, SEB, Glasgow, UK
41	Chamber ozone fumigation	Newcastle University, UK ozone trial	2003	Pot	Ozone fumigation chambers, Close House, Newcastle, UK	1 pot per DHL per chamber, 4 plants per pot	3	Ozone fumigation at 50 ppb from ear emergence	YLD/GWE/TGW/Ear#	Grain wt per pot, mean of 3 chambers	mean of 2 best ears per pot, mean of 3 pot replicates	2 best ear grain weight/2 best ear grain number for 3 reps	Ear# counted per pot/plants per pot on 2 occasions	-	Quarrie et al., 2006; 2007, Poster 5.20, SEB, Glasgow, UK
42	Chamber ozone fumigation	Newcastle University, UK ozone trial	2003	Pot	Ozone fumigation chambers, Close House, Newcastle, UK	1 pot per DHL per chamber, 4 plants per pot	4	Ozone fumigation at 75 ppb from ear emergence	YLD/GWE/TGW/Ear#	Grain wt per pot, mean of 4 chambers	mean of 2 best ears per pot, mean of 3 pot replicates	2 best ear grain weight/2 best ear grain number for 4 reps	Ear# counted per pot/plants per pot	-	Quarrie et al., 2006; 2007, Poster 5.20, SEB, Glasgow, UK
43	Nitrogen use trial	FP5 SUSTAIN project	2003	Pot	Glasshouse, Rothamsted Research, Harpenden, UK	4 randomised blocks, 1 pot per DHL	4	Optimal growth	YLD/GWE/TGW/Ear#	Grain wt per plant, mean of 4 plants	grain weight per plant/ears per plant, 1 DHL per 4 replicate blocks	grain weight per plant/grain number per plant for 4 reps	Ear# counted per plant, mean of 4 plants/DHL	-	Habash et al., 2007
44	Nitrogen use trial	FP5 SUSTAIN project	2005	Pot	Glasshouse, Rothamsted Research, Harpenden, UK	2 randomised blocks, 1 pot per DHL	4	Optimal growth	Ear#	-	-	-	Ear# counted per plant, mean of 2 plants/DHL	-	Habash et al., unpublished
45	Grain nitrogen trial	SIS Società grain nitrogen CRPV project	2003	Field	SIS field site, Conselice, Emilia-Romagna, Italy	Randomised block, 3 rows per DHL	2	Standard agronomy	YLD/TGW	Grain wt per plot, assuming plant density constant	-	plot grain sample seeds counted and weighed	-	-	Quarrie, unpublished project reports
46	Grain nitrogen trial	SIS Società grain nitrogen CRPV project	2003	Field	SIS field site, Idice, Emilia-Romagna, Italy	Randomised block, 3 rows per DHL	2	Standard agronomy	YLD	Grain wt per plot, assuming plant density constant	-	-	-	-	Quarrie, unpublished project reports
47	Grain nitrogen trial	SIS Società grain nitrogen CRPV project	2004	Field	SIS field site, Conselice, Emilia-Romagna, Italy	Randomised block, 3 rows per DHL	2	Standard agronomy	YLD	Grain wt per plot, assuming plant density constant	-	-	-	-	Quarrie, unpublished project reports
48	Grain nitrogen trial	SIS Società grain nitrogen CRPV project	2004	Field	SIS field site, Idice, Emilia-Romagna, Italy	Randomised block, 3 rows per DHL	2	Standard agronomy	YLD/TGW	Grain wt per plot, assuming plant density constant	-	plot grain sample seeds counted and weighed	-	-	Quarrie, unpublished project reports
49	Chamber ozone fumigation	Newcastle University, UK ozone trial	2005	Pot	Ozone fumigation chambers, Close House, Newcastle, UK	1 pot per DHL per chamber, 4 plants per pot	4	Control no ozone (non-filtered air)	YLD/GWE/TGW/Ear#	Grain wt per pot, mean of 4 chambers	mean of 2 best ears per pot, mean of 3 pot replicates	2 best ear grain weight/2 best ear grain number for 4 reps	Ear# counted per pot/plants per pot	-	Quarrie et al., 2007, Poster 5.20, SEB, Glasgow, UK
50	Chamber ozone fumigation	Newcastle University, UK ozone trial	2005	Pot	Ozone fumigation chambers, Close House, Newcastle, UK	1 pot per DHL per chamber, 4 plants per pot	4	Ozone fumigation at 75 ppb from stem extension	YLD/GWE/TGW/Ear#	Grain wt per pot, mean of 4 chambers	mean of 2 best ears per pot, mean of 3 pot replicates	2 best ear grain weight/2 best ear grain number for 4 reps	Ear# counted per pot/plants per pot	-	Quarrie et al., 2007, Poster 5.20, SEB, Glasgow, UK
51	Seed multiplication	IPP-PAS Krakow, Poland CROPSTRESS project	2006	Pot	Growth chamber, IPP, Krakow, Poland	3 pots per DHL, 1 plant per pot	3	Vernalised seedlings optimal growth	YLD/GWE/TGW/Ear#/Bio	Grain wt per plant, mean of 3 plants	grain weight per plant/ears per plant + grain weight/main stem, 3 plant reps/DHL	main stem grain weight/main stem grain number for 3 reps	Ear# counted per plant, mean of 3 plants/DHL	aboveground biomass weighed at final harvest for 3 pot reps	Czyczyło-Mysza and Wędzony, unpublished
52	Seed multiplication	IPP-PAS Krakow, Poland CROPSTRESS project	2006	Pot	Growth chamber, IPP, Krakow, Poland	3 pots per DHL, 1 plant per pot	3	Non-vernalised seedlings optimal growth	YLD/GWE/TGW/Ear#/Bio	Grain wt per plant, mean of 3 plants	grain weight per plant/ears per plant + grain weight/main stem, 3 plant reps/DHL	main stem grain weight/main stem grain number for 3 reps	Ear# counted per plant, mean of 3 plants/DHL	aboveground biomass weighed at final harvest for 3 pot reps	Czyczyło-Mysza and Wędzony, unpublished
53	Glasshouse drought trial	IPP-PAS Krakow, Poland project	2007	Pot	Open-sided glasshouse, IPP, Krakow, Poland	3 replicated blocks, 1 pot/replicate, 1 plant/pot	3	Control (near field water capacity)	YLD/GWE/TGW/Ear#/Bio	Grain wt per plant, mean of 3 plants	grain weight/main stem ear, 3 plant reps/DHL	main stem grain weight/main stem grain number for 3 reps	Ear# counted per plant, mean of 3 plants/DHL	aboveground biomass weighed at final harvest for 3 pot reps	Czyczyło-Mysza et al., 2013
54	Glasshouse drought trial	IPP-PAS Krakow, Poland project	2007	Pot	Open-sided glasshouse, IPP, Krakow, Poland	3 replicated blocks, 1 pot/replicate, 1 plant/pot	3	Moderate drought (35-40% field water capacity)	YLD/GWE/TGW/Ear#/Bio	Grain wt per plant, mean of 3 plants	grain weight/main stem ear, 3 plant reps/DHL	main stem grain weight/main stem grain number for 3 reps	Ear# counted per plant, mean of 3 plants/DHL	aboveground biomass weighed at final harvest for 3 pot reps	Czyczyło-Mysza et al., 2013
55	Glasshouse drought trial	IPP-PAS Krakow, Poland project	2007	Pot	Open-sided glasshouse, IPP, Krakow, Poland	3 replicated blocks, 1 pot/replicate, 1 plant/pot	3	Severe drought (20-25% field water capacity)	YLD/GWE/TGW/Ear#/Bio	Grain wt per plant, mean of 3 plants	grain weight/main stem ear, 3 plant reps/DHL	main stem grain weight/main stem grain number for 3 reps	Ear# counted per plant, mean of 3 plants/DHL	aboveground biomass weighed at final harvest for 3 pot reps	Czyczyło-Mysza et al., 2013
56	Glasshouse drought trial	IPP-PAS Krakow, Poland project	2008	Pot	Open-sided glasshouse, IPP, Krakow, Poland	3 replicated blocks, 1 pot/replicate, 1 plant/pot	3	Control (near field water capacity)	YLD/GWE/TGW/Ear#/Bio	Grain wt per plant, mean of 3 plants	grain weight/main stem ear, 3 plant reps/DHL	main stem grain weight/main stem grain number for 3 reps	Ear# counted per plant, mean of 3 plants/DHL	aboveground biomass weighed at final harvest for 3 pot reps	Czyczyło-Mysza et al., 2013, 2019
57	Glasshouse drought trial	IPP-PAS Krakow, Poland project	2008	Pot	Open-sided glasshouse, IPP, Krakow, Poland	3 replicated blocks, 1 pot/replicate, 1 plant/pot	3	Moderate drought (35-40% field water capacity)	YLD/GWE/TGW/Ear#/Bio	Grain wt per plant, mean of 3 plants	grain weight/main stem ear, 3 plant reps/DHL	main stem grain weight/main stem grain number for 3 reps	Ear# counted per plant, mean of 3 plants/DHL	aboveground biomass weighed at final harvest for 3 pot reps	Czyczyło-Mysza et al., 2019
58	Glasshouse drought trial	IPP-PAS Krakow, Poland project	2010	Pot	Open-sided glasshouse, IPP, Krakow, Poland	3 replicated blocks, 1 pot/replicate, 1 plant/pot	3	Control (near field water capacity)	YLD/GWE/TGW/Ear#/Bio	Grain wt per plant, mean of 3 plants	grain weight/main stem ear, 3 plant reps/DHL	main stem grain weight/main stem grain number for 3 reps	Ear# counted per plant, mean of 3 plants/DHL	aboveground biomass weighed at final harvest for 3 pot reps	Czyczyło-Mysza et al., 2013, 2019
59	Glasshouse drought trial	IPP-PAS Krakow, Poland project	2010	Pot	Open-sided glasshouse, IPP, Krakow, Poland	3 replicated blocks, 1 pot/replicate, 1 plant/pot	3	Severe drought (20-25% field water capacity)	YLD/GWE/TGW/Ear#/Bio	Grain wt per plant, mean of 3 plants	grain weight/main stem ear, 3 plant reps/DHL	main stem grain weight/main stem grain number for 3 reps	Ear# counted per plant, mean of 3 plants/DHL	aboveground biomass weighed at final harvest for 3 pot reps	Czyczyło-Mysza et al., 2019
60	Glasshouse drought trial	IPP-PAS Krakow, Poland project	2011	Pot	Open-sided glasshouse, IPP, Krakow, Poland	3 replicated blocks, 1 pot/replicate, 1 plant/pot	3	Control (near field water capacity)	YLD/GWE/TGW/Ear#/Bio	Grain wt per plant, mean of 3 plants	grain weight per plant/ears per plant, 3 plant reps/DHL	grain weight per plant/grain number per plant for 3 reps	Ear# counted per plant, mean of 3 plants/DHL	aboveground biomass weighed at final harvest for 3 pot reps	Czyczyło-Mysza et al., 2013, 2019
61	Glasshouse drought trial	IPP-PAS Krakow, Poland project	2011	Pot	Open-sided glasshouse, IPP, Krakow, Poland	3 replicated blocks, 1 pot/replicate, 1 plant/pot	3	Severe drought (20-25% field water capacity)	YLD/GWE/TGW/Ear#/Bio	Grain wt per plant, mean of 3 plants	grain weight per plant/ears per plant, 3 plant reps/DHL	grain weight per plant/grain number per plant for 3 reps	Ear# counted per plant, mean of 3 plants/DHL	aboveground biomass weighed at final harvest for 3 pot reps	Czyczyło-Mysza et al., 2019
62	Glasshouse drought trial	IPP-PAS Krakow, Poland project	2012	Pot	Open-sided glasshouse, IPP, Krakow, Poland	3 replicated blocks, 1 pot/replicate, 1 plant/pot	3	Control (near field water capacity)	YLD/GWE/TGW/Ear#/Bio	Grain wt per plant, mean of 3 plants	grain weight per plant/ears per plant, 3 plant reps/DHL	grain weight per plant/grain number per plant for 3 reps	Ear# counted per plant, mean of 3 plants/DHL	aboveground biomass weighed at final harvest for 3 pot reps	Czyczyło-Mysza et al., 2019
63	Glasshouse drought trial	IPP-PAS Krakow, Poland project	2012	Pot	Open-sided glasshouse, IPP, Krakow, Poland	3 replicated blocks, 1 pot/replicate, 1 plant/pot	3	Severe drought (20-25% field water capacity)	YLD/GWE/TGW/Ear#/Bio	Grain wt per plant, mean of 3 plants	grain weight per plant/ears per plant, 3 plant reps/DHL	grain weight per plant/grain number per plant for 3 reps	Ear# counted per plant, mean of 3 plants/DHL	aboveground biomass weighed at final harvest for 3 pot reps	Czyczyło-Mysza et al., 2019
64	Glasshouse drought trial	IPP-PAS Krakow, Poland project	2013	Pot	Open-sided glasshouse, IPP, Krakow, Poland	3 replicated blocks, 1 pot/replicate, 1 plant/pot	3	Control (near field water capacity)	YLD/GWE/TGW/Ear#/Bio	Grain wt per plant, mean of 3 plants	grain weight per plant/ears per plant, 3 plant reps/DHL	grain weight per plant/grain number per plant for 3 reps	Ear# counted per plant, mean of 3 plants/DHL	aboveground biomass weighed at final harvest for 3 pot reps	Katarzyna Cyganek, PhD thesis, Krakow, 2018 (in Polish)
65	Glasshouse drought trial	IPP-PAS Krakow, Poland project	2013	Pot	Open-sided glasshouse, IPP, Krakow, Poland	3 replicated blocks, 1 pot/replicate, 1 plant/pot	3	Severe drought (20-25% field water capacity)	YLD/GWE/TGW/Ear#/Bio	Grain wt per plant, mean of 3 plants	grain weight per plant/ears per plant, 3 plant reps/DHL	grain weight per plant/grain number per plant for 3 reps	Ear# counted per plant, mean of 3 plants/DHL	aboveground biomass weighed at final harvest for 3 pot reps	Katarzyna Cyganek, PhD thesis, Krakow, 2018 (in Polish)
			Field	38				Total trials with YLD	56
			Pot	26				Total trials with GWE	50	Only 48 used for QTL analysis
			Soil glasshouse	1				Total trials with TGW	53
								Total trials with Ear#	54
								Total trials with Bio	31
									*YLD = yield/plant
									*GWE = grain weight/ear
									*TGW = 1000 grain weight
									*Ear# = ear number/plant
									*Bio = aboveground biomass

## Sheet: Yield means for all trials
	GH hydroponics		Field	Field	Field	Field	Field	Field	Field	Field	Field	Field	Field	Field	Field	Field	Field	Field	Field	Field	Field	Field	Field	Field	Field	Field	Field	Field	Field	Field	Field	Field	Field	Pot	Pot	Pot	Pot	Pot	Pot	Pot	Pot	Pot	Pot	Pot	Pot	Pot	Pot	Pot	Pot
Trial number:	5	6	2	3	4	7	8	9	10	11	12	13	14	15	16	17	18	19	20	21	28	29	30	31	32	35	36	37	38	45	46	47	48	39	40	41	42	49	50	34	43	51	52	53	54	55	56	57	58
CSDH	Seed_weight/plant_Cl_expt	Seed_weight/plant_SO4_expt	Grain_wt/plant/Mor_1994	GrWt/plant/NFF_1994	Grain_wt/plant/GH/1994	GrainYd/plant_(Ht_adj)_N1_97	GrainYield/plant_N2_97	GrainYd/plant_(Ht_adj)_N3_97	GrainYd/plant_(Hr_adj)_N1_98	GrainYd/plant_(Ht_adj)_N2_98	GrainYield/plant_N3_98	Grain_yd/plant_A_Kaz98	Grain_yd/plant_B_Kaz98	Grain_yd/plant_A_Kaz99	Grain_yd/plant_B_Kaz99	Grain_yd/plant_irrig_Kaz00	Grain_wt/plant_rain_Kaz00adj	Yield/plant_S_Spain99	Yield/plant_M_Spain99	Yield/plant_C_Spain99	Yield/plant_irrig_Zaj00	Yield/plant_rain_Zaj00	Yield/plant_irrig_Zaj01	Yield/plant_rainfed_Zaj01	Regr_adj_Yd/plant_Zaj02	Yield/pl_mn_Rainfed_Zaj05	Yield/pl_mn_Droughted_Zaj05	Yield/pl_control_Zaj06	Yield/pl_droughted_Zaj06	Consel_2003(50pl/row)	Yield_g/plant_adj(2,80)_Idice03	Conselice_Yield/plant_04	Idice_Mn_Yield/plant_13%_04	NFA_Mn_Grain_wt/pl_03	25ppb_Mn_Grain_wt/pl_03	50ppb_Mn_Grain_wt/pl_03	75ppb_Mn_Grain_wt/pl_03	Total_yield/plant_NFA_05	Total_yield/plant_75ppb_05	Total_seed_wt/plant_GHS54_2000	Grain_wt/pl_mean_SUST	Non-vern_Total_yield/pl_Krakow06	Vern_Total_yield/pl_Krakow06	Yield/plant_control_Krakow07	Yield/plant_mod_drought_Krakow07	Yield/plant_sev_drought_Krakow07	cont_Yield/plant_Krakow08	Moddr_Yield/plant_Krakow08	Yield/plant_cont_Krakow10
1	0.42	1.46	2.88696	0.4505	1.96951	2.15	2.37	2.69	1.93	3.81	4.68	3.03	2.18	8.23	6.86	3.05	1.21	0.23	4.03	*	3.231	2.875	2.13	1.96	1.796	1.63	1.14	1.48	0.8	3.58	4.3129	3.7	4.58993	3.71	4.78	3.65	3.73	5.83	3.81	5.92	16.9	4.16	3.3	3.32	2.1	3.51	2.74	1.568	2.63
2	0.28	2	3.5413	0.7545	2.51829	1.64	2.47	2.92	2.85	4.02	4.8	4.48	2.92	9.2	11.21	2.6	0.28	0.272	4.97	13.71	4.965	3.482	2.39	2.19	1.43	1.93	1.38	1.58	0.87	3.0118	*	4.86	4.87399	2.62	5.12	2.5	3.33	7.22	6.39	10.58	18.6	3.9	2.82	3.84	2.68	2.62	2.04	1.552	3.29
3	0.2	2.59	3.35217	0.4005	2.15122	1.59	2.72	2.17	5.35	5.99	4.54	3.76	4.86	5.52	4.34	1.46	*	0.036	1.38	8.23	5.222	2.795	2.75	2.78	2.873	2.17	1.41	1.53	0.92	3.0752	5.99969	5.58	5.12926	3.33	3.89	2.65	2.76	6.93	5.05	11.25	27.14	2.49	3.37	3.3	4.1	2.1	2.55	1.351	3.04
4	2.55	0.74	2.7413	0.636	*	1.93	2.26	2.54	3.08	3.36	6.75	3.37	1.77	*	*	*	*	0.107	2.5	11.34	5.892	3.154	2.28	2.01	1.865	1.84	1.19	1.4	0.81	3.9092	3.65657	2.7	3.76945	2.24	1.94	2.58	2.73	3.76	4.49	10.42	22.11	2.12	3.02	3.1	3.19	3	2.14	1.861	2.86
5	0.1	0.47	3.7413	0.696	3.20488	1.62	2.53	2.77	2.9	3.17	3.89	7.34	6.14	3.84	13.4	1.92	0.82	0.06	1.19	6.81	4.23	3.27	2.29	2.1	2.585	1.73	1.41	1.45	0.98	3.393	3.9775	4.16	7.31431	5.18	5.33	3.36	4.48	8.12	7.83	9.75	22.06	7.46	6.43	5.25	4.95	2.87	3.21	1.464	3.49
6	3.53	3.81	4.73478	0.803	*	1.68	2.5	3.68	4.63	4.89	5.14	5.21	6.77	*	*	*	*	0.063	4.87	*	5.308	4.175	2.55	2.28	2.301	1.8	1.45	1.43	1.03	3.5602	5.92624	4.12	6.20251	4.26	3.96	2.87	3.95	6.76	5.66	12	14.42	4.08	3.29	*	*	*	*	*	*
7	1.56	5.19	4.57826	0.841	*	1.67	1.64	2.81	4.51	5.44	3.75	2.84	3.4	*	*	*	*	0.121	1.1	9.67	4.548	3.82	2.96	2.84	1.75	1.97	1.55	1.63	1.14	3.5108	4.74423	7.1	5.64566	3.45	4.56	1.19	4.92	6.34	5.44	9.08	25.28	4.5	2.22	2.91	3.62	2.66	2.1	1.582	3.66
8	0.16	1.08	3.42174	0.72	2.79512	1.91	2.48	3.57	3.24	3.52	4.54	2.13	9.22	6.3	6.73	*	0.59	*	1.68	9.33	4.41	3.292	3.08	3.13	2.292	1.98	1.45	1.65	1.09	3.4404	5.23404	5.56	5.8574	5.38	5.39	2.5	6.26	8.29	6.48	8.08	21.8	1.67	4.17	3.71	4.43	2.61	2.65	1.745	2.65
9	0.2	1.42	3.41957	0.8725	1.87561	1.83	2.16	2.64	4.78	4.92	7.49	1.18	5.88	6.26	9.37	3.64	0.46	0.032	2.61	10.98	4.818	2.96	3.85	3.93	2.351	2.46	1.7	1.76	1.06	4.0558	4.70521	4.52	4.48623	5	5.45	3.53	4.73	6.2	6.75	8.42	27.76	5.74	3.03	3.8	2.35	2.22	2.3	1.535	2.27
10	0.19	3.56	3.76087	0.9375	3.62195	2.72	3.6	4.27	4.84	5.23	5.06	5.16	6.6	5.07	4.63	1.6	0.31	0.015	1.69	8.88	6.965	4.269	3.16	2.93	2.839	2.35	1.51	1.63	1.02	4.7688	4.46791	5.72	4.60256	4.14	5.92	3.13	4.6	7.71	6.9	9.83	23.61	5.73	2.37	3.96	3.8	1.46	2.52	1.349	1.42
11	0.11	0.35	3.55217	0.5825	1.7	1.77	2.74	3.77	4.03	4.09	5.34	3.94	5.07	5.19	8.37	1.13	0.72	0.135	1.99	8.05	4.685	2.631	2.81	2.86	1.469	2.04	1.48	1.55	0.85	4.7336	3.54706	3.66	3.77902	3.72	4.91	4.48	3.73	5.64	4.54	6.67	18.63	5.12	2.27	4.75	3.95	2.81	2.76	1.235	2.5
12	0.46	1.42	5.17174	0.34	2.52927	1.82	2.14	2.82	3.86	4.14	4.85	3.36	6.35	6.56	5.78	2.2	0.62	0.147	4.27	15.08	4.825	3.582	2.35	2.12	2.803	1.92	1.52	1.53	0.95	1.99	5.48299	5.64	7.60159	5.67	4.88	2.97	5.11	6.5	6.12	8.33	18.77	3.28	3.37	4.39	4.12	1.78	1.6	1.31	2.9
13	*	0.41	4.32391	1.026	3.28415	2.23	2.81	5.16	3.72	4.64	4.41	2.83	3.91	8.35	8.54	3.53	1.3	0.316	0.94	11.11	4.822	3.183	2.51	2.54	3.47	1.96	1.31	1.34	0.89	3.0824	5.22546	3.16	5.88681	4.77	4.04	4.12	5.26	7.04	6.13	8.17	21.88	2.75	4.18	5.2	3.62	2.75	1.56	1.783	3.05
14	0.23	1.52	2.73043	0.7785	2.37195	1.47	3.18	2.85	4.77	4.78	4.22	3.3	6.42	6.3	4.76	1.67	0.24	0.043	2.64	6.89	4.052	2.44	1.96	1.88	2.296	1.68	1.17	1.3	0.82	3.946	5.50026	3.56	6.08465	3.59	4.22	3.28	4.09	5.98	5.19	9.83	21.4	5.26	1.96	2.96	2.25	2.32	1.48	0.892	2.11
15	0.36	0.46	4.13913	0.5495	1.86098	1.46	2.41	2.7	4.93	4.54	4.63	2.83	6.24	4.82	3.3	1.11	0.26	0.113	3.3	11.92	4.972	3.55	2.86	2.83	2.054	2.16	1.58	1.66	1.2	3.7138	5.0598	4.58	5.05517	5.3	4.58	3.13	3.55	7.32	6.74	7.25	19.49	*	3.26	3.13	2.94	2.35	2.25	1.31	2.45
16	0.01	0.2	4.11304	0.33	1.83293	1.92	2.38	3.12	1.87	2.81	3.38	2.63	6.29	3.99	8.11	2.37	0.84	0.088	1.41	5.98	3.844	2.243	2.83	2.86	1.997	1.72	1.33	1.18	0.93	3.335	3.48927	2.22	3.59811	5.52	5.83	3.21	5.23	8.17	6.01	8	19	3.55	4.56	3.22	2.18	2.71	2.39	1.684	3.97
17	0.38	1.28	3.72609	0.5015	2.69634	1.96	2.47	3.35	4.38	6.59	7.28	2.73	6.18	5.56	9.9	2.37	0.72	0.033	1.87	5.48	3.085	2.167	2.56	2.56	1.838	1.91	1.44	1.4	0.97	3.7696	4.28652	3.94	5.31836	4.98	5.13	3.68	5.42	6.94	5.29	7.25	20.72	3.53	3.64	3.89	3.13	2.17	1.18	1.092	2.82
18	0.02	0.4	3.7	0.786	2.84268	2.68	4.05	4.33	4.2	5.18	5.29	4.49	3.21	6.43	10.76	1.98	2.98	0.207	1.68	7.87	5.281	3.648	3.75	3.4	3.069	2.16	1.62	1.71	1.24	4.4896	5.75226	4.1	4.75296	2.73	5.3	2.34	4.09	6.82	4.4	7.67	23.31	4.47	4.58	4.91	4.13	2.15	1.93	1.501	3.37
19	0.2	1.58	*	*	*	2.15	2.9	2.11	2.94	5.75	3.38	3.76	4.6	5.62	9.24	2.35	1.5	0.09	2.95	6.48	5.48	3.881	2.29	2.02	1.989	1.84	1.33	1.43	0.86	3.4462	4.28518	5.18	5.36436	5.18	5.59	1.85	3.88	7.38	5.98	7.17	23.02	3.03	2.88	3.27	3.51	1.86	2.21	1.287	3.14
20	0.28	2.18	3.98913	0.6275	3.25	2.62	3.53	3.77	3.83	5.49	6.52	2.24	2.62	6.11	4.8	2.2	0.47	0.124	3.09	14.36	4.676	3.8	2.97	2.91	2.569	2.11	1.58	1.56	1.01	4.6176	5.44696	3.86	5.9214	5.03	5.78	3.61	4.47	7.68	5.46	13.08	18.89	*	4.97	*	3.26	3.59	2.28	1.155	3.48
21	0.01	0.1	4.38478	0.8675	3.34146	2.35	3.01	3.21	3.02	3.73	3.85	1.91	5.46	7.39	8.5	2.49	1.6	0	1.13	9.27	4.223	2.704	2.8	2.74	2.014	1.98	1.4	1.53	0.85	3.3638	4.04284	2.92	5.21892	4.38	5.02	3.82	4.63	6.21	5.66	7.42	17.18	7.15	5.48	2.49	3.02	2.47	2.02	1.653	2.92
22	0.04	0.69	3.80435	0.7875	2.61829	2.63	3.07	4.44	6.57	6.23	5.71	3.94	4.2	7.11	8.26	2.1	1.29	0.097	3.01	12.68	4.596	2.964	2.93	2.99	2.042	2.01	1.55	1.82	1.17	3.2696	4.69	6.16	6.66022	4.41	*	3.41	5.39	7.01	6.02	10.58	26.12	4.36	3.04	4.09	2.55	2.16	1.74	*	3.12
23	0.33	0.45	3.31739	*	3.58293	2.18	3.89	3.64	4.98	4.59	6.86	2.66	7.94	8.93	9.3	2.21	1.13	*	1.56	6.66	3.81	3.31	3.24	2.97	2.988	1.96	1.53	1.53	0.95	3.6556	6.39327	4.6	4.17462	4.42	5	3.4	4.09	7.26	6.95	10	23.24	4.62	*	2.44	2.51	2.24	2.96	1.828	2.21
24	0.9	1.58	4.55	0.482	2.52317	1.7	2.95	3.68	5.26	4.31	6.47	4.28	5.04	10.76	11.75	3.33	1.11	0.211	2.63	10.68	5.401	3.458	3.4	3.4	2.652	2.25	1.59	1.72	1.1	4.7666	4.63479	4.46	4.85885	2.73	3.99	4.62	3.65	6.78	6.86	8.92	22	5.46	2.89	5.29	4.47	3.35	1.78	1.837	3.16
25	1.47	2.06	1.31304	0.786	*	1.59	1.91	1.75	2.6	3.99	4.65	1.15	1.15	*	*	*	*	0.061	2.03	10.64	4.869	3.065	1.93	1.57	3.231	1.93	1.44	1.47	0.9	*	4.90278	4.62	4.45915	3.31	2.41	2.19	2.98	6.06	5.87	*	20.67	2.06	2.91	3.64	2.95	2.12	2.23	1.687	3.69
26	3.65	2.6	4.88478	0.934	*	1.61	2.24	2.51	5.31	4.98	7.12	2.3	1.8	*	*	*	*	0.177	5.49	7.05	3.395	2.354	2.07	2.04	1.431	2.03	1.36	1.58	0.85	2.7438	3.30443	3.3	5.89266	2.79	3.23	1.63	2.66	7.45	4.98	15.33	21.83	3.88	3.32	2.98	2.93	3.05	1.99	2.004	4.44
27	1.09	1.17	3.64565	*	2.37927	1.51	2.03	2.45	3.99	3.53	4.55	2.92	4.31	7.38	4.37	2.92	0.52	0.042	3.21	5.62	3.154	2.621	2.54	2.4	2.318	1.77	1.39	1.26	1.03	2.8182	3.48089	3.62	4.04054	3.89	3.85	3.54	4.03	6.27	5.62	7.5	19.83	3.42	3.82	3.59	3.61	2.23	1.49	1.387	2.62
28	1.74	0.6	5.84565	0.688	1.87805	1.63	3.37	1.36	4.27	6.09	6.11	3.78	4	3.69	*	*	0.92	0.24	5.51	12.3	5.305	3.271	2.55	2.55	2.005	1.82	1.43	1.42	0.91	3.0662	5.12523	4.98	6.10168	3.29	4.45	2.37	2.66	4.72	4.43	12.08	16.78	3.83	2.73	*	2.17	2.29	1.34	0.616	2.43
29	1.22	1.15	3.73261	0.69	*	1.7	2.58	3.96	4.27	5.21	6.48	3.94	3.68	*	*	*	*	0.017	2.37	11.64	4.751	3.256	2.59	2.61	2.515	1.73	1.4	1.34	0.97	3.369	3.78851	3.7	3.74962	2.78	3.53	4.71	1.82	5.6	5.72	10	21.73	*	3.29	4.17	3.48	2.6	1.39	1.483	2.13
30	0.13	0.61	2.92174	0.6095	2.66341	2.1	2.52	3	2.91	3.03	6.17	2.02	5	6.33	8.06	1.68	1.62	0.225	4.27	8.61	3.563	3.196	2.74	2.79	1.359	1.72	1.41	1.31	0.89	2.6772	5.0432	2.72	*	*	*	*	*	7.79	5.33	6.67	17.18	5.53	2.79	3.08	3.34	1.92	1.88	1.377	2.24
31	2.34	$9.86	2.94783	0.592	2.46341	1.83	3.1	3.32	4.56	4.39	5.22	2.6	2.32	*	*	*	*	0.034	1.95	11.5	5.68	4.393	3.41	3.27	2.475	2.42	1.77	1.87	1.3	2.5646	4.6969	3.92	5.03851	3.46	2.05	3.09	2.38	7.73	6.38	13.33	24.47	2.84	4.53	4.7	4.32	2.78	2.11	1.37	3.69
32	2.31	4.35	4.5587	0.878	1.84634	1.97	2.37	2.77	3.98	4.53	4.27	5.31	4.82	5.1	6.38	1.86	0.59	0.141	3.12	9.95	4.963	3.829	2.61	2.4	5	2.09	1.59	1.55	0.95	3.5294	5.15443	2.58	5.16812	4.48	4.14	2.76	4.66	7.3	6.59	10	23.17	4.16	4.92	2.94	3.83	2.93	1.97	1.513	3.58
33	1.05	3.18	4.15217	0.8945	2.77439	2.55	2.8	3.22	4.38	4.14	3.97	5.72	5.57	10.44	6.1	4.04	1.83	0.187	3.31	12.45	4.323	3.708	2.54	2.46	1.976	2.36	1.61	1.67	0.98	3.2324	3.48416	3.24	5.42744	3.86	3.7	2.21	3.99	6.72	5.38	8.67	22.5	4.39	1.89	4.16	3.97	2.86	2.55	1.493	2.84
34	*	*	1.73913	0.6125	2.02195	1.59	1.9	2.58	2.72	3.57	2.93	1.84	2.93	4.13	3.15	2.32	0.67	0.158	2.5	7.32	4.607	2.355	2.89	2.88	1.018	1.61	1.26	1.31	0.84	2.7458	3.75713	3.24	3.33536	2.94	2.82	1.03	2.28	4.7	4.97	3.75	16.61	5.31	3.54	2.12	2.38	1.93	1.91	1.581	2.67
35	*	0.01	2.27391	0.5425	2.73902	2.26	1.85	2.31	3.06	3.37	3.06	3.1	2.55	5.68	5.83	1.55	1.24	0.028	0.56	6.81	2.727	2.469	1.93	1.73	1.784	1.73	1.29	1.39	0.86	3.3914	4.89862	4.84	4.85257	*	*	*	*	5.46	4.99	6.33	*	4.52	3.15	2.96	2.77	2.21	1.75	1.397	3.52
36	0.03	0.56	3.80652	0.587	1.20976	2.04	2.91	2.98	5.57	4.55	4.46	3.48	4.94	6.75	5.03	*	0.1	0	1.11	8.89	3.803	2.374	2.97	3.01	1.792	1.72	1.34	1.51	0.96	3.428	3.48354	3.48	3.83419	2.33	3.24	1.02	2.05	6.33	4.43	6.75	22.76	2.45	3.39	2.79	2.58	2	1.9	*	2.52
37	0.01	0.24	2.64565	0.696	1.4622	1.84	2.5	3.59	3.56	3.83	4.34	5.22	*	5.45	5.7	1.94	1.44	0.136	0.93	7.17	4.409	2.61	2.57	2.66	1.508	1.71	1.3	1.37	0.88	3.3076	4.72012	3.86	4.59078	4.55	3.4	3.24	3.28	5.71	5.79	7.58	18.88	4.43	3.36	2.5	2.19	2.09	1.76	1.346	2.33
38	0.01	0.06	2.85435	0.566	1.54634	1.17	1.66	2.13	2.51	1.86	2.15	4.88	4.3	4.49	5.56	2.05	0.93	0.061	1.73	6.57	3.728	1.843	1.49	1.55	2.201	1.52	1.06	1.24	0.72	3.0526	3.2946	4.68	2.61553	1.08	2.48	2.15	1.59	3.96	1.74	3.75	18.8	2.94	2.01	1.62	1.58	1.39	0.88	1.4	2.6
39	0.05	0.43	3.30652	0.693	3.05488	2.31	4.09	2.87	3.73	4.03	3.24	3.09	4.74	6.22	8	2.41	0.86	0.093	2.91	*	4.025	3.88	2.32	2.18	1.412	1.84	1.39	1.5	0.84	2.7348	3.95446	4.42	6.20766	4.69	5.41	4.32	5.62	7.87	6.04	9	19.37	3.71	4.75	2.68	3.27	2.76	1.47	1.702	3.32
40	*	0	4.07826	0.47	2.67317	1.89	2.46	3.4	2.39	2.58	2.82	2.46	3.58	3.54	5.1	1.01	0.3	0.143	1.82	5.81	3.513	1.8	1.53	1.59	1.51	1.41	1.02	1.14	0.72	2.7388	3.95261	2.92	3.6314	2.52	2.3	1.83	2.44	5.26	3.55	6	12.28	2.68	2.76	2.5	3.27	2.16	1.34	1.19	2.41
41	0	0.02	2.83043	0.325	*	1.35	1.17	1.6	5.2	7.02	5.64	4.24	3.08	3.86	1.94	3.17	0.12	0.069	3.8	5.98	4.468	2.73	3.05	2.73	1.764	1.89	1.43	1.37	0.86	2.5958	2.5103	4.06	3.67989	1.33	1.57	1.74	0.99	3.6	4.96	5.5	17.41	0.56	1.26	1.75	2.47	1.25	1.15	1.177	2.68
42	*	*	3.39783	0.335	*	0.91	1.4	1.87	3.85	4.35	3.04	4.96	1.15	*	*	*	*	0.008	0.66	5.14	3.418	1.811	1.94	1.85	2.2	1.63	1.17	1.27	0.81	2.1464	1.98437	3.4	3.16852	1.66	1.51	1.83	2.49	3.42	2.4	4.58	16.01	*	3.01	3.51	*	1.45	*	1.349	2.57
43	*	0.12	3.22609	0.428	2.14634	1.77	3.08	2.74	5.4	4.88	4.66	1.68	6.41	8.88	9.11	3.07	1.32	0.009	2.59	*	4.307	2.87	2.05	2.01	2.154	1.65	1.31	1.23	0.85	3.1676	3.96248	5.42	4.02183	2.63	*	*	3.53	6.63	5.57	8	*	5.39	5.3	4.77	2.28	2.71	1.26	1.032	3.94
44	0.06	0.12	2.64783	0.419	2.36585	2.21	2.72	3.57	5.26	4.1	4.13	4.24	5.66	5.47	6.21	2.48	1.28	0.018	1.2	7.5	4.564	3.074	3	2.92	1.849	1.7	1.38	1.29	0.92	3.6634	5.56551	5.4	6.21697	3.3	*	8	3.87	5.62	4.15	9.33	23.47	7.13	3.18	4.85	3.89	3.22	0.75	1.891	3.59
45	0.14	3	4.55435	0.7105	*	1.77	2.44	2.89	2.82	4.24	3.16	4.96	3.92	*	*	*	*	0.1	2.79	5.06	4.636	3.541	1.92	1.76	1.139	1.8	1.26	1.51	0.82	3.8778	3.18281	2.32	5.49529	4.32	4.09	3.89	2.52	7.03	5.45	8.33	20.3	2.78	5.2	3.48	2.89	2.19	*	1.368	2.26
46	2.08	3.34	3.6587	0.9125	3.45976	2.62	3.28	3.56	3.26	4.07	4.52	1.68	8.07	8.15	5.95	2.51	0.53	0.113	2.13	6.87	4.547	3.526	1.74	1.69	1.567	1.8	1.42	1.36	0.89	2.6952	3.94689	5.12	5.60503	5.42	5.6	6.8	6.05	8.59	6.76	11.83	22.48	4.8	4.62	3.61	3.88	3.13	2.45	1.325	2.93
47	0.14	0.72	2.73913	0.7645	*	1.54	2.19	2.38	4.46	5.64	4.92	4.96	2.49	4.26	6.07	1.73	1.12	0.319	3.01	*	3.371	2.511	2.4	2.32	2.166	1.71	1.28	1.26	0.81	4.5988	4.81501	*	3.9696	1.43	3.38	2.17	1.41	4.6	3.24	6	25	2.87	1.59	1.93	1.98	1.37	1.52	0.835	2.99
48	0.09	1.84	4.13478	0.45	3.27439	2.15	2.99	3.18	5.32	5.19	5.84	*	4.28	8.82	6.68	1.51	0.63	0.012	1.34	6.49	5.791	3.979	2.66	2.41	3.376	2.21	1.46	1.63	0.85	3.4534	5.83075	5.02	5.26098	3.23	5.08	5.31	5.07	7.33	6.86	11.42	26.09	6.08	4.43	4.14	4.27	2.69	2.57	1.203	3.55
49	0.11	0.86	1.70652	0.4	1.93415	1.17	1.69	1.93	4.02	3.13	5.45	5.22	6.78	7.27	4.48	4.26	0.94	0.064	1.86	5.49	3.44	1.969	1.64	1.69	2.42	1.6	1.15	1.42	0.8	3.2958	3.00819	3.6	2.56613	2.39	3.08	3.02	1.76	4.46	3.02	4.83	14.89	1.98	1.51	1.38	1.65	0.75	1.68	0.622	2.7
50	1.43	0.88	4.41304	0.4545	2.7	1.36	1.61	2.23	4.63	5.95	4.74	3.48	6.49	7.22	4.51	2.3	0.47	0.062	1.95	6.37	3.292	2.419	2.87	2.7	2.156	1.9	1.48	1.48	0.94	3.1034	4.11155	3.7	4.82998	3.7	6.06	4.02	1.72	5.79	9.57	4.67	20.29	3.51	3.57	3.23	3.28	2.45	2.5	0.928	2.44
51	1.58	1.47	5.31522	0.6965	3.41585	2.52	3.19	3.53	3.61	4.09	5.28	3.1	5.17	7.78	6.63	3.32	0.31	0.044	1.43	7.7	3.336	2.656	2.24	2.18	2.027	2.1	1.47	1.58	0.88	2.7754	3.79341	4.96	5.25232	5.12	3.83	3.62	3.87	9	5.89	9.83	22.68	4.62	4.34	4.51	3.54	2.58	2.22	1.325	3.95
52	0.04	0.23	3.61739	0.7405	2.90732	1.99	3.01	3.1	3.44	4.08	4.48	2.02	6.53	6.17	5.65	2.56	2.46	0.068	2.73	8.93	4.92	3.934	2.09	2.09	1.65	1.87	1.5	1.42	0.93	3.3846	4.68847	4.7	5.65324	4.03	4.68	3.79	4.52	7.11	6.89	8.08	19.39	4.16	4.22	4.23	3.34	2.36	1.85	1.462	2.8
53	0.07	1.05	3.98696	0.444	3.15122	1.83	3.07	2.58	4.04	5.58	5.02	3.56	4.17	*	7.57	1.95	1.05	0.05	2.05	12.69	5.283	2.871	2.81	2.53	3.13	1.94	1.42	1.4	0.85	3.4882	5.3819	4.74	4.49863	5.4	5.23	3.95	5.21	9.17	6.45	10.17	25.16	6.38	4.61	4.74	3.75	2.82	2.82	*	3.96
54	0.04	0.54	3.29565	0.861	*	2.01	3.42	3.08	4.32	4.93	5.12	2.9	3.35	6.15	8.92	2.99	0.74	0.193	1.06	7.68	5.501	3.837	3.21	2.98	2.923	2.19	1.61	1.62	1.06	3.4456	4.30286	4.3	6.3555	3.24	5.8	3.6	2.52	8.04	5.92	5.75	22.11	5.02	3.12	4.73	3.71	2.39	1.72	1.522	3.01
55	2.69	2.5	3.31739	0.6665	*	1.99	2.83	2.94	3.42	4.66	4.3	3.11	2.65	*	*	*	*	0.063	2.95	13.07	4.553	2.873	2.15	2.16	1.608	1.83	1.27	1.44	0.75	2.9238	2.91278	3.64	5.58329	3.93	5.59	2.59	3.02	6.07	3.99	12.92	23.71	1.58	2.88	3.37	3.59	1.98	1.25	1.385	1.96
56	*	0.73	5.11304	0.926	3.44024	2.99	2.87	4.49	4.2	5.44	4.69	3.86	7.2	9.52	8.69	2.01	1.12	0.134	2.84	12.32	5.311	3.536	2.31	2.22	1.282	1.94	1.32	1.55	0.77	3.0094	5.63866	4.1	6.49488	5.06	5.29	4.15	4.66	7.9	7	7.33	20.99	4.41	3.35	4.38	3.86	3.31	2.24	0.846	3.29
57	0.09	0.85	4.27391	0.3965	2.71341	2.04	2.24	1.91	3.51	3.3	4.56	2.97	8.36	5.97	8.82	1.86	1.34	0.152	0.94	*	5.261	3.129	3.03	2.84	2.371	1.94	1.39	1.45	0.9	3.7096	4.48291	4.32	5.98191	4.69	4.64	3.97	4.65	7.95	7.17	7.33	17.29	4.61	2.56	4.66	3.89	1.95	1.45	1.074	2.84
58	0.46	1.97	4.12609	0.809	2.40732	2.16	3.3	3.51	4.61	4.11	4.91	2.95	7.31	9.9	7.08	3.47	1.52	0.253	3.99	9.66	5.605	4.338	2.83	2.73	2.756	2.22	1.53	1.67	0.97	3.6502	4.29138	6.58	6.66661	5.69	6.4	4.71	4.66	8.81	7.34	10.25	20.49	3.72	4.92	4.08	3.82	2.97	2.89	1.837	3.71
59	0	0.14	2.82826	0.3365	*	1.47	1.79	2.52	2.37	2.18	2.64	3.83	3.83	6.96	6.03	1.65	0.48	0	3.22	4.38	4.975	3.346	1.36	1.14	1.398	1.17	0.93	0.95	0.64	2.7812	3.23484	5.72	5.50334	*	*	*	*	4.87	4.72	6.5	16.27	3.75	1.9	2.89	2.53	2.78	1.94	1.472	2.5
60	0.18	0.21	5.06087	0.3985	2.70366	2.63	2.22	3.63	2.77	2.99	2.54	3.6	6.04	4.01	6.45	1.75	2.13	0.062	3.83	9.58	4.628	3.664	2.5	2.48	1.998	2.04	1.45	1.48	0.94	2.8068	3.65329	4.14	5.12152	*	*	*	*	6.07	5.61	5.42	18.53	4.41	5.28	2.72	3.12	2.6	2.28	1.537	2.85
61	0.01	1.93	3.65652	0.709	2.45976	1.79	3.24	3.01	3.12	3.8	5.23	3.29	4.7	6.1	9.66	2.48	1.26	0.135	2.38	11.92	*	*	2.99	2.99	1.287	1.81	1.26	1.4	0.72	2.1888	5.20903	5.02	4.75809	3.39	4.25	4.9	4.04	6.28	6.06	6.92	14.42	3.78	6.07	2.69	2.51	1.84	1.66	0.935	2.81
62	*	0.79	3.55217	0.71	2.64878	1.8	2.59	3.27	4.54	5.18	4.42	3.98	*	7.1	8.9	2.44	1.19	0.019	1.62	8.2	5.947	3.588	2.59	2.4	1.796	2.07	1.5	1.62	1.02	2.0826	4.73979	4.94	5.30714	4.42	3.98	3.33	3.86	6.22	4.72	10.08	25.59	1.56	3.05	3.18	2.61	2.64	2.08	1.167	3.26
63	*	0.63	2.63478	0.68	2.98659	1.77	2.7	3.37	3.3	3.64	3.85	2.38	2.62	5.08	7.17	1.87	0.22	*	1.31	*	3.532	1.853	2.75	2.41	3.75	2.08	1.35	1.45	0.83	3.506	4.65117	4.36	5.72352	4.09	2.27	4.15	4.22	6.96	5.97	9.92	21.53	4.48	2.93	4.21	4.01	1.91	2.88	1.345	2.58
64	0.34	0.7	4.33478	0.7015	2.59756	2.17	2.86	3.25	4.28	4.15	4.95	2.09	5.28	6.74	7.09	2.13	1.34	0.115	1.7	11.43	5.609	3.508	2.73	2.71	1.851	1.95	1.37	1.33	0.95	3.7104	4.49007	4.78	5.932	3.72	6.98	4.45	4.52	6.15	4.17	9.67	24.1	4.24	2.94	2.29	2.4	2.6	3.06	1.658	2.71
65	0.03	1.63	4.13261	1.0225	$0	1.76	2.91	3.73	3.54	4.89	4.97	4.05	3.71	*	*	1.77	1.77	0.083	2.12	9.51	4.4	4.003	2.18	2.08	3.418	1.98	1.58	1.41	1.06	2.9952	4.39131	3.86	4.53938	5.61	5.35	4.17	4	7.25	6.21	15.83	25.32	4.51	4.75	3.83	3.74	1.62	2.97	1.379	3.32
66	0.02	0.18	4.46087	0.6465	2.51951	2.39	3.3	3.3	3.82	5.22	5.94	4.68	6.26	6.32	7.68	2.41	2.23	0.077	1.74	13.42	5	4.064	3.14	3.17	2.766	1.96	1.39	1.25	0.91	2.2626	3.47578	4.7	6.59862	5.55	5.45	6.35	*	8.99	6.48	*	22.93	3.24	2.3	3.74	3.31	2.03	2.7	1.275	3.68
67	0.02	0.87	3.36304	0.775	2.81463	2.11	2.17	2.43	3.13	3.69	4.6	2.48	2.95	4.69	6.12	2.17	0.99	0.348	3.43	7.62	4.442	3.518	2.4	2.37	1.448	1.66	1.24	1.36	0.71	3.1558	3.85249	4.02	4.15485	5.21	4.96	3.91	4.6	7.36	5.97	7.58	19.23	3.75	4.38	3.18	3.15	2.81	2.76	1.405	3.35
69	$6.65	4.28	4.0587	0.743	0	2	3.29	2.46	3.9	5.43	5.7	3.34	1.6	*	*	*	*	0.054	1.58	10.95	3.811	3.028	2.62	2.66	3.569	2.03	1.54	1.44	0.99	3.4966	5.66044	4.08	5.11739	4.9	4	5.26	3.7	7	3.21	9.75	25.06	3.08	2.82	3.85	2.72	2.86	1.64	1.321	2.6
70	0.29	0.24	2.51522	0.5635	2.38902	2.16	3.18	3.15	1.89	2.3	3.52	2.41	5.98	4.79	4.57	2.47	0.68	0.221	1.85	11.89	4.877	3.74	2.03	1.79	2.228	1.64	1.29	1.12	0.83	3.629	3.62998	3.3	4.17901	5.27	4.69	5.48	4.65	6.24	3.9	5.42	18.37	3.69	3.45	3.02	2.45	2.57	2.12	2.058	3.25
71	0.31	0.64	5.94783	0.9655	2.66098	2.06	2.19	4	2.82	4.39	4.02	2.87	5.8	9.25	8.48	2.05	0.34	0.102	2.96	*	4.357	3.537	2.27	2.19	1.857	1.85	1.31	1.5	0.81	2.8766	5.08724	3.54	5.66927	4.33	7.74	5.55	4.84	7.05	5.67	12.08	22.08	*	5.17	4.81	4.27	1.93	2.94	1.997	4.11
72	0.62	0.28	3.41522	0.452	1.9	1.69	1.98	2.35	2.33	2.24	2.23	1.48	3.8	6.17	5.34	1.43	1.22	0.095	1.79	5.76	3.889	2.53	2.08	2.1	1.82	1.43	1.12	1.03	0.74	3.7254	3.96407	4.34	3.08222	4.35	*	1.65	4.34	6.23	4.24	5.75	15.97	5.88	4.67	2.43	1.98	1.79	2.38	1.727	3.16
80	1.2	0.99	3.12174	0.5805	1.89024	1.63	2.95	2.29	4.4	4.03	4.46	*	*	*	*	*	*	0.143	0.92	7.17	5.483	3.129	2.26	2.32	2.28	1.84	1.34	1.47	0.89	2.308	*	3.26	2.97533	2.99	4.3	2.09	2.98	5.56	4.21	5.33	21.71	3.23	2.79	3.18	2.05	2.45	2.27	1.063	3.45
86	0	0.6	2.76304	0.5515	2.26951	1.76	2.93	3.21	3.04	3.3	3.4	2.5	2.93	5.93	7.92	2.14	1.5	0.11	2.23	6.86	3.706	2.36	2.81	2.85	1.723	2.03	1.54	1.66	1.23	2.5196	4.46722	4.54	5.16634	4.19	5.33	4.36	3.41	6.16	4.43	*	22.85	3.95	2.4	3.87	2.07	2.37	2.59	1.431	2.38
87	0.11	1.98	4.75652	0.659	1.91707	1.76	3.29	3.06	3.45	3.5	4.16	1.27	5.67	6.23	5.38	1.61	0.52	0.075	2.6	12.44	5.368	4.53	2.8	3.06	2.887	2.28	1.55	1.77	1.06	3.7874	4.37787	4	4.82717	3.95	4.46	5.24	3.13	7.1	5.23	9.58	21.58	7.31	1.74	3.28	2.98	2.82	2.18	1.588	3.16
88	*	*	3.41522	0.368	3.32073	2.29	2.94	2.51	3.27	3.88	4.76	1.26	3.71	7.14	7.29	2.08	2.42	0.055	1.42	9.79	4.849	3.238	2.88	2.87	2.105	1.99	1.49	1.49	1	2.5024	4.84951	4.78	6.72609	5.41	6.3	5.58	3.63	6.64	6.74	6.5	21.06	6.41	3.8	3.52	3.12	2.59	2.14	1.29	3.38
90	1.06	3.84	4.3087	1	3.45366	2.59	3.23	4.32	4.56	4.66	5	1.71	5.93	8.47	7.36	4.29	0.73	0.284	2.56	11.22	5.733	5.356	2.89	2.82	2.99	2.29	1.6	1.76	1.02	3.9534	5.74298	4.48	6.02485	4.8	5.8	4.78	3.87	11.03	7.95	14.42	22.49	4.91	2.51	3.6	4.19	2.46	2.48	1.104	3.81
91	0.07	*	2.11739	0.612	1.51829	2.2	2.64	3.45	4.62	4.5	4.57	3.19	4.31	6.06	7.63	3.89	0.25	0.072	1.69	7.52	5.134	4.685	3.99	3.72	2.639	2.17	1.62	1.57	1.03	4.1784	5.10172	3.84	3.9102	*	*	*	*	7.9	7.49	6.83	21.95	6.93	5.84	4.17	3.11	2.07	1.67	1.189	3.46
92	0	0.12	2.1413	0.4645	1.83415	1.83	2.38	3.48	3.93	3.22	5.2	2.55	1.56	6.63	6.18	1.95	1.76	0.03	2.11	7.91	5.156	3.082	2.4	2.46	1.418	1.72	1.35	1.23	0.88	3.1038	3.66045	4.46	4.88765	2.84	*	*	3.31	5.98	6.05	8.08	24.19	4.69	3.84	3.34	2.82	2.92	1.27	1.584	1.99
93	0.19	1.67	4.0087	0.4825	3.73415	2.4	2.87	3.71	2.99	3.31	4.91	3.33	4.52	9.02	9.97	2.35	0.65	0.071	2	8.52	5.608	4.643	2.85	2.93	3.015	2.36	1.62	1.76	1.16	3.5184	4.03763	3.84	4.67829	4.71	5.17	4.84	3.9	6.72	5.94	*	18.31	4.9	4.22	3.54	3.53	2.31	2.08	1.377	2.22
94	*	0.05	3.48696	0.6235	2.58293	1.69	2.17	1.64	3.21	3.1	5.09	1.59	5.27	7.01	4.42	1.02	0.45	0.033	3.42	9.44	4.409	3.359	2.28	2.17	0.731	1.78	1.28	1.34	0.76	2.4722	3.14145	4.92	5.72642	3.5	3.71	4.31	2.52	5.01	3.07	5.92	17.55	4.79	3.55	3.53	2.61	1.76	1.71	0.995	2.81
96	0.05	1.52	4.23478	0.794	2.58537	2.18	2.65	4.23	4.03	3.58	4.02	2.14	3.47	8.13	9.18	3.18	3.14	0.12	4.58	14.71	4.657	*	2.01	1.91	2.055	1.88	1.2	1.41	0.82	2.9606	4.85012	4.68	4.60331	*	*	*	*	6.96	5.67	8.75	*	5.93	4.06	3.79	2	2.46	2.89	1.492	2.45
97	0.07	0.28	1.49565	0.7675	2.9	2.12	2.6	2.3	3.65	3.44	3.85	3.19	*	2.9	5.76	1.99	1.28	0.021	1.87	6.93	3.797	2.444	2	1.93	1.207	1.65	1	1.38	0.69	2.8756	3.55923	2.82	6.2858	5.34	4.87	3.84	4.77	6.67	6.59	5.58	19.03	4.92	3.36	3.99	3.12	2.65	2.67	1.413	3.74
98	1.26	2.2	3.6413	1.0495	*	1.3	1.5	2.3	2.88	4.2	4.97	2.55	*	*	*	*	*	0.411	3.22	6.25	4.577	3.086	1.98	1.86	2.014	1.9	1.18	1.48	0.79	2.5708	5.09316	2.9	5.49017	3.57	*	*	3.24	6.5	6.95	10.92	*	1.21	3.31	4.6	3.85	2.99	2.91	1.456	4.24
99	0	1.14	3.33913	0.516	3.36585	1.69	2.25	2.23	2.46	3.65	3.13	3.33	4.46	4.58	7	0.81	0.49	0.013	1.8	8.89	5.085	3.052	2.26	2.24	1.526	1.75	1.18	1.41	0.8	*	4.00669	3.08	4.52443	4.16	4.22	3.44	4.41	7.5	6.69	4.75	19.95	5.44	4.78	3.96	3.5	2.37	2.71	1.232	3.39
102	3.23	2.02	4.62174	0.9335	*	2.16	3.24	3.04	4.77	4.02	5.41	3.33	2.39	*	*	*	*	0.1	3.26	11.62	5.78	4.038	2.24	2.15	2.836	2.23	1.46	1.67	0.95	3.439	4.96993	6.42	5.66941	4.24	3.97	3.6	3.18	7.62	5.07	14.33	21.06	2.94	2.51	3.57	4.03	2.18	3.15	1.244	4.04
104	*	2.22	3.12391	*	1.85122	2.44	2.93	2.77	4.37	4.6	5.34	1.15	2.44	2.8	3.71	1.16	*	0.057	3.15	7.72	5.58	3.954	3.54	3.44	2.6	2.07	1.61	1.52	1.02	1.9632	4.51962	3.42	4.7231	3.55	4.74	3.41	4.22	8.8	6.38	9.25	27.62	5.28	4.53	3.67	3.09	2.97	2.42	0.798	2.59
105	*	*	2.92826	0.545	1.66707	1.92	3.12	3.75	3.74	4.48	5.98	3.54	4.11	7.63	7.16	1.43	*	0.007	2.04	9.45	4.87	3.011	2.2	2.27	1.957	1.55	1.07	1.06	0.77	3.2616	5.1125	3.96	4.41911	4.02	5.7	4.2	3.44	7.09	5.61	6	23.46	4.59	2.98	1.87	2.86	1.56	2.19	1.394	3.97
114	0.6	1.73	4.41087	1.024	*	2.16	2.63	3.12	5.76	7.85	4.08	4.63	1.82	*	*	*	*	0.176	2.62	13.01	5.411	3.402	3.34	3.32	2.122	2.03	1.56	1.5	1.07	3.6192	5.54505	4.64	4.41642	4.01	5.88	4.77	4.31	6.5	6.22	8.83	24.59	3.52	2.48	3.92	3.92	2.72	2.37	*	3.39
115	0.14	1.3	2.39348	0.567	*	1.12	1.28	1.74	3.09	3.26	3.94	3.54	1.85	*	*	*	*	0.018	2.09	6.13	6.6	2.917	2.48	2.51	2.505	2.3	1.55	1.69	1	2.681	4.12311	4.62	3.19069	3.38	3.61	3.68	3.99	5.53	4.86	17.92	20.88	*	3.31	3.95	3.79	3.19	*	1.962	3.71
124	0	0.04	2.66522	0.729	1.9378	1.64	3.09	3.4	4.98	4.24	5.04	2.88	3.7	2.57	5.93	3.18	0.95	0.01	0.61	*	6.335	3.415	2.31	2.33	2.281	1.72	1.17	1.15	0.81	1.942	4.44024	3.3	3.30927	3.39	4.73	4.69	2.32	5.45	5.46	6.08	17.4	5.93	4.13	4.49	3.26	3.53	3.25	1.663	2.66
127	0.1	0.23	2.7413	0.4165	1.98171	1.71	2.86	2.39	2.57	2.26	5.82	1.44	4.17	7.11	12.34	2.29	1.14	0.102	1.48	7.54	4.605	3.338	2.31	2.31	3.29	1.76	1.42	1.29	0.86	2.781	4.5431	4.62	4.25953	3.94	4.34	4.09	3.64	4.91	3.79	6.08	15.12	3.5	4.42	4.28	2.63	2.72	2.15	*	2.19
128	0.07	0.35	3.39348	0.688	3.01585	1.88	2.6	3.2	3.16	4.14	5.24	1.75	5.54	8.84	8.84	2.17	0.31	0.133	3.14	12.82	4.148	3.198	1.83	1.58	2	1.54	1.03	1.24	0.72	2.718	3.55376	4.18	5.2475	5.16	5.99	4.57	5.18	7.3	6.18	8.67	22.9	4.17	3.64	3.98	2.9	2.69	2.95	1.277	3.02
143	3.77	2.34	3.86957	0.456	*	1.77	2.62	2.43	5.96	6.33	5.69	2.45	2.05	*	*	*	*	0.053	1.36	5.52	4.487	3.288	1.75	1.67	2.246	1.91	1.37	1.53	0.84	3.9504	5.37124	3.44	5.58945	6.33	5.54	4.92	4.56	6.65	4.97	13	26.37	3.18	4.66	4.83	4.91	3.62	3.61	1.332	4.05
144	*	0.41	2.75652	0.4265	*	1.51	1.66	1.47	3.31	4.52	2.7	3.2	*	*	*	1.31	0.2	0.073	1.03	5.16	3.09	1.77	2.13	2.17	2.357	1.65	1.2	1.37	0.81	2.5386	4.13712	3.44	4.37752	1.3	2.84	2.7	1.74	4.88	2.95	4.58	17.62	*	1.17	*	2.29	1.31	1.33	1.04	2.94
146	2.98	3.03	5.11739	0.678	*	1.6	2.11	2.4	5.13	8.65	7.48	3.14	1.8	*	*	*	*	0.053	7.97	15.87	4.831	3.666	2.26	2.18	*	2.05	1.56	1.51	0.98	4.2024	5.04423	4.46	5.94315	3.61	3.83	2.89	3.92	6.67	5.33	13.75	24.54	2.18	3.39	3.92	2.97	2.54	3.09	1.719	4.05
Mean	0.667	1.26719	3.61228	0.652566	2.50281	1.92421	2.63168	2.98116	3.86095	4.34189	4.71242	3.19613	4.45281	6.41108	7.06838	2.26689	1.00081	0.10375	2.414	9.09174	4.64389	3.22173	2.53432	2.45568	2.20612	1.90537	1.38747	1.45558	0.914526	3.24659	4.43656	4.21766	4.99627	3.97202	4.51145	3.60849	3.76682	6.64989	5.53	8.66626	20.9844	4.16432	3.52191	3.59	3.18269	2.42426	2.1556	1.39573	3.04234
No. of DHLs	80	89	94	91	73	95	95	95	95	95	95	93	89	74	74	74	74	92	95	86	94	93	95	95	94	95	95	95	95	93	93	94	94	89	83	86	88	95	95	91	91	88	94	91	93	94	91	89	94
[truncated: 7 more columns]

## Sheet: TGW means for all trials
	GH hydroponics		Field	Field	Field	Field	Field	Field	Field	Field	Field	Field	Field	Field	Field	Field	Field	Field	Field	Field	Field	Field	Field	Field	Field	Field	Field	Field	Field	Field	Field	Pot	Pot	Pot	Pot	Pot	Pot	Pot	Pot	Pot	Pot	Pot	Pot	Pot	Pot	Pot	Pot	Pot	Pot
Trial number:	5	6	7	8	9	10	11	12	13	14	15	16	17	18	28	29	30	31	32	34	35	36	37	38	22	23	24	25	26	45	48	43	39	40	41	42	49	50	51	52	53	54	55	56	57	58	59	60	61
CSDH	TGW_NaCl	TGW_Na2SO4	TGW_N1_97	TGW_N2_97	TGW_N3_97	TGW_N1_98	TGW_N2_98	TGW_N3_98	TGW_A_Kaz98	TGW_B_Kaz98	TGW_A_Kaz99	TGW_B_Kaz99	TGW_rain_Kaz00	TGW_irrig_Kaz00	TGW_rain_Zaj00	TGW_irrig_Zaj00	TGW_rainfed_Zaj01	TGW_irrig_Zaj01	TGW_Zaj02	TGW_Zaj04	TGW_mn_Droughted_Zaj05	TGW_mn_Rainfed_Zaj05	TGW_control_Zaj06	TGW_droughted_Zaj06	TGW_C_Spain00	TGW_at_EC_1.5_red_C_Spain00	TGW_M_Spain00	TGW_S_Spain00	TGW_at_EC_5_red_S_Spain00	1000_kernel_weight_Cons03	Idice_Mn_TGW_04	TGW_mean_SUST	NFA_Mn_TGW_03	TGW_mn_O303_25ppb	TGW_mn_O303_50ppb	75ppb_Mn_TGW_03	TGW_NFA_2best_05	TGW_75ppb_2best_05	Non-vern-TGW_Krakow06	Vern-TGW_Krakow06	TGW(MS)_control_Krakow07	TGW(MS)_mod_drought_Krakow07	TGW(MS)_sev_drought_Krakow07	cTGW_(MS)_Krakow08	dTGW_(MS)_Krakow08	TGW_(MS)_control_Krakow10	TGW_(MS)_sev_drought_Krakow10	cTGW 2011	dTGW 2011
1	21	33.7	28.87	30.3	29.4	33.97	32.6	33.3	26	25.2	30.77	29.83	20.23	27.53	32	32.4	30.1	30.3	31	30.62	32.5	33.9	34.6	29.5	28.1	28.9	29.4	16.5	19.5	33.6	31.75	43.16	37.73	36.858	38.1079	29.19	31	23.5	14.6	36.6	32.84	34.17	40.43	31.09	26.72	33.4	23	42.977	32.0979
2	20.3	38.4	29.81	31.83	33.97	36.97	33.2	33.7	22.3	24.9	31.2	31.3	12.7	21.07	30.5	30.9	30.3	30.8	31.7	33.59	36.9	35.6	36.2	36.1	31	32.2	26	19.9	19	32.3	38.85	39.36	31.51	26.4853	37.9532	26.23	39.8	34.2	24.8	38.7	40.27	40.47	37.75	34.28	32.18	31.2	31.9	42.0648	31.5488
3	15	21.9	25.21	28.84	26.33	29.07	27.5	27.3	18.8	22	21.87	22.47	*	16.1	26.4	28.2	28.5	28.1	29.9	30.24	33.2	32.2	33.1	33.3	28.3	30.3	25	11.4	11.7	31.7	33.8	31.27	17.78	21.3332	22.4362	15.77	28.3	20.8	16	22.9	26.29	28.17	26.63	26.14	25.2	22.7	13.5	30.1717	23.7657
4	25.8	21.6	26.78	26.85	26.77	25.83	23.2	27.9	16.6	13.83	*	*	*	*	30.2	30.7	21.8	22.7	30.6	*	29.6	28.8	33.8	28.9	25.1	26.3	23	12.6	13.7	30.9	27.95	30.91	15.7	18.0839	25.0275	18.39	23.8	22.4	26.6	19.6	15.29	23.69	34.88	21.68	31.1	22.8	20.5	28.4468	32.532
5	18	17.9	26.35	27.04	34.33	36.87	29.9	34.4	23.7	27.5	31.6	32.2	17.43	19.27	34.6	35.4	29.3	31.2	33.3	35.14	38.3	36.8	40.7	40.5	33.3	32.7	24.9	17	15.9	36.6	39.85	39.5	29.43	37.7145	37.5928	32.18	41	35.3	27.8	34.4	37.71	39.75	42.6	35.49	40.91	32.7	26.6	44.4723	32.0981
6	30	35.2	28.46	29.95	34.3	36.93	33.8	35.2	28.1	29	*	*	*	*	33.8	35.3	30	30.1	32.2	30.28	32.9	33.3	35.5	35.4	34.2	32	22.6	22.7	19.2	35.1	38.5	36.15	31.82	33.1341	34.1156	33.77	34.8	31.1	25.4	17.1	*	*	*	*	*	*	*	*	*
7	16.5	19.5	25.4	20	31.7	32.47	29.8	31.5	25.6	23.9	*	*	*	*	32.4	31.7	25.2	27.6	30.9	30.05	35.3	34.2	35.9	34.8	18.8	20.1	25.9	16.8	18.6	31.8	32.4	42.76	24.91	24.8287	26.091	25.24	25	27.1	19	19.7	30.43	26.56	27.85	24.5	29.4	27.3	18.6	35.8107	29.4613
8	17.3	23.2	27.31	27.94	28.37	27.3	28.9	27.1	20.4	28.5	28.8	22	17.5	*	31.2	33	29	28.2	31.3	29.17	33.2	32.5	34.7	32.9	26.2	28.5	28	13	18.8	35.3	32.8	34.8	28.61	24.1255	33.9754	31.69	31.7	24.6	17.3	22	26.5	28.68	26.41	21.15	27.52	25.7	12.1	30.4732	28.4477
9	17	28.9	31.52	28.25	27.37	31.53	33.2	32.2	23.4	28.4	29.67	32.4	21.87	23.63	34.1	33.9	31.7	31.1	33.4	33.83	38.6	37.3	36.2	37.2	22.6	24.7	27.2	14.6	15.8	36.7	33	38.59	26.87	23.9684	34.351	28.04	33.8	30.9	33	29.6	26.38	38.46	34.41	26.83	32.99	37	30.2	39.0298	33.0605
10	6.8	31.2	37.58	36.17	35.73	40.33	36.1	37	28.2	27.7	23.97	28.2	10.97	17.77	35.6	34.7	31.5	30	37.9	30.07	38.8	37.5	39.4	36.1	26.2	26.8	21.6	24.1	20.3	40.1	36.5	37.28	26.99	36.3662	26.8638	31.41	34	28.7	32.5	17.1	38.89	32.63	26.6	28.79	44.56	15.5	21.8	35.3191	23.2905
11	13.6	25.8	26.78	24.77	29.63	28.33	25.8	27	17	22.1	25.77	26.73	13	19.47	28.2	30.5	26.5	25.4	27.8	24.81	30.8	30.3	31.6	31.1	23.7	24	23.9	19.9	20.5	29.1	27.85	34.18	23.45	28.5685	31.7212	21.89	23.8	19	30.5	17.1	27.08	25.56	33.75	21.29	32.21	25.7	22.5	29.2584	31.7864
12	14.3	23.7	28.45	26.83	30.17	31.87	28.6	26.4	24.2	31.7	28.63	33.17	15.53	21.3	31.4	34.2	31.2	31.6	38	37.67	38.1	37	41.5	37.5	25	26.9	23.2	11.8	14.5	35.6	39.95	39.43	31.58	37.1481	36.0634	32.21	30.7	30.4	21.9	34.1	35.16	32.39	27.55	32.51	31.7	34.7	24.6	*	*
13	*	15.9	27.82	27.62	31.43	32.8	31	35.8	20.7	26.2	29.53	30.83	15.33	20.47	31.7	33.4	26	26.5	32.4	31.02	35.1	34.7	36.2	36.1	25.2	25.3	24.2	14.2	17	34.8	32.95	36.35	31.61	28.005	27.4617	26.35	30.8	25.5	22	17.4	32.08	32.13	31.67	17.22	33.32	28	27.5	30.2528	27.0113
14	14.5	37.9	30.58	30.35	31.57	37.23	37.3	28.8	21.9	24.5	25.83	26.67	12.97	19.03	25.4	29.4	31.1	32.3	33.8	31.42	34.7	32.5	34	34.5	20.1	21.9	21.8	5.4	10.2	35.6	41.95	39.16	27.16	37.4384	31.106	30.55	30	27.2	28.4	25.4	39.43	30.3	34.11	25.04	24.38	32.2	25.2	39.3618	30.621
15	16.8	29.6	24.47	28.29	26.57	28.1	27.1	26.6	26.8	27.8	28.7	27.67	8.44	18.53	32.1	35.4	26.3	28.4	30.7	29.58	35.8	34.5	37.5	35.5	36.1	36.8	31	17.9	17.8	33.5	33.3	40.76	25.11	29.7248	31.8392	29.21	31.3	33.5	*	19.8	23.79	29.51	34.33	26.48	29.68	22.1	18.2	34.1234	38.6619
16	5.2	11	29.71	27.4	28.17	26.03	27.7	22.9	19.4	19.9	24.13	27.53	12.17	18.5	26.9	31	27	26.4	30.8	28.9	32.7	31.2	31.1	35.2	23.6	26.9	27.5	11.8	18	33.1	29.95	38.12	30.41	34.5844	30.7981	31.8	34.4	30.8	17.1	17.6	22.87	44.8	29.28	30.81	31.47	31.6	26.4	*	*
17	13.4	36.7	28.44	27.64	29.07	28.83	32.1	29.3	17.4	24.5	26.93	25.6	13.3	19.73	29.3	30.4	29.5	29.8	29.9	29.67	32.8	31.4	32.2	34.4	27.9	27.4	21.5	19.3	17.8	32.2	27.65	33.73	27.97	36.653	33.64	28.99	28.9	27.5	17.2	21.2	31.42	27.66	28.21	19.65	23.4	28.7	19.2	27.5129	26.0064
18	4.4	25.4	30.05	29.1	27.67	31.47	33.3	29.8	25	22.6	29	32.17	18.87	17.27	32.1	32.6	31.7	30.8	31.4	27.89	30.8	30.4	35.2	32.8	25.4	25.4	21.6	18.8	18.1	35.3	33.55	38.19	20.95	60.7864	20.3557	20.35	29.8	20.3	19.5	19.7	24.63	24.32	17.29	21.56	26.6	26.9	29.2	30.8812	31.0683
19	16.5	20.1	26.26	26.4	27.2	26.83	29.5	25.3	18.8	24.3	23.07	25.5	17.33	19.4	25.7	25.4	25.3	24.6	28.4	26.54	29.8	28.4	30.5	27.3	21.1	22.1	19.9	13.7	14.1	28.3	28.3	31.86	29.18	29.5414	26.0074	22.4	29.1	25.9	15.6	15.6	21.19	29.97	20.57	18.2	22.81	21	18.2	23.0144	24.7779
20	19.6	28.4	31.16	32.93	36.23	42.77	37.9	33	24.1	26.9	29.43	32.17	13.43	19.67	37	36.7	31.8	31.6	33.7	33.16	39.4	37.8	36.4	37.6	34.4	36	36	24.9	25.8	35.8	37.4	41.65	30.91	32.2768	37.2265	36.44	36.2	28.6	*	31.5	*	35.35	40.51	30.05	38.58	29.9	27	38.7537	28.072
21	16.7	14.4	31.56	32.15	31.2	35.2	31.4	32.5	21.6	29.7	32.67	34.2	18.1	21.57	31.3	33.8	29.8	29.1	32.2	33.83	37.3	35.3	36.3	36.4	23.1	26	31.1	8.6	16	35.8	24	42.76	37.75	36.069	37.5329	37.98	36.5	36.7	31.2	26.7	41.74	40.01	39.11	28	32.26	34.4	27.7	41.4016	27.9858
22	6.9	34.4	29.4	31.12	27.83	31.97	36.1	31.8	23.2	21.8	23.5	23.3	22.47	15.13	30.2	30.8	28.2	28.8	32.1	27.79	32.5	31.5	35.3	30.6	27.5	28.6	23.1	14.2	14.5	32.7	31.35	33.36	30.08	*	23.2672	27.55	32.8	27.3	24.2	22.7	25.85	25.76	23.19	26.89	*	28.5	21.4	32.1611	32.2121
23	18.3	18.6	28.53	28.23	29.87	33.57	30.1	28.1	22.4	24.4	28.97	25.97	13.5	17.9	30.9	32.4	29.8	30.7	33.5	30.78	33.7	32.6	34.5	31.4	19.3	*	29.5	14.5	*	34.6	30.45	33.43	24.65	26.9992	31.852	28.05	27.6	25	25.6	20.4	17.47	23.56	21.6	27.48	34.59	19.1	21.5	34.3991	33.0229
24	23.5	32.6	28.57	29.76	25.27	33.8	31.3	33.7	25.6	28.5	31.47	33.97	17.17	22.6	34.1	36.1	33.2	32.8	36.8	33.21	38.3	37.4	36.6	38.4	31.4	34.2	34.5	21	24.1	35.7	37.7	39.41	21.58	35.8899	34.9378	28.46	30.6	33.2	23.2	28.7	35.24	32.67	36.68	26.55	34.84	28.9	25.4	37.4027	42.5308
25	12.4	15.1	30.17	29.33	33.2	34.27	31.1	30.4	23.4	23.4	*	*	*	*	32.8	35.1	26.9	29.6	29.3	28.88	34.6	34.5	37.8	35	28.4	29.2	23.9	10.6	11.4	31.7	31.55	33.89	26.45	23.2185	32.4982	24.68	29.4	31.8	18	22.9	31.94	36.9	35.19	31.8	32.37	31.1	21.9	34.6406	27.6048
26	23	23.1	26.18	24.49	28.5	30.63	30.4	29.4	18.4	21.27	*	*	*	*	25.5	27.9	25.4	27.3	32.1	24.39	30.9	31.2	33.2	28.6	25.5	26.3	24.3	17.2	17.1	28.7	30.7	29.98	21.31	20.0521	22.8289	19.47	32.5	25.2	18.3	19.6	20.89	25.89	30.56	29.34	30.63	27.8	24.3	28.671	29.8399
27	24.8	30.4	28.38	27.31	28.07	29.8	28.8	29.8	20.5	20.9	28.03	29.8	13.1	19.63	30.3	32	27.6	29.4	33.3	33.35	39.4	37.5	36.8	41.9	25.5	28.2	26.1	17.2	16.8	34.8	34.6	36.81	33.2	25.9115	38.6419	30.64	34.8	29.7	25.1	22.5	32.2	34.42	39.08	30.2	34.15	32.4	27.2	35.3096	29.0558
28	29	35.9	31.17	32.18	29	39.4	34.9	34.7	28.5	29.7	14.02	*	8.87	*	32.1	33.2	26.7	28.4	32.3	33.14	36.2	34.4	38.2	33.3	32.5	33.5	25.7	20	18.3	33.8	32.2	50.48	37.5	44.4262	29.9849	31.77	50.4	42.8	35.7	41.8	43.89	45.63	43.37	24.14	46.67	32.8	30.2	40.9317	38.5667
29	18.8	17.7	27.99	28.21	30.9	30	29.5	28.4	23.9	22.9	*	*	*	*	30.2	33.1	28.1	27.6	32.2	29.51	35.4	33.9	36.4	36.6	31.4	32	22.7	20.5	16.4	35.2	31.4	37.63	21.41	30.6865	32.8315	21.72	32	26.8	*	24.6	34.71	36.47	34.34	24.98	26.42	31.8	26.1	34.3972	29.4585
30	33.3	34.1	26.94	24.93	28.07	26.93	28.4	32.7	21	24.3	31.97	31.37	15.53	18.97	29	30.6	28.3	27.4	26.5	27.14	31.2	31.7	32.6	31	31	31.6	23.4	17	15.5	32.2	29.55	33.9	*	*	*	*	33.6	27	27	18.6	23.47	26.72	29.79	24.24	22.82	24.9	18.6	32.4363	37.491
31	16.7	22.7	27.41	27.52	28.07	29.87	25.9	48.7	19.4	22.6	*	*	*	*	30	32.8	25.5	27.3	30.5	30.23	34.3	33	34.3	31.2	24.1	24.6	24.3	13.1	15.4	33.1	31.05	28.87	22.87	23.9471	29.1113	16.31	28.9	26.4	15.1	29.2	24.25	32.69	36.45	26.3	35.32	24.3	28.8	33.1313	32.8978
32	26	34.2	28.54	26.62	33.07	35.3	30.8	30.1	24.3	24.2	26.03	27.17	11.17	19.17	31.9	33	29.2	28	32.1	31.23	33	32.1	34.7	29.5	26.5	26.6	24.1	14.6	14.8	30.7	33.5	34.72	31.62	31.4291	31.9617	30.53	32.4	28.4	28.7	29.2	21.55	35.71	36.36	30.53	24.56	25.8	22.4	34.9765	23.978
33	29.1	35.4	27.69	29.54	31.67	33.1	31.4	32.2	28.3	26.6	31.87	30.17	20.23	20.07	33.9	35.1	25.2	27.7	31.2	31.76	33.3	33.5	37	34.4	30.1	30	24.5	16.2	17	34.8	35.2	42.2	28.22	32.5795	31.9753	28.22	33.4	29.3	32.6	42.1	28.63	33.87	43.48	32.85	38.72	32.6	32.9	36.9802	35.5982
34	*	*	28.59	21.78	24.73	30.33	26.1	28.5	21.6	22.4	27.7	24.8	20.37	17.1	31.1	33.8	34.1	34.1	28.8	24.44	36.7	35.1	32.8	34.4	24.7	*	32	11.9	*	28.3	26.35	34.13	18.23	22.1858	33.957	21.38	27.9	29.6	21.8	22.9	17.46	21.99	25.05	21.57	27.96	21.7	18.4	27.8176	35.0659
35	*	38.8	28.08	24.29	27.47	32.5	29.4	28.7	23.2	22.4	27.03	29.17	17.3	22.9	29.9	33	24.7	26.1	32	32.54	36.3	35	37.8	35.5	32.5	*	19.7	14.3	*	35.8	32.75	*	*	*	*	*	29.9	27.5	11.6	29.8	26.2	32.78	22.03	21.59	26.03	28.2	18.3	28.4429	26.4675
36	41.7	40.1	25.84	28.52	29.23	28.47	28.2	24.8	21.9	24.43	28.87	28.04	11.1	*	31.6	29.8	22	20.8	26	28.36	30.6	31.1	30.8	29	30.1	29.4	24.7	16.3	18.2	29	23.85	32.78	22.15	24.3981	30.5578	20.2	26.8	20.9	15.8	18.7	21	26.18	23.84	17.41	*	25.5	24	25.2053	35.9944
37	9.7	17	26.49	24.82	24.7	26.73	28.7	27.4	25	25.7	25.8	25.7	14.4	18.67	30.5	34.4	27.8	27.2	28.7	25.83	32.4	31.1	35.2	34.5	30.9	32.2	22.2	9.4	10.9	31.5	32.9	32.51	24.83	26.5305	38.9914	25.79	30.4	26.9	13.6	19.2	17.13	23.48	22.46	18.81	26.25	21.1	24.7	24.3881	25.448
38	12.3	24.3	22.16	21.15	19.83	21.67	20.8	19.9	21.5	20.2	21.17	25.33	16.37	16.97	26.7	29.6	17.3	16	26.3	20.52	26.4	26.9	27.6	24.7	21	22.6	17.4	10.7	10.8	28.4	23.4	26.27	13.54	19.1285	15.8178	12.48	17.9	13.3	10.5	11.7	13.31	14.47	16.04	15.8	20.62	20.4	17.6	25.1553	25.8105
39	10.4	27.2	27.47	33.97	30.47	39.47	34.5	34.1	20.3	23.5	29.27	28.9	16.77	17	34.8	34.8	30.5	31.5	35.1	35.53	38.8	37.5	39.6	39.1	29.9	29.4	23.8	16.9	14.6	37.5	41.5	47.31	36.52	31.1147	30.8632	35.83	37.9	31.9	27.9	29	25.76	33.44	35.7	27.2	32.42	29.3	33.6	40.524	36.3177
40	*	22.3	26.14	26.2	25.25	22.63	22.6	21	22.2	24.2	24.43	27.53	10.23	18.97	28.6	33.7	21.4	21.1	28.3	25.52	29.5	30.5	34.3	34.2	27.7	30.2	27.6	17.1	16.2	31.3	29.6	35.52	21.34	26.7803	32.7629	34.2	34.3	21.3	19.1	24.8	24.97	29.14	29.93	23.7	24.86	27.4	24.1	32.4781	34.2791
41	4.9	12.1	25.39	26.99	24.17	25.37	28	22.4	25.8	22	25.8	26.97	11.03	18.37	30.5	32.1	33.3	33.9	25.6	24.19	30.7	31.1	27.5	26.3	26.2	28	21	14.7	14.3	27.7	23.6	23.45	12.99	22.5075	24.925	17.73	*	*	24	24.7	28.05	21.4	25.49	22.9	31.82	22.8	25.4	32.9321	33.1466
42	*	*	24.86	20.61	23.17	31.1	18.9	15.2	21.2	17.77	*	*	*	*	26.4	26.6	26.5	26.6	27.4	20.56	29.2	29	27.8	27.8	19.6	20.3	16.9	13.6	12.1	26.1	25	28.03	10.68	18.193	19.5963	18.27	22.5	14.6	28.3	21.7	18.72	*	20.21	*	22.16	16.1	14.7	23.475	27.1147
43	*	22.8	22.96	26.76	22.83	27.4	29.5	24.7	22.5	21.53	46.84	41.33	16	25.7	26.7	29.5	24.6	25.3	27.2	26.98	27.9	26.6	31.4	28.6	22.8	24.8	23.4	15.3	15.2	29.9	27.7	*	23.23	31.1357	*	22.5	22.8	19.8	17.8	23.9	26	16.3	24.66	24.95	24.77	25.5	18.7	28.3681	28.7614
44	12.2	20	26.14	24.61	28.3	26.73	26.9	26	25.9	21.1	23.7	28.37	15.87	18.43	28.6	32.6	32.2	31.5	27.5	26.12	29.9	29.5	32.1	28.9	17.4	22.5	26.3	8.9	12.4	30.7	26.65	32.7	21.77	*	*	18.47	24	20.1	22.1	19.8	24.6	22.93	31.9	21.75	27.39	25.2	18.2	*	*
45	13.6	34.5	27.19	27.24	30.1	31.9	29.8	33.5	21.2	25.37	*	*	*	*	31.1	30.4	21.8	25.9	30.7	30.37	29.6	31.3	34.2	28.2	23.7	25.8	21.2	9.1	11.4	29.6	32.35	32.98	25.98	26.7378	30.1692	19.72	31.7	26.5	16.7	29.8	25.48	33.98	30.3	*	34.23	14.9	18.4	31.7455	33.5783
46	23.2	33.2	29.2	28.21	31.97	35.07	32.6	28.3	22.5	27.5	29.57	27.53	12.13	23.27	33.7	35.7	27.4	27.7	33.1	33.8	35.5	35.2	38.9	36.1	23.4	28.6	29.3	12.7	17.4	33.6	35.3	40.85	32.13	27.0991	42.6994	33.13	38.4	30.9	36.3	30.6	29.17	38.37	39.05	28.39	33.39	23	26.1	38.6451	30.0862
47	2.4	32.7	23.51	18.17	20.5	26.03	24.1	21	21.7	21.37	27.7	28.43	16.9	19.53	30	30.3	23.7	22.2	27.1	22.58	29.4	30.6	34.7	31.1	30	32	24.2	15.6	14.9	29.7	31.6	30.76	13.35	19.5231	24.1269	18.92	25.6	17.1	14.6	9.1	11.65	22.74	21.56	19.64	18.25	19.9	16.4	28.7324	31.1404
48	10.3	26.7	31.53	27.84	29.53	34.23	30.6	30.9	*	21.3	25.13	23.7	16.4	15.97	29.5	30.1	27	27.8	33.7	28.17	33	31.5	35.4	32	18.7	*	27.8	20.9	*	34.7	36.15	38.21	26.45	29.7679	26.5227	30.08	*	39.2	20.5	24.1	32.56	36.78	33.84	28.38	32.88	18.5	21.8	32.4029	41.6916
49	12.9	19.4	23.69	21.79	22.43	21.3	19.2	18.4	25	23.5	27.77	27.53	16.4	21.93	23.6	27.4	22.1	19.2	26.5	20.27	25.6	27.4	28.7	24.6	15.9	17.1	*	14.8	13.7	27.2	25.9	31.37	14.03	14.4856	21.3232	14.69	21.8	24.2	14	18.8	20.25	15.15	*	24.64	16.84	16.9	16.5	24.8077	23.9158
50	26.4	38.4	20.61	18.75	19.63	26.53	25.3	22.8	21.9	24.8	25.83	24.37	11.83	15.43	28	29.2	26.2	26.7	29.7	25.5	31.6	31.2	34.1	34.2	31.6	33	24.4	19.7	17.9	30.4	27.8	30.55	19.28	16.2547	29.5099	17.99	26.5	25.6	19.9	18.3	25.35	26.81	32.67	26.64	21.74	25.1	19	25.9681	31.1838
51	31.1	27.8	30.5	31.96	34.73	37.33	33.3	34	23.2	25.9	27.5	26.8	13.1	18.1	31.2	33.1	29.7	30.1	31.8	32.96	37.2	35.7	37.4	34.4	9.8	*	28.5	8.2	*	34.6	34.25	37.46	29.7	35.1417	36.4408	28.47	37.8	30.8	25.7	28.6	27.12	32.82	37.6	32.52	35.29	30.5	20.8	36.1488	34.7455
52	5	26	30.79	33.66	35	36.73	35	35.3	24.1	25.9	28.6	28.97	16.77	16.17	33.1	34.6	26	25.9	32.7	34.29	35.7	34.5	37.4	34.6	26.7	27.7	26.9	21.2	22.4	35.1	35	44.35	36.37	35.1993	36.9832	35.78	34.9	35.6	25	29.1	37.51	42.37	26.09	30.95	28.52	36.6	31.2	36.2208	32.8296
53	22.3	32.9	26.7	27.79	28.5	32.23	37.2	30.5	25.1	24.63	26.87	29.77	15.07	18.67	31.9	34.4	33.8	33.9	34.3	34.48	39	37.6	37.5	39.8	33.7	33.2	*	11.7	16.2	38.6	40.95	40.29	41.22	42.6286	38.8617	37.28	33	33.9	30	28.1	34.03	38.02	38.38	36.07	*	33.9	23.4	36.9837	32.1637
54	24.9	29.8	27.48	27.2	33.47	35.1	33	31.6	25.9	24	26.7	28.3	18	20.9	35.5	35	31.7	30.6	34.1	28.97	35.1	33.6	34	32.5	27.2	29.4	27.1	12.5	17.1	35.9	38.9	33.4	26.58	28.2176	23.3106	24.04	32	24.1	29.9	35.2	30.7	35.76	34.35	30.14	32.64	27.3	25.3	37.0189	32.3495
55	22.8	13.9	27.34	26.38	33.67	34.23	33.7	35.4	24.6	20.9	*	*	*	*	31.7	33.8	25.7	22.8	27.7	31.8	34.7	34.2	38	35.6	28.9	29.8	26.7	17.5	19.2	33.6	33.05	40.42	21.69	28.9493	24.6707	20.89	35.2	26.3	13.9	19.7	23.07	33.24	28.63	29.5	28.49	21.7	20.7	35.176	37.0324
56	*	31.6	37.94	31.58	36.7	37.6	33.8	35.2	26.1	26.3	30.87	31.13	15.37	19.87	31.1	32.1	29.2	29.5	33	32.95	35.3	34.3	36.6	35.5	24.9	27.5	26.7	11.5	15.9	34.7	39.4	42	35.69	38.112	37.7356	34.88	33.5	34.6	27.9	33.6	32.71	23.98	38.94	31.93	37.6	30	25.6	35.4992	36.527
57	36.8	35.9	27.48	22.32	23.47	29.97	29.5	30.8	25.3	23.9	24.57	27.4	15.97	18.57	30.7	33	29.6	29	33.7	30.98	35.9	34.5	36.7	37.1	32.1	34.4	31	17.7	13.9	36.5	36.8	40.85	29.3	28.2623	33.5739	29.45	37.5	35	22.9	18.6	33.32	37.19	30.67	22.47	28.48	30.3	27.1	37.2926	38.9226
58	29	33.8	30.25	31.99	36.07	40.77	36.8	38.5	27.4	28.9	36.37	34.67	18.57	23.3	36.6	38.2	32.9	34.5	36	36.09	38.7	39	42	38.4	29.2	31	29.9	18	21	36.4	38.25	41.52	34.32	32.8027	41.7935	32.38	39.4	39.6	38.2	37.8	40.98	40.4	42.98	32.99	36.37	34.5	27.9	37.56	30.9498
59	11.7	29.6	26.73	24.65	29.4	20.07	20.4	19.2	24.8	24.8	28	24.23	15.57	17.53	29.1	33.4	21.7	22.6	31.8	20.43	31.4	30	31.7	29.7	33	33.9	23.2	17.6	14.8	27.5	32.25	33.17	*	*	*	*	27.6	29.9	17.2	17.4	28.42	32.87	32.72	22.4	28.69	26.8	25.3	41.3745	36.7412
60	32.4	39.9	34.68	28.09	37.57	37	34.6	33.4	25.8	26.9	25.47	23.17	19.8	16.03	37.6	37.4	28	27.3	29.5	30.52	34.6	33.6	34.8	32.8	27.8	*	34.2	*	*	33.9	36.85	44.09	*	*	*	*	45.2	36.7	29.9	36.3	36.24	46.71	44.12	33.75	36.11	37.2	31.9	43.5599	42.9924
61	16.2	35.2	29.38	28.86	32.97	35.17	28.7	30.5	23	24.97	28.2	30.23	16.9	17.53	*	*	39.3	41.1	30.9	30.1	33.3	31.9	32.4	32	30.7	31.3	25.7	18.5	19.3	30.2	33.3	37.07	32.43	31.7862	38.9944	31.52	31.3	31.6	14.9	33.4	29.72	35.82	33.79	22.8	34.46	29.5	29.2	36.4855	33.2161
62	*	24.2	26.37	26.23	31.93	31.2	29.8	33	23.5	25.1	25.27	26.93	15.3	19.23	28.8	30.1	22.6	23.4	29.4	27.62	30.8	30.2	31.8	28.7	26	*	19.9	*	*	31.6	34.3	35.61	31.5	23.1454	38.1396	25.57	28.8	21.1	12.1	32.1	22.04	33.77	32.36	25.2	27.03	26.8	19	30.6829	32.4659
63	*	34.4	30.72	29.48	34.4	35.63	34.9	34.7	24.8	23.8	30.27	30.6	14.6	18.53	33.2	39.7	28.2	30.4	34.3	32.8	38.7	37.7	36.6	36.8	28.9	30.1	31.3	18	23.3	37	35.6	39.19	29.34	38.4092	37.209	32.31	39.9	28.9	35.8	32	34.79	37.58	36.75	28.31	30.53	27.7	26.4	34.7029	38.7154
64	24.3	21.2	28.81	27.42	29.4	30.6	29.8	29.9	20.8	27.7	23.83	25.93	23.33	17.63	30.5	30.2	25.9	26.8	29	32.69	34.7	33.5	35.7	35.6	28.5	30.2	25.9	15.6	15.8	31.3	33.5	32.84	25.71	25.6157	24.1174	22.81	22.9	20.2	15.9	22.9	18.57	23.37	21.19	24.49	24.04	22.3	20.5	28.1165	25.1566
65	10.5	37.2	27.42	28.72	33.17	37.43	35.1	34.9	28.3	23.5	*	*	17.6	17.6	37.2	40.1	26.8	27.9	34.8	34.34	38.5	38.1	38.1	38.2	29.6	30.9	29.2	8.9	16.5	36.3	37.05	38.72	28.03	32.9767	33.2028	31.89	33.9	35.6	22	20.8	32.12	30.34	34.26	30.37	37.87	22.7	25.6	38.2065	32.4482
66	7.1	15.3	28.91	29.47	27.77	31.9	31.5	30.9	22.1	24.9	29.07	30.17	19.17	18.7	30.8	33.4	28.8	28	31.9	33.48	36.6	36.4	37.1	36.9	27.7	28.1	23.2	19.1	20.3	34	39	36.99	31.22	25.2279	43.2141	*	33.7	28.6	27.3	18.5	25.89	26.77	24.41	28.18	26.55	29.5	19.4	31.2068	28.9963
67	7.3	19.7	27.27	26.5	31.37	31.5	26.4	31.5	18.2	22.37	23.93	28.13	14.8	16.1	29.5	32.8	25.8	25.3	31.2	29.16	34.1	32.9	32.8	34.1	26.7	27.4	26	19.3	19.3	33	34.1	39.51	30.25	32.1916	38.6296	31.11	33.1	29.7	23.3	24	28.83	28.98	32.62	26.69	32.04	29.6	22.5	32.2264	27.1562
69	35	22.5	26.28	29.61	33.17	31.97	30.8	30.5	21.9	21.7	*	*	*	*	30.1	30.2	25.8	27.1	32.1	28.74	31.7	31.2	32.3	31.2	26.3	27.3	25.3	14	16.4	31.2	33.85	34.68	26.95	25.079	27.6123	22.61	32.4	21.3	26.5	13.9	24.37	27.67	32.66	25.73	26.18	26.4	21.1	28.2336	32.6713
70	20.8	30.9	27.63	30.29	28.1	24.4	23.3	25.1	20.4	22.43	26.8	27.47	20.37	18.87	32.4	32.6	20.6	22.7	32.5	26.98	32.8	31.6	32.1	33.8	31	33.3	28.3	21.8	21.4	32.4	29.8	38.78	30.5	29.3437	33.3706	22.88	35.9	29.5	20	27.5	26.07	27.89	28.33	28.12	32.53	30.5	27.4	31.0746	32.5052
71	15.2	24.1	28.5	28.77	31.93	33.7	32	31.4	23.5	26.83	29.23	30.07	16.87	18.77	31.5	32.4	28.6	29.9	31.3	32.43	34.3	34.2	35.5	32.3	27.7	28.7	27	18.3	18.7	34	36.85	37.7	30.23	33.2052	38.5237	32.81	37.8	30.9	*	27.8	30.42	31.34	*	28.88	31.83	29.1	20.9	30.2296	30.828
72	30.6	36.8	26.61	24.24	24.6	24.87	26	24.9	24.7	23.4	28.37	31	19.9	17.83	33.3	36.7	25.7	23.3	35.4	30.49	33.2	31.8	37.2	36.9	28.8	29.8	25.6	21.2	20.6	39.1	29.5	42.07	31.8	*	*	27	39.8	26.1	30.5	24.3	22.62	21.62	25.83	31.02	27.96	26.6	20.8	28.5738	40.0988
80	37	34	31.11	28.26	26.8	30.17	32	32.7	*	*	*	*	*	*	29.9	34.8	28	27.1	30.7	33.84	36.5	35.1	38.9	34.7	30.4	31.2	27	18.8	20.8	31.3	37.65	40.2	27.14	29.2336	27.651	25.14	32.4	27.4	15.7	16.6	23.71	21.27	24.04	20.87	26.58	25.8	24.3	31.4498	34.708
86	16.5	31.9	27.1	27.45	28.27	25.97	25.6	28.8	18.9	24.4	24.33	26.03	12.6	16.5	28.5	31.4	30.1	28.2	31.7	29.12	35.6	34.3	37.6	37.4	32.9	33.3	30.7	19.4	18.7	32.3	27.9	37.93	23.65	25.6606	36.6264	23.05	31.8	23.7	19.5	19.8	26.59	23.97	24.04	23.44	23.14	33.8	25.6	32.7673	31.851
87	31.3	28.7	27.1	29.17	29.63	27.13	26.9	28.4	21.1	21.6	23.53	24.53	14.4	16.83	28.7	28.7	23.8	19.2	25.1	29.02	30.9	30.5	32.7	28.9	27.1	27.7	22.5	12.6	12.1	30	28.65	35.97	18.66	21.4069	26.4765	17.76	26.9	18.2	18.7	16.1	23.86	26.43	30.36	22.5	27.14	25	18.5	29.7401	32.143
88	*	*	28.37	31.52	31.53	30.97	33.2	31.4	23.4	26.1	29	31.97	18.33	18.17	34.3	36.5	31.3	30.1	35	31.08	35.2	35.5	37	36.8	21.1	32	23.9	19.3	16.8	39.8	35.1	42.09	31.66	31.4404	40.772	24.39	31.9	31.4	32.3	30.4	26.87	31.43	30.7	23.28	29.14	36.2	21.8	34.1294	40.5346
90	27.3	37.8	32.6	32.65	36.1	44.8	40	37.1	27.7	32.3	33.03	31.33	15.1	18.1	37.5	40.6	33.2	32.6	36	40.31	39.8	39.2	42.2	39.2	28	*	27.8	24.8	*	40.2	40.6	41.97	40.84	42.4857	47.4406	34.66	43.9	34.3	31.1	26	30.74	41.97	31.59	29.29	34.78	34.2	23.7	38.5595	26.6058
91	29.7	*	30.68	31.13	29.57	32.7	34.2	31.6	25.2	28.3	33.1	34.87	0	21.03	38.4	40.7	34.5	36.1	36.7	33.51	40.1	39.3	41.8	41.9	36.2	37.3	28.5	23.3	21.8	44.1	37.85	40.06	*	*	*	*	35	32.3	30.1	33.6	32.52	34.19	31.67	30.66	33.55	33.3	26.9	42.444	42.5634
92	21.9	35.6	25.95	25.63	28.2	27.97	28.4	26.4	18.8	20.3	23.63	25.6	15.27	14.53	27.2	28.3	26.4	26	28.7	24.6	29.1	28.2	29.4	29.2	27.9	29.1	27	15.1	18	32.2	26.85	29.99	22.8	*	*	21.57	25.3	24.4	17.1	9.5	20.07	18.32	34.31	22.17	28.32	20.4	19.2	31.7699	32.149
93	35.8	27.9	27.44	29.52	33.37	29.17	27.6	29.4	20.5	24.35	27.97	28.8	11.7	16.47	30.5	32.8	26.1	23.5	30.3	28.88	32.6	31.7	34.1	34.4	31.4	35.3	27.3	12.1	14.6	33.5	29	34.62	26.51	29.7327	28.1015	23.47	30	27.6	21.2	21.3	30.47	29.03	31.12	26.65	25.84	22.1	20.2	31.6971	29.2208
94	*	25.2	30.17	28.64	29.47	33	32.4	34.3	27.8	22.93	28.43	28.77	17	15.3	31.4	33.5	31.9	31.8	31.1	28.61	35.6	34.1	34.3	34.3	30.9	31	24.3	14.5	16.6	32.8	40.6	39.98	36.49	36.1538	38.1138	30.67	35	32.4	29.2	30.2	42.16	38.54	40.4	30.11	29.65	29.8	17.5	37.1606	33.2498
96	34.3	39.1	29.37	26.84	39.67	32.2	31.7	32.5	24	27.4	46	39.73	25.7	31.27	35.6	35.7	28.1	30.7	33.2	31.7	31.8	33.3	35.5	28.8	26	24.5	16.8	17.6	17	35.8	35.4	*	*	*	*	*	33.8	31.6	26	31.4	27.57	30.07	41.6	29.48	31.29	30.4	22.1	*	*
97	10.2	18.1	28.52	31.64	34.43	35.5	31.9	32.8	25.2	30.45	28.9	34.48	16.3	16.57	31.7	35.3	28.4	29.9	33.1	37.01	38.1	39.4	41.9	38	28	27.9	24.1	14	14.9	37	40.85	41.52	34.33	33.6243	42.7318	34.75	38.5	37.7	27	24.3	22.33	29.57	36.82	31.96	24.22	33.1	19	33.2493	33.2939
98	18.8	34.5	29.62	26.03	35.77	30.13	30.5	30.3	18.8	12.1	*	*	*	*	30	31.8	26.5	29.9	31.2	32	33.7	34	38.9	32.5	22.3	24.7	30.8	11.2	14.9	35.1	30.25	*	26.01	*	*	25.07	35.8	31.5	23	22	33.17	32.79	33.33	33.21	31.51	34.7	23.4	31.6381	32.3907
99	2.9	25.7	27.42	29.68	29.77	24.33	27.5	30	21.1	20.7	23.63	26.43	10.2	15.2	26.4	27.4	24.9	24.1	27.9	31.43	30.1	29.5	33.4	29.5	22.1	*	20.8	*	*	31.3	29.25	35.36	29.56	31.8551	31.681	31.36	33.7	31.1	35.3	33.6	37.22	31.5	32.04	26.87	24.08	32.3	28.2	33.4172	20.005
102	24.5	13.2	28.57	30.24	30.9	37.1	33.2	34.2	20.5	22.65	*	*	*	*	31.2	34.7	25.8	27	34.9	33.55	35	35.5	38.3	33.8	33.9	34.6	26.7	10.9	15.4	36.2	37.45	40.26	28.41	26.6951	21.9481	25.77	30.6	28.7	21.7	16.9	30.92	32.81	33	31.92	41.46	32.3	27.3	32.8545	33.3255
104	*	26.8	30.1	26.53	30.33	29.73	27.3	28.3	20.3	23.05	23.4	25.17	*	14.83	32.7	33.9	32	31.3	33.4	29.22	34.6	33.6	33.2	31.2	26.5	27.9	31.5	17.6	18.5	32.1	36.1	41.33	32.26	26.545	27.0719	24.47	36.2	29.1	30.8	32.7	24.29	34.26	34.26	21.68	30.45	23.1	26.2	31.7557	28.4375
105	*	*	32.09	27.71	31.9	36.57	36.8	34.1	24.7	26.1	30.13	33.63	*	20.3	32.8	36.3	27.9	26.9	34.3	32.1	36.2	35.1	39.3	36.4	33.8	30.9	22.8	14.4	15.4	35.4	35.2	42.46	32.27	30.4965	29.6119	25.56	39.1	33.3	26.9	32.6	34.28	36.91	32.28	33.98	42.62	38	24.6	38.6473	43.7311
114	35.5	37.7	29	28.09	31.07	30.7	29	27	24.8	21.55	*	*	*	*	28.6	31.6	26.8	26.3	28.5	27.3	31.5	31.5	35.3	35.1	28.9	30.8	29.3	19.2	22.9	34.4	32.1	34.33	23.22	32.7199	36.6514	26.05	28.2	26.2	19.5	10.4	21.32	22.22	39.39	24.77	32.64	30.4	25.9	30.6	35.0715
115	28.9	36.5	21.95	24.79	29	26.37	24.4	24.2	24.7	23	*	*	*	*	28.2	33.5	26.3	27.3	29.9	27.01	33.5	34.6	36.8	35	24.5	24	20.3	18.6	18.8	30	31.8	33.93	24.42	23.7719	30.9043	24.96	30.3	24.2	*	20.1	32.44	33.74	34.53	16.81	34.34	28.3	28.5	33.3153	35.2951
124	3.8	10	28.03	31.18	28.77	32.87	29.6	30.2	22.8	20.43	24.6	29.97	16.83	19.23	30.3	31.5	24.5	23.2	30.8	27.32	32.5	31.2	33.6	31.6	26	*	27.6	14.1	*	32.8	26.75	39.98	25.66	32.124	28.4097	20.46	27.3	29.8	20.8	18.4	31.67	27.28	37.13	27.03	30.89	27.3	18.4	34.9401	38.8375
127	17.2	28.1	30.99	32.13	34.1	32.33	24.2	28	27.9	25.4	29	33.97	16.67	21.87	33.1	32.7	26.2	27.8	32.3	28.45	36.2	34.7	34.6	37.1	32.2	*	29.4	*	*	33.5	34.65	39.27	33.69	37.3246	33.6535	29.66	36.6	26.3	21.1	34.8	32.81	34.56	39.53	33.14	*	32.7	28.2	33.8688	34.4713
128	26	34.7	27.96	29.2	31.9	35.7	33.2	35.1	21.7	26.6	29.87	29.87	17.4	20.73	31.7	31.9	29.1	30.7	32.1	29.7	34.5	32.8	36.8	36.6	23.1	25.4	28.2	14.3	18.3	32.5	34.55	38.22	34.39	36.542	38.3799	34.44	35.9	35	27.4	21.9	30.13	34.38	35.45	32.06	39.08	33.8	30.2	32.9876	32.6135
143	29.3	24.9	23.11	25.99	26.5	34.77	32.7	31.7	22.6	20.3	*	*	*	*	31.9	34.8	27.7	29	34.4	36.09	35.4	36	40.2	32.9	33.4	34.6	31.9	20.4	22.4	36.4	39.95	40.09	33.68	26.032	24.6601	31.44	29.6	22.7	21.7	24.2	30.72	38.26	39.09	31.45	42.83	28.3	24	39.6288	29.7541
144	*	33.4	21.73	18.23	18.2	20.57	20	16.6	21.6	19.4	*	*	17.87	16.3	24.3	27.9	21.8	22.5	24.5	24.68	27.1	27.1	31.6	27.4	26	26.2	18.5	7.9	11.3	30.1	26.55	21.52	9.67	24.0667	24.2749	13.59	24.7	*	27.8	10.4	*	17.2	18.4	12.74	31.56	17.4	16.9	32.7068	11.4167
146	29.3	26.4	29.11	29.52	24.23	31.87	31.7	30.7	21.1	19.7	*	*	*	*	36.5	35.8	29.4	31.1	37.7	30.85	39.2	38.1	39.7	37.5	30.7	31.6	30.6	14.6	19.4	38.4	38.25	39.51	22.89	37.0204	26.4146	27.2	42.6	29.7	13.5	22.8	25.98	28.29	22.5	25.43	38.39	29.8	27.8	33.8206	40.4491
Mean	19.8481	27.7444	28.0976	27.7744	29.704	31.5668	30.0358	29.9116	23.0215	24.1352	27.9001	28.9218	15.6316	19.0159	31.0777	32.866	27.7621	27.9958	31.4505	26.8	34.0379	33.3716	35.3442	33.6979	27.2337	28.8798	25.7333	15.8044	16.956	33.4389	33.1553	36.9601	27.2344	29.8321	31.785	26.5685	32.2817	28.2247	23.2744	24.4695	28.1861	30.842	31.772	26.5591	30.6267	27.734	23.4138	29.0198	34.9325
No. of DHLs	81	90	95	95	95	95	95	95	93	94	75	74	74	74	94	94	95	95	95	94	95	95	95	95	95	84	93	91	84	95	95	91	89	84	84	88	93	93	90	95	92	93	92	92	90	94	94	90	90
																																			TGW_O303_50ppb
																																			38.1079
																																			37.9532
																																			22.4362
																																			25.0275
																																			37.5928
																																			34.1156
																																			26.091
																																			33.9754
																																			34.351
																																			26.8638
																																			31.7212
																																			36.0634
																																			27.4617
																																			31.106
																																			31.8392
																																			30.7981
																																			33.64
																																			20.3557
																																			26.0074
																																			37.2265
																																			37.5329
																																			23.2672
																																			31.852
																																			34.9378
																																			32.4982
																																			22.8289
																																			38.6419
																																			29.9849
																																			32.8315
																																			*
																																			29.1113
																																			31.9617
																																			31.9753
																																			33.957
																																			*
																																			30.5578
																																			38.9914
																																			15.8178
																																			30.8632
																																			32.7629
																																			24.925
																																			19.5963
																																			*
																																			*
																																			30.1692
																																			42.6994
																																			24.1269
																																			26.5227
																																			21.3232
																																			29.5099
																																			36.4408
																																			36.9832
																																			38.8617
																																			23.3106
																																			24.6707
																																			37.7356
																																			33.5739
																																			41.7935
																																			*
																																			*
																																			38.9944
																																			38.1396
																																			37.209
																																			24.1174
																																			33.2028
																																			43.2141
																																			38.6296
																																			27.6123
																																			33.3706
																																			38.5237
																																			*
																																			27.651
																																			36.6264
																																			26.4765
																																			40.772
																																			47.4406
																																			*
																																			*
																																			28.1015
																																			38.1138
																																			*
																																			42.7318
																																			*
																																			31.681
																																			21.9481
																																			27.0719
																																			29.6119
																																			36.6514
																																			30.9043
																																			28.4097
																																			33.6535
																																			38.3799
																																			24.6601
																																			24.2749
																																			26.4146
																																			TGW_O303_50ppb
																																			38.1079
																																			37.9532
																																			22.4362
																																			25.0275
																																			37.5928
																																			34.1156
																																			26.091
																																			33.9754
																																			34.351
																																			26.8638
																																			31.7212
																																			36.0634
																																			27.4617
																																			31.106
																																			31.8392
																																			30.7981
																																			33.64
																																			20.3557
																																			26.0074
																																			37.2265
																																			37.5329
																																			23.2672
																																			31.852
																																			34.9378
																																			32.4982
																																			22.8289
																																			38.6419
																																			29.9849
																																			32.8315
																																			*
																																			29.1113
																																			31.9617
																																			31.9753
																																			33.957
																																			*
																																			30.5578
																																			38.9914
																																			15.8178
																																			30.8632
																																			32.7629
																																			24.925
																																			19.5963
																																			*
																																			*
																																			30.1692
																																			42.6994
																																			24.1269
																																			26.5227
																																			21.3232
																																			29.5099
																																			36.4408
																																			36.9832
																																			38.8617
																																			23.3106
																																			24.6707
																																			37.7356
																																			33.5739
																																			41.7935
																																			*
																																			*
																																			38.9944
																																			38.1396
																																			37.209
																																			24.1174
																																			33.2028
																																			43.2141
																																			38.6296
																																			27.6123
																																			33.3706
																																			38.5237
																																			*
																																			27.651
																																			36.6264
																																			26.4765
																																			40.772
																																			47.4406
																																			*
																																			*
																																			28.1015
																																			38.1138
																																			*
																																			42.7318
																																			*
																																			31.681
																																			21.9481
																																			27.0719
																																			29.6119
																																			36.6514
																																			30.9043
																																			28.4097
																																			33.6535
																																			38.3799
																																			24.6601
																																			24.2749
																																			26.4146
																																			TGW_O303_50ppb
																																			38.1079
																																			37.9532
																																			22.4362
																																			25.0275
																																			37.5928
																																			34.1156
																																			26.091
																																			33.9754
																																			34.351
																																			26.8638
																																			31.7212
																																			36.0634
																																			27.4617
																																			31.106
																																			31.8392
																																			30.7981
																																			33.64
																																			20.3557
																																			26.0074
																																			37.2265
																																			37.5329
																																			23.2672
																																			31.852
																																			34.9378
																																			32.4982
																																			22.8289
																																			38.6419
																																			29.9849
																																			32.8315
																																			*
																																			29.1113
																																			31.9617
																																			31.9753
																																			33.957
																																			*
																																			30.5578
																																			38.9914
																																			15.8178
																																			30.8632
																																			32.7629
																																			24.925
																																			19.5963
																																			*
																																			*
																																			30.1692
																																			42.6994
																																			24.1269
																																			26.5227
																																			21.3232
																																			29.5099
																																			36.4408
																																			36.9832
																																			38.8617
																																			23.3106
																																			24.6707
																																			37.7356
																																			33.5739
																																			41.7935
																																			*
																																			*
																																			38.9944
																																			38.1396
																																			37.209
																																			24.1174
																																			33.2028
																																			43.2141
																																			38.6296
																																			27.6123
																																			33.3706
																																			38.5237
																																			*
																																			27.651
																																			36.6264
																																			26.4765
																																			40.772
																																			47.4406
																																			*
																																			*
																																			28.1015
																																			38.1138
																																			*
																																			42.7318
																																			*
																																			31.681
																																			21.9481
																																			27.0719
																																			29.6119
																																			36.6514
																																			30.9043
																																			28.4097
																																			33.6535
																																			38.3799
																																			24.6601
																																			24.2749
																																			26.4146
																																			TGW_O303_50ppb
																																			38.1079
																																			37.9532
																																			22.4362
																																			25.0275
																																			37.5928
																																			34.1156
																																			26.091
																																			33.9754
																																			34.351
																																			26.8638
																																			31.7212
																																			36.0634
																																			27.4617
																																			31.106
																																			31.8392
																																			30.7981
																																			33.64
																																			20.3557
																																			26.0074
																																			37.2265
																																			37.5329
																																			23.2672
																																			31.852
																																			34.9378
																																			32.4982
																																			22.8289
																																			38.6419
																																			29.9849
																																			32.8315
																																			*
																																			29.1113
																																			31.9617
																																			31.9753
																																			33.957
																																			*
																																			30.5578
																																			38.9914
																																			15.8178
																																			30.8632
																																			32.7629
																																			24.925
																																			19.5963
																																			*
																																			*
																																			30.1692
																																			42.6994
																																			24.1269
																																			26.5227
																																			21.3232
																																			29.5099
																																			36.4408
																																			36.9832
																																			38.8617
																																			23.3106
																																			24.6707
																																			37.7356
																																			33.5739
																																			41.7935
																																			*
																																			*
																																			38.9944
																																			38.1396
																																			37.209
																																			24.1174
																																			33.2028
																																			43.2141
																																			38.6296
																																			27.6123
																																			33.3706
																																			38.5237
																																			*
																																			27.651
																																			36.6264
																																			26.4765
																																			40.772
																																			47.4406
																																			*
																																			*
																																			28.1015
																																			38.1138
																																			*
																																			42.7318
																																			*
																																			31.681
																																			21.9481
																																			27.0719
																																			29.6119
																																			36.6514
																																			30.9043
																																			28.4097
																																			33.6535
																																			38.3799
																																			24.6601
																																			24.2749
																																			26.4146
																																			TGW_O303_50ppb
																																			38.1079
																																			37.9532
																																			22.4362
																																			25.0275
																																			37.5928
																																			34.1156
																																			26.091
																																			33.9754
																																			34.351
																																			26.8638
																																			31.7212
																																			36.0634
																																			27.4617
																																			31.106
																																			31.8392
																																			30.7981
																																			33.64
																																			20.3557
																																			26.0074
																																			37.2265
																																			37.5329
																																			23.2672
																																			31.852
																																			34.9378
																																			32.4982
																																			22.8289
																																			38.6419
																																			29.9849
																																			32.8315
																																			*
																																			29.1113
																																			31.9617
																																			31.9753
																																			33.957
																																			*
																																			30.5578
																																			38.9914
																																			15.8178
																																			30.8632
																																			32.7629
																																			24.925
																																			19.5963
																																			*
																																			*
																																			30.1692
																																			42.6994
																																			24.1269
																																			26.5227
																																			21.3232
																																			29.5099
																																			36.4408
																																			36.9832
																																			38.8617
																																			23.3106
																																			24.6707
																																			37.7356
																																			33.5739
																																			41.7935
																																			*
																																			*
																																			38.9944
																																			38.1396
																																			37.209
																																			24.1174
																																			33.2028
																																			43.2141
																																			38.6296
																																			27.6123
																																			33.3706
																																			38.5237
																																			*
																																			27.651
																																			36.6264
																																			26.4765
																																			40.772
																																			47.4406
																																			*
																																			*
																																			28.1015
																																			38.1138
																																			*
																																			42.7318
																																			*
																																			31.681
																																			21.9481
																																			27.0719
																																			29.6119
																																			36.6514
																																			30.9043
																																			28.4097
																																			33.6535
																																			38.3799
																																			24.6601
																																			24.2749
																																			26.4146
																																			TGW_O303_50ppb
																																			38.1079
																																			37.9532
																																			22.4362
																																			25.0275
																																			37.5928
																																			34.1156
																																			26.091
																																			33.9754
																																			34.351
																																			26.8638
																																			31.7212
																																			36.0634
																																			27.4617
																																			31.106
																																			31.8392
																																			30.7981
																																			33.64
																																			20.3557
																																			26.0074
																																			37.2265
																																			37.5329
																																			23.2672
																																			31.852
																																			34.9378
																																			32.4982
																																			22.8289
																																			38.6419
																																			29.9849
																																			32.8315
																																			*
																																			29.1113
																																			31.9617
																																			31.9753
																																			33.957
																																			*
																																			30.5578
																																			38.9914
																																			15.8178
																																			30.8632
																																			32.7629
																																			24.925
																																			19.5963
																																			*
																																			*
																																			30.1692
																																			42.6994
																																			24.1269
																																			26.5227
																																			21.3232
																																			29.5099
																																			36.4408
																																			36.9832
																																			38.8617
																																			23.3106
																																			24.6707
																																			37.7356
																																			33.5739
																																			41.7935
																																			*
																																			*
																																			38.9944
																																			38.1396
																																			37.209
																																			24.1174
																																			33.2028
																																			43.2141
																																			38.6296
																																			27.6123
																																			33.3706
																																			38.5237
																																			*
																																			27.651
																																			36.6264
																																			26.4765
																																			40.772
																																			47.4406
																																			*
																																			*
																																			28.1015
																																			38.1138
																																			*
																																			42.7318
																																			*
																																			31.681
																																			21.9481
																																			27.0719
																																			29.6119
																																			36.6514
																																			30.9043
																																			28.4097
																																			33.6535
																																			38.3799
																																			24.6601
																																			24.2749
																																			26.4146
																																			TGW_O303_50ppb
																																			38.1079
																																			37.9532
																																			22.4362
																																			25.0275
																																			37.5928
																																			34.1156
																																			26.091
																																			33.9754
																																			34.351
																																			26.8638
																																			31.7212
																																			36.0634
																																			27.4617
																																			31.106
																																			31.8392
																																			30.7981
																																			33.64
																																			20.3557
																																			26.0074
																																			37.2265
																																			37.5329
																																			23.2672
																																			31.852
																																			34.9378
																																			32.4982
																																			22.8289
																																			38.6419
																																			29.9849
																																			32.8315
																																			*
																																			29.1113
																																			31.9617
																																			31.9753
																																			33.957
																																			*
																																			30.5578
																																			38.9914
																																			15.8178
																																			30.8632
																																			32.7629
																																			24.925
																																			19.5963
																																			*
																																			*
																																			30.1692
																																			42.6994
																																			24.1269
																																			26.5227
																																			21.3232
																																			29.5099
																																			36.4408
																																			36.9832
																																			38.8617
																																			23.3106
																																			24.6707
																																			37.7356
																																			33.5739
																																			41.7935
																																			*
																																			*
																																			38.9944
																																			38.1396
																																			37.209
																																			24.1174
																																			33.2028
																																			43.2141
																																			38.6296
																																			27.6123
																																			33.3706
																																			38.5237
																																			*
																																			27.651
																																			36.6264
																																			26.4765
																																			40.772
																																			47.4406
																																			*
																																			*
																																			28.1015
																																			38.1138
																																			*
																																			42.7318
																																			*
																																			31.681
																																			21.9481
																																			27.0719
																																			29.6119
																																			36.6514
																																			30.9043
																																			28.4097
																																			33.6535
																																			38.3799
																																			24.6601
																																			24.2749
																																			26.4146
																																			TGW_O303_50ppb
																																			38.1079
																																			37.9532
																																			22.4362
																																			25.0275
																																			37.5928
																																			34.1156
																																			26.091
																																			33.9754
																																			34.351
																																			26.8638
																																			31.7212
																																			36.0634
																																			27.4617
																																			31.106
																																			31.8392
																																			30.7981
																																			33.64
																																			20.3557
																																			26.0074
																																			37.2265
																																			37.5329
																																			23.2672
																																			31.852
																																			34.9378
																																			32.4982
																																			22.8289
																																			38.6419
																																			29.9849
																																			32.8315
																																			*
																																			29.1113
																																			31.9617
																																			31.9753
																																			33.957
																																			*
																																			30.5578
																																			38.9914
																																			15.8178
																																			30.8632
																																			32.7629
																																			24.925
																																			19.5963
																																			*
																																			*
																																			30.1692
																																			42.6994
																																			24.1269
																																			26.5227
																																			21.3232
																																			29.5099
																																			36.4408
																																			36.9832
																																			38.8617
																																			23.3106
																																			24.6707
																																			37.7356
																																			33.5739
																																			41.7935
																																			*
																																			*
																																			38.9944
																																			38.1396
																																			37.209
																																			24.1174
																																			33.2028
																																			43.2141
																																			38.6296
																																			27.6123
																																			33.3706
																																			38.5237
																																			*
																																			27.651
																																			36.6264
																																			26.4765
																																			40.772
																																			47.4406
																																			*
																																			*
																																			28.1015
																																			38.1138
																																			*
																																			42.7318
																																			*
																																			31.681
																																			21.9481
																																			27.0719
																																			29.6119
																																			36.6514
																																			30.9043
																																			28.4097
																																			33.6535
																																			38.3799
																																			24.6601
																																			24.2749
																																			26.4146
																																			TGW_O303_50ppb
																																			38.1079
																																			37.9532
																																			22.4362
																																			25.0275
																																			37.5928
																																			34.1156
																																			26.091
																																			33.9754
																																			34.351
																																			26.8638
																																			31.7212
																																			36.0634
																																			27.4617
																																			31.106
																																			31.8392
																																			30.7981
																																			33.64
																																			20.3557
																																			26.0074
																																			37.2265
																																			37.5329
																																			23.2672
																																			31.852
																																			34.9378
																																			32.4982
																																			22.8289
																																			38.6419
																																			29.9849
																																			32.8315
																																			*
																																			29.1113
																																			31.9617
																																			31.9753
																																			33.957
																																			*
																																			30.5578
																																			38.9914
																																			15.8178
																																			30.8632
																																			32.7629
																																			24.925
																																			19.5963
																																			*
																																			*
																																			30.1692
																																			42.6994
																																			24.1269
																																			26.5227
																																			21.3232
																																			29.5099
																																			36.4408
																																			36.9832
																																			38.8617
																																			23.3106
																																			24.6707
																																			37.7356
																																			33.5739
																																			41.7935
																																			*
																																			*
																																			38.9944
																																			38.1396
																																			37.209
																																			24.1174
																																			33.2028
																																			43.2141
																																			38.6296
																																			27.6123
																																			33.3706
																																			38.5237
																																			*
																																			27.651
																																			36.6264
																																			26.4765
																																			40.772
																																			47.4406
																																			*
																																			*
																																			28.1015
																																			38.1138
																																			*
																																			42.7318
																																			*
																																			31.681
																																			21.9481
																																			27.0719
																																			29.6119
																																			36.6514
																																			30.9043
																																			28.4097
																																			33.6535
																																			38.3799
																																			24.6601
																																			24.2749
																																			26.4146
																																			TGW_O303_50ppb
																																			38.1079
																																			37.9532
																																			22.4362
																																			25.0275
																																			37.5928
																																			34.1156
																																			26.091
																																			33.9754
																																			34.351
																																			26.8638
																																			31.7212
																																			36.0634
																																			27.4617
																																			31.106
																																			31.8392
																																			30.7981
																																			33.64
																																			20.3557
																																			26.0074
																																			37.2265
																																			37.5329
																																			23.2672
																																			31.852
																																			34.9378
																																			32.4982
																																			22.8289
																																			38.6419
																																			29.9849
																																			32.8315
																																			*
																																			29.1113
																																			31.9617
																																			31.9753
																																			33.957
																																			*
																																			30.5578
																																			38.9914
																																			15.8178
																																			30.8632
																																			32.7629
																																			24.925
																																			19.5963
																																			*
																																			*
																																			30.1692
																																			42.6994
																																			24.1269
																																			26.5227
																																			21.3232
																																			29.5099
																																			36.4408
																																			36.9832
																																			38.8617
																																			23.3106
																																			24.6707
																																			37.7356
																																			33.5739
																																			41.7935
																																			*
																																			*
																																			38.9944
																																			38.1396
																																			37.209
																																			24.1174
																																			33.2028
																																			43.2141
																																			38.6296
																																			27.6123
																																			33.3706
																																			38.5237
																																			*
																																			27.651
																																			36.6264
																																			26.4765
																																			40.772
																																			47.4406
																																			*
																																			*
																																			28.1015
																																			38.1138
																																			*
																																			42.7318
																																			*
																																			31.681
																																			21.9481
																																			27.0719
																																			29.6119
																																			36.6514
																																			30.9043
																																			28.4097
																																			33.6535
																																			38.3799
																																			24.6601
																																			24.2749
																																			26.4146
																																			TGW_O303_50ppb
																																			38.1079
																																			37.9532
																																			22.4362
																																			25.0275
																																			37.5928
																																			34.1156
																																			26.091
																																			33.9754
																																			34.351
																																			26.8638
																																			31.7212
																																			36.0634
																																			27.4617
																																			31.106
																																			31.8392
																																			30.7981
																																			33.64
																																			20.3557
																																			26.0074
																																			37.2265
																																			37.5329
																																			23.2672
																																			31.852
																																			34.9378
																																			32.4982
																																			22.8289
																																			38.6419
																																			29.9849
																																			32.8315
																																			*
																																			29.1113
																																			31.9617
																																			31.9753
																																			33.957
																																			*
																																			30.5578
																																			38.9914
																																			15.8178
																																			30.8632
																																			32.7629
																																			24.925
																																			19.5963
																																			*
																																			*
																																			30.1692
																																			42.6994
																																			24.1269
																																			26.5227
																																			21.3232
																																			29.5099
																																			36.4408
																																			36.9832
																																			38.8617
																																			23.3106
																																			24.6707
																																			37.7356
																																			33.5739
																																			41.7935
																																			*
																																			*
																																			38.9944
																																			38.1396
																																			37.209
																																			24.1174
																																			33.2028
																																			43.2141
																																			38.6296
																																			27.6123
																																			33.3706
																																			38.5237
																																			*
																																			27.651
																																			36.6264
																																			26.4765
																																			40.772
																																			47.4406
																																			*
																																			*
																																			28.1015
																																			38.1138
																																			*
																																			42.7318
																																			*
																																			31.681
																																			21.9481
																																			27.0719
																																			29.6119
																																			36.6514
																																			30.9043
																																			28.4097
																																			33.6535
																																			38.3799
																																			24.6601
																																			24.2749
																																			26.4146
																																			TGW_O303_50ppb
																																			38.1079
																																			37.9532
																																			22.4362
																																			25.0275
																																			37.5928
																																			34.1156
																																			26.091
																																			33.9754
																																			34.351
																																			26.8638
																																			31.7212
																																			36.0634
																																			27.4617
																																			31.106
																																			31.8392
																																			30.7981
																																			33.64
																																			20.3557
																																			26.0074
																																			37.2265
																																			37.5329
																																			23.2672
																																			31.852
																																			34.9378
																																			32.4982
																																			22.8289
																																			38.6419
																																			29.9849
																																			32.8315
																																			*
																																			29.1113
																																			31.9617
																																			31.9753
																																			33.957
																																			*
																																			30.5578
																																			38.9914
																																			15.8178
																																			30.8632
																																			32.7629
																																			24.925
																																			19.5963
																																			*
																																			*
																																			30.1692
																																			42.6994
																																			24.1269
																																			26.5227
																																			21.3232
																																			29.5099
																																			36.4408
																																			36.9832
																																			38.8617
																																			23.3106
																																			24.6707
																																			37.7356
																																			33.5739
																																			41.7935
																																			*
																																			*
																																			38.9944
																																			38.1396
																																			37.209
																																			24.1174
																																			33.2028
																																			43.2141
																																			38.6296
																																			27.6123
																																			33.3706
																																			38.5237
																																			*
																																			27.651
																																			36.6264
																																			26.4765
																																			40.772
																																			47.4406
																																			*
																																			*
																																			28.1015
																																			38.1138
																																			*
																																			42.7318
																																			*
																																			31.681
																																			21.9481
																																			27.0719
																																			29.6119
																																			36.6514
																																			30.9043
																																			28.4097
																																			33.6535
																																			38.3799
																																			24.6601
																																			24.2749
																																			26.4146
																																			TGW_O303_50ppb
																																			38.1079
																																			37.9532
																																			22.4362
																																			25.0275
																																			37.5928
																																			34.1156
																																			26.091
																																			33.9754
																																			34.351
																																			26.8638
																																			31.7212
																																			36.0634
																																			27.4617
																																			31.106
																																			31.8392
																																			30.7981
																																			33.64
																																			20.3557
																																			26.0074
																																			37.2265
																																			37.5329
																																			23.2672
																																			31.852
																																			34.9378
																																			32.4982
																																			22.8289
																																			38.6419
																																			29.9849
																																			32.8315
																																			*
																																			29.1113
																																			31.9617
																																			31.9753
																																			33.957
																																			*
																																			30.5578
																																			38.9914
																																			15.8178
																																			30.8632
																																			32.7629
																																			24.925
																																			19.5963
																																			*
																																			*
																																			30.1692
																																			42.6994
																																			24.1269
																																			26.5227
																																			21.3232
																																			29.5099
																																			36.4408
																																			36.9832
																																			38.8617
																																			23.3106
																																			24.6707
																																			37.7356
																																			33.5739
																																			41.7935
																																			*
																																			*
																																			38.9944
																																			38.1396
																																			37.209
																																			24.1174
																																			33.2028
																																			43.2141
																																			38.6296
																																			27.6123
																																			33.3706
																																			38.5237
																																			*
																																			27.651
																																			36.6264
																																			26.4765
																																			40.772
																																			47.4406
																																			*
																																			*
																																			28.1015
																																			38.1138
																																			*
																																			42.7318
																																			*
																																			31.681
																																			21.9481
																																			27.0719
																																			29.6119
																																			36.6514
																																			30.9043
																																			28.4097
																																			33.6535
																																			38.3799
																																			24.6601
																																			24.2749
																																			26.4146
																																			TGW_O303_50ppb
																																			38.1079
																																			37.9532
																																			22.4362
																																			25.0275
																																			37.5928
																																			34.1156
																																			26.091
																																			33.9754
																																			34.351
																																			26.8638
																																			31.7212
																																			36.0634
																																			27.4617
																																			31.106
																																			31.8392
																																			30.7981
																																			33.64
																																			20.3557
																																			26.0074
																																			37.2265
																																			37.5329
																																			23.2672
																																			31.852
																																			34.9378
																																			32.4982
																																			22.8289
																																			38.6419
																																			29.9849
																																			32.8315
																																			*
																																			29.1113
																																			31.9617
																																			31.9753
																																			33.957
																																			*
																																			30.5578
																																			38.9914
																																			15.8178
																																			30.8632
																																			32.7629
																																			24.925
																																			19.5963
																																			*
																																			*
																																			30.1692
																																			42.6994
																																			24.1269
																																			26.5227
																																			21.3232
																																			29.5099
																																			36.4408
																																			36.9832
																																			38.8617
																																			23.3106
																																			24.6707
																																			37.7356
																																			33.5739
																																			41.7935
																																			*
																																			*
																																			38.9944
																																			38.1396
																																			37.209
																																			24.1174
																																			33.2028
																																			43.2141
																																			38.6296
																																			27.6123
																																			33.3706
																																			38.5237
																																			*
																																			27.651
																																			36.6264
																																			26.4765
																																			40.772
																																			47.4406
																																			*
																																			*
																																			28.1015
																																			38.1138
																																			*
																																			42.7318
																																			*
																																			31.681
																																			21.9481
																																			27.0719
																																			29.6119
																																			36.6514
																																			30.9043
																																			28.4097
																																			33.6535
																																			38.3799
																																			24.6601
																																			24.2749
																																			26.4146
																																			TGW_O303_50ppb
																																			38.1079
																																			37.9532
																																			22.4362
																																			25.0275
																																			37.5928
																																			34.1156
																																			26.091
																																			33.9754
																																			34.351
																																			26.8638
																																			31.7212
																																			36.0634
																																			27.4617
																																			31.106
																																			31.8392
																																			30.7981
																																			33.64
																																			20.3557
																																			26.0074
																																			37.2265
																																			37.5329
																																			23.2672
																																			31.852
																																			34.9378
																																			32.4982
																																			22.8289
																																			38.6419
																																			29.9849
																																			32.8315
																																			*
																																			29.1113
																																			31.9617
																																			31.9753
																																			33.957
																																			*
																																			30.5578
																																			38.9914
																																			15.8178
																																			30.8632
																																			32.7629
																																			24.925
																																			19.5963
																																			*
																																			*
																																			30.1692
																																			42.6994
																																			24.1269
																																			26.5227
																																			21.3232
																																			29.5099
																																			36.4408
																																			36.9832
																																			38.8617
																																			23.3106
																																			24.6707
																																			37.7356
																																			33.5739
																																			41.7935
																																			*
																																			*
																																			38.9944
																																			38.1396
																																			37.209
																																			24.1174
																																			33.2028
																																			43.2141
																																			38.6296
																																			27.6123
																																			33.3706
																																			38.5237
																																			*
																																			27.651
																																			36.6264
																																			26.4765
																																			40.772
																																			47.4406
																																			*
																																			*
																																			28.1015
																																			38.1138
																																			*
																																			42.7318
																																			*
																																			31.681
																																			21.9481
																																			27.0719
																																			29.6119
																																			36.6514
																																			30.9043
																																			28.4097
																																			33.6535
																																			38.3799
																																			24.6601
																																			24.2749
																																			26.4146
																																			TGW_O303_50ppb
																																			38.1079
																																			37.9532
																																			22.4362
																																			25.0275
																																			37.5928
																																			34.1156
																																			26.091
																																			33.9754
																																			34.351
																																			26.8638
																																			31.7212
																																			36.0634
																																			27.4617
																																			31.106
																																			31.8392
																																			30.7981
																																			33.64
																																			20.3557
																																			26.0074
																																			37.2265
																																			37.5329
																																			23.2672
																																			31.852
																																			34.9378
																																			32.4982
																																			22.8289
																																			38.6419
																																			29.9849
																																			32.8315
																																			*
																																			29.1113
																																			31.9617
																																			31.9753
																																			33.957
																																			*
																																			30.5578
																																			38.9914
																																			15.8178
																																			30.8632
																																			32.7629
																																			24.925
																																			19.5963
																																			*
																																			*
																																			30.1692
																																			42.6994
																																			24.1269
																																			26.5227
																																			21.3232
																																			29.5099
																																			36.4408
																																			36.9832
																																			38.8617
																																			23.3106
																																			24.6707
																																			37.7356
																																			33.5739
																																			41.7935
																																			*
																																			*
																																			38.9944
																																			38.1396
																																			37.209
																																			24.1174
																																			33.2028
																																			43.2141
																																			38.6296
																																			27.6123
																																			33.3706
																																			38.5237
																																			*
																																			27.651
																																			36.6264
																																			26.4765
																																			40.772
																																			47.4406
																																			*
																																			*
																																			28.1015
																																			38.1138
																																			*
																																			42.7318
																																			*
																																			31.681
																																			21.9481
																																			27.0719
																																			29.6119
																																			36.6514
																																			30.9043
																																			28.4097
																																			33.6535
																																			38.3799
																																			24.6601
																																			24.2749
																																			26.4146
																																			TGW_O303_50ppb
																																			38.1079
																																			37.9532
																																			22.4362
																																			25.0275
																																			37.5928
																																			34.1156
																																			26.091
																																			33.9754
																																			34.351
																																			26.8638
																																			31.7212
																																			36.0634
																																			27.4617
																																			31.106
																																			31.8392
																																			30.7981
																																			33.64
																																			20.3557
																																			26.0074
																																			37.2265
																																			37.5329
																																			23.2672
																																			31.852
																																			34.9378
																																			32.4982
																																			22.8289
																																			38.6419
																																			29.9849
																																			32.8315
																																			*
																																			29.1113
																																			31.9617
																																			31.9753
																																			33.957
																																			*
																																			30.5578
																																			38.9914
																																			15.8178
																																			30.8632
																																			32.7629
																																			24.925
																																			19.5963
																																			*
																																			*
																																			30.1692
																																			42.6994
																																			24.1269
																																			26.5227
																																			21.3232
																																			29.5099
																																			36.4408
																																			36.9832
																																			38.8617
																																			23.3106
																																			24.6707
																																			37.7356
																																			33.5739
																																			41.7935
																																			*
																																			*
																																			38.9944
																																			38.1396
																																			37.209
																																			24.1174
																																			33.2028
																																			43.2141
																																			38.6296
																																			27.6123
																																			33.3706
																																			38.5237
																																			*
																																			27.651
																																			36.6264
																																			26.4765
																																			40.772
																																			47.4406
																																			*
																																			*
																																			28.1015
																																			38.1138
																																			*
																																			42.7318
																																			*
																																			31.681
																																			21.9481
																																			27.0719
																																			29.6119
																																			36.6514
																																			30.9043
																																			28.4097
																																			33.6535
																																			38.3799
																																			24.6601
																																			24.2749
																																			26.4146
																																			TGW_O303_50ppb
																																			38.1079
																																			37.9532
																																			22.4362
																																			25.0275
																																			37.5928
																																			34.1156
																																			26.091
																																			33.9754
																																			34.351
																																			26.8638
																																			31.7212
																																			36.0634
																																			27.4617
																																			31.106
																																			31.8392
																																			30.7981
																																			33.64
																																			20.3557
																																			26.0074
																																			37.2265
																																			37.5329
																																			23.2672
																																			31.852
																																			34.9378
																																			32.4982
																																			22.8289
																																			38.6419
																																			29.9849
																																			32.8315
																																			*
																																			29.1113
																																			31.9617
																																			31.9753
																																			33.957
																																			*
																																			30.5578
																																			38.9914
																																			15.8178
																																			30.8632
																																			32.7629
																																			24.925
																																			19.5963
																																			*
																																			*
																																			30.1692
																																			42.6994
																																			24.1269
																																			26.5227
																																			21.3232
																																			29.5099
																																			36.4408
																																			36.9832
																																			38.8617
																																			23.3106
																																			24.6707
																																			37.7356
																																			33.5739
																																			41.7935
																																			*
																																			*
																																			38.9944
																																			38.1396
																																			37.209
																																			24.1174
																																			33.2028
																																			43.2141
																																			38.6296
																																			27.6123
																																			33.3706
																																			38.5237
																																			*
																																			27.651
																																			36.6264
																																			26.4765
																																			40.772
																																			47.4406
																																			*
																																			*
																																			28.1015
																																			38.1138
																																			*
																																			42.7318
																																			*
																																			31.681
																																			21.9481
																																			27.0719
																																			29.6119
																																			36.6514
																																			30.9043
																																			28.4097
																																			33.6535
																																			38.3799
																																			24.6601
																																			24.2749
																																			26.4146
																																			TGW_O303_50ppb
																																			38.1079
																																			37.9532
																																			22.4362
																																			25.0275
																																			37.5928
																																			34.1156
																																			26.091
																																			33.9754
																																			34.351
																																			26.8638
																																			31.7212
																																			36.0634
																																			27.4617
																																			31.106
																																			31.8392
																																			30.7981
																																			33.64
																																			20.3557
																																			26.0074
																																			37.2265
																																			37.5329
																																			23.2672
																																			31.852
																																			34.9378
																																			32.4982
																																			22.8289
																																			38.6419
																																			29.9849
																																			32.8315
																																			*
																																			29.1113
																																			31.9617
																																			31.9753
																																			33.957
																																			*
																																			30.5578
																																			38.9914
																																			15.8178
																																			30.8632
																																			32.7629
																																			24.925
																																			19.5963
																																			*
																																			*
																																			30.1692
																																			42.6994
																																			24.1269
																																			26.5227
																																			21.3232
																																			29.5099
																																			36.4408
																																			36.9832
																																			38.8617
																																			23.3106
																																			24.6707
																																			37.7356
																																			33.5739
																																			41.7935
																																			*
																																			*
																																			38.9944
																																			38.1396
																																			37.209
																																			24.1174
																																			33.2028
																																			43.2141
																																			38.6296
																																			27.6123
																																			33.3706
																																			38.5237
																																			*
																																			27.651
																																			36.6264
																																			26.4765
																																			40.772
																																			47.4406
																																			*
																																			*
																																			28.1015
																																			38.1138
																																			*
																																			42.7318
																																			*
																																			31.681
																																			21.9481
																																			27.0719
																																			29.6119
																																			36.6514
																																			30.9043
																																			28.4097
																																			33.6535
																																			38.3799
																																			24.6601
																																			24.2749
																																			26.4146
																																			TGW_O303_50ppb
																																			38.1079
																																			37.9532
																																			22.4362
																																			25.0275
																																			37.5928
																																			34.1156
																																			26.091
																																			33.9754
																																			34.351
																																			26.8638
																																			31.7212
																																			36.0634
																																			27.4617
																																			31.106
																																			31.8392
																																			30.7981
																																			33.64
																																			20.3557
																																			26.0074
																																			37.2265
																																			37.5329
																																			23.2672
																																			31.852
																																			34.9378
																																			32.4982
																																			22.8289
																																			38.6419
																																			29.9849
																																			32.8315
																																			*
																																			29.1113
																																			31.9617
																																			31.9753
																																			33.957
																																			*
																																			30.5578
																																			38.9914
																																			15.8178
																																			30.8632
																																			32.7629
																																			24.925
																																			19.5963
																																			*
																																			*
																																			30.1692
																																			42.6994
																																			24.1269
																																			26.5227
																																			21.3232
																																			29.5099
																																			36.4408
																																			36.9832
																																			38.8617
																																			23.3106
																																			24.6707
																																			37.7356
																																			33.5739
																																			41.7935
																																			*
																																			*
																																			38.9944
																																			38.1396
																																			37.209
																																			24.1174
																																			33.2028
																																			43.2141
																																			38.6296
																																			27.6123
																																			33.3706
																																			38.5237
																																			*
																																			27.651
																																			36.6264
																																			26.4765
																																			40.772
[truncated: 4,148 more rows]
[truncated: 4 more columns]

## Sheet: Biomass means for all trials
	GH soil trial	Field trial	Field trial	Field trial	Field trial	Field trial	Field trial	Field trial	Field trial	Field trial	Field trial	Field trial	Field trial	Field trial	Field trial	Field trial	Pot trial	Pot trial	Pot trial	Pot trial	Pot trial	Pot trial	Pot trial	Pot trial	Pot trial	Pot trial	Pot trial	Pot trial	Pot trial	Pot trial	Pot trial
Trial number:	4	7	8	9	10	11	12	28	29	30	31	32	35	36	37	38	51	52	53	54	55	56	57	58	59	60	61	62	63	64	65
CSDH lines	Biomass/pl_GH94	DW/plant_S3_L97	DW/plant_S3_M97	DW/plant_S3_H97	DW/plant_S2_L98	DW/plant_S2_M98	DW/plant_S2_H98	Biomass/plant_irrig_Zaj00	Biomass/plant_rainfed_Zaj00	Biomass/plant/irr_Zaj01	Biomass/plant/rain_Zaj01	Biomass/plant_Zaj02	Mn_biomass_Rainfed_Zaj05	Mn_biomass_Droughted_Zaj05	Biomass/pl_control_Zaj06	Biomass/pl_droughted_Zaj06	Non-vern_Total_stem_wt_Krakow06	Vern_Total_stem_wt_Krakow06	Biomass_plant_control_Krakow07	Biomass/plant_mod_drought_Krakow07	Biomass_plant_sev_drought_Krakow07	cDW_plants_(biomass)_Krakow08	dDW_plants_(biomass)_Krakow08	Cont_DW/plant_(biomass)_Krakow10	Sev_dr_DW/plant_(biomass)_Krakow10	Cont_biomass_Krakow11	Dr_biomass_Krakow11	Cont_biomass_Krakow12	Dr_biomass_Krakow12	Cont_biomass_Krakow13	Dr_biomass_Krakow13
1	9.26	4.81	6.57	7.17	7.1	12	12.4	7.693	6.686	7.21	7	3.72	3.8	2.89	3.03	1.89	3.06	3.24	6.19	4.47	5.96	5.33	3.037	5.05	2.84	5.107	3.8	6.074	1.841	2.398	1.451
2	14.33	4.95	7.24	8.03	7.4	10.1	11.3	12.413	8.705	7.85	7.67	4.47	5.17	3.88	3.84	2.19	5.38	4.79	8.58	5.49	5.58	5.01	2.881	6.79	5.18	5.761	4.291	5.802	3.548	4.108	1.608
3	12.39	4.61	7.5	6.28	13.4	14.7	11	11.353	6.077	7.14	7.23	5.28	5.07	3.27	3.49	2.05	3.58	2.43	7.37	7.52	4.39	5.23	2.699	6.39	2.17	7.963	3.01	6.446	2.009	2.867	1.742
4	*	4.89	6.47	6.85	9	11.6	14.7	11.552	6.185	5.55	5.22	3.17	4.17	3.18	2.82	1.85	2.34	2.46	8.35	6.93	6.64	4.7	3.985	5.98	3.88	7.981	4.189	6.673	2.244	3.28	1.172
5	15.24	5.09	7.4	7.16	5.8	8	9.1	9.196	6.957	7.26	6.56	6.35	4.43	3.74	3.26	2.24	5.83	4.96	9.49	8.36	5.12	6.19	3.009	6.27	2.91	5.803	3.594	5.637	1.93	2.882	1.743
6	*	4.94	7.68	9.57	9.7	11.9	12.2	10.408	8.028	6.89	6.34	3.57	4.47	3.92	3.32	2.49	4.78	4.17	*	*	*	*	*	*	*	*	*	*	*	*	*
7	*	5.1	8.03	7.2	10.9	14.2	10.1	9.474	8.128	9.41	8.87	3.78	4.93	3.81	3.8	2.65	3.08	2.89	6.84	7.79	5.72	5.44	3.295	7.11	3.23	5.631	3.707	4.634	1.909	3.481	1.847
8	10.61	5.23	6.05	8.31	7.1	7.1	8.6	7.875	5.986	7.16	7.46	4.07	4.4	3.33	3.13	2.07	2.15	3.07	6.7	6.97	4.56	5.04	3.083	5.78	2.44	6.08	3.309	6.793	1.643	2.485	1.604
9	8.89	4.57	5.34	6.83	9.6	10.9	13.9	9.833	5.804	8.95	9.36	5.54	5.58	4.04	3.74	2.27	3.69	2.63	7.33	4.47	4.01	4.77	2.769	4.29	3.25	5.901	2.631	5.248	1.492	3.153	1.855
10	17.96	6.71	8.53	9.85	10	12.5	12.2	15.141	9.082	8.11	7.42	7.58	5.39	3.71	3.52	2.31	5.56	2.86	7.89	7.08	3.42	5.72	3.274	3.57	1.93	6.083	3.539	4.726	0.932	3.156	1.925
11	9.59	5.07	7.81	9.09	10.3	10.4	9.1	10.186	5.719	7.3	7.84	4.21	5.03	3.58	3.56	1.96	4.46	2.46	9.05	7.06	5.32	5.59	3.128	5.07	2.96	6.574	3.434	5.702	2.49	3.032	1.356
12	12.43	4.67	5.68	6.59	7.3	8	9.7	10.722	7.621	7.01	6.52	5.37	4.93	4.17	3.56	2.29	4.24	3.59	9.18	7.37	3.93	4.27	3.237	6.14	3.16	*	*	*	*	*	*
13	16.7	6.03	7.48	9.33	7.7	9.8	10.2	9.841	6.632	6.79	7.58	6.12	4.59	3.42	2.97	2.11	5.45	3.83	9.32	6.77	4.82	4.2	3.456	6.04	4.48	4.853	4.275	6.292	2.426	3.62	1.426
14	13.26	3.89	8.69	7.28	10.2	10.4	10.4	11.255	6.596	7.53	7.23	2.88	5.1	3.61	3.26	2.04	4.66	3.75	8.42	4.92	4.77	4.14	2.799	5.6	4.47	7.747	4.231	6.91	2.42	3.882	2.464
15	9.11	4.01	6.57	7.55	9.9	11.4	10.8	9.748	7.246	7.52	7.98	3.6	4.79	3.58	3.79	2.4	*	3.52	6.14	5.56	4.29	4.54	2.573	4.79	2.93	5.503	3.563	5.131	3.769	3.056	2.296
16	8.48	4.55	5.8	6.87	4.9	8	5.4	7.393	4.486	6.29	6.42	4.3	3.82	3.09	2.49	1.95	3.05	3.24	6.19	3.58	4.55	4.51	2.994	6.8	3.46	*	*	*	*	*	*
17	12.33	5.42	7.41	8.07	7.9	14.5	13.4	6.427	4.711	7.02	7	5.15	4.54	3.46	3.01	2	3.34	3.11	7.37	5.84	4.03	3.45	2.687	5.35	3.01	5.075	2.607	4.648	2.338	2.71	1.414
18	12.98	7.21	9.17	9.12	8	9.9	10.4	9.602	6.633	8.25	7.82	6.14	4.8	3.77	3.48	2.55	3.51	3.28	8.69	6.78	4.28	4.5	2.708	6.18	2.46	7.211	2.922	6.453	2.063	3.15	1.031
19	*	6.08	8.06	6.49	7.5	12.2	8.4	11.184	7.92	7.16	6.43	4.02	4.18	3.23	2.95	1.95	3.7	3.7	7.85	6.15	3.54	4.85	2.772	6.69	3.33	7.77	4.447	6.29	3.823	2.72	1.963
20	14.37	8.05	9.29	10.27	8.6	11.2	15.7	9.741	8.085	8.25	7.67	4.07	4.87	3.77	3.38	2.28	*	5	*	6.69	6.48	5.1	2.979	6.91	4.28	6.031	3.572	5.13	3.398	3.804	1.951
21	16.07	6.51	7.73	8.13	6.7	8.2	9.2	8.446	5.407	8.11	7.49	3.91	4.77	3.43	3.42	2.08	5.95	4.45	5.48	5.91	4.68	4.64	3.281	5.89	2.98	5.104	1.683	5.249	2.033	2.787	1.683
22	12.8	6.71	7.77	9.81	12.3	11.5	12	8.671	5.592	8.03	7.98	3.52	4.53	3.51	3.64	2.38	3.51	2.54	8.37	5.81	4.14	4.01	*	6.08	3.41	7.349	3.591	6.509	1.729	2.974	2.224
23	16.13	5.67	9.09	8.38	10.3	9.8	13.8	7.189	6.246	7.81	7.07	6.03	4.46	3.66	3.21	2.14	4.86	3.22	5.7	5.28	4.04	5.74	3.196	4.49	2.92	6.535	3.312	5.37	2.58	2.939	2.303
24	11.33	4.79	7.02	8.09	10.8	9.8	10.8	10.19	6.65	8.61	8.5	5.19	5.42	3.98	3.58	2.21	3.65	3	9.1	7.41	5.49	3.88	3.267	5.77	2.96	7.136	3.794	7.535	1.962	3.859	2.637
25	*	5.71	7.41	6.22	11	9	14.3	10.143	6.522	7.02	5.92	5.94	4.53	3.49	3.29	2.17	2.63	2.8	10.09	7.87	5.89	5.04	3.365	7.49	3.25	8.074	3.415	7	3.674	4.25	2.532
26	*	4.83	7.53	7.59	15.9	14.5	18.9	8.487	5.886	7.81	7.27	2.83	5.3	3.97	3.67	2.26	3.7	3.55	8.51	8.66	6.8	4.71	4.146	8.81	4.39	9.178	5.574	7.941	6.11	4.495	2.215
27	11.3	4.03	5.87	6.37	8	7.4	8.6	6.571	5.576	6.95	6.5	4.66	4.53	3.47	2.8	2.25	3.3	2.49	7.08	6.2	4.11	3.16	2.545	5.01	3.28	5.385	2.862	5.651	1.6	2.104	1.427
28	10.61	5.61	8.57	7.02	11.6	16.9	16.8	11.287	7.268	7.62	7.29	3.89	4.47	3.59	3.11	2.14	3	3.71	6.1	5.57	5.27	3.83	2.829	5.6	3.5	6.829	2.785	5.848	3.418	3.494	2.147
29	*	4.73	6.09	8.98	8.1	11.4	9.2	8.798	6.143	6.55	6.36	5.06	3.83	3.02	2.84	2.09	*	1.89	7.28	5.8	4.4	2.61	2.534	4.32	3.32	4.036	2.496	4.323	1.586	2.362	0.844
30	11.93	5.48	6.62	6.98	6.9	6.3	13.2	7.127	6.146	6.85	6.97	3.53	3.96	3.24	2.79	1.91	3.66	3.65	6.25	5.93	3.31	3.71	2.469	4.21	3.13	3.862	3.059	4.671	1.491	2.04	0.34
31	15.78	5.7	8.6	8.91	9	10.6	13.2	10.922	8.289	8.98	8.96	4.34	5.14	3.94	3.85	2.78	2.94	3.55	9.75	8.03	5.19	5.2	3.177	7.38	4.03	7.73	4.357	6.256	1.71	3.128	1.304
32	12.22	5.69	7.81	7.4	9.6	11.7	9.9	10.129	7.658	7.79	6.97	10.16	4.83	4.02	3.39	2.29	4.22	3.25	7.31	6.76	5.13	4.22	2.988	6.94	3.1	7.339	4.212	5.101	2.29	3.14	1.548
33	15.7	7.32	7.42	7.93	8	9.5	10.2	8.821	7.725	7.17	7.24	3.97	5.41	4.19	3.65	2.56	6.09	3.28	8.44	7.98	5.28	5.5	3.126	6.43	4.36	6.066	4.953	5.712	1.855	2.708	0.498
34	9.65	4.03	5.48	6.45	6.2	7.9	6.3	8.86	4.711	7.91	7.9	1.1	3.7	2.82	2.61	1.63	2.74	2.91	4.79	4.32	3.35	3.61	2.543	5.01	2.25	4.899	1.487	3.797	1.298	2.024	1.249
35	13.09	5.77	5.59	5.68	5.9	7.3	5.2	5.929	5.145	6.55	5.48	3.75	3.93	3.15	2.98	1.89	4.18	3.51	6.69	5.55	4.35	3.87	2.83	6.69	2.89	4.431	2.713	4.092	2.26	2.52	0.498
36	7.35	5.04	7.1	6.87	10.3	9.6	9	6.791	4.239	7.25	7.34	2.8	3.75	3.06	2.8	1.88	1.67	1.96	5.98	4.49	3.94	3.79	*	5.11	2.75	5.486	1.901	4.812	1.416	1.894	0.93
37	7.11	4.96	6.05	9.08	7.8	8.1	9.1	7.873	4.833	6.43	6.64	2.39	3.47	3.09	2.64	1.73	2.43	2.47	5.3	4.21	3.65	3.6	2.444	4.38	2.8	4.451	1.228	4.717	1.499	1.524	1.498
38	7.83	3.16	4.49	5.81	6	5	5.3	6.658	3.351	3.72	3.79	3.63	3.48	2.55	2.43	1.6	2.21	1.65	3.6	3.19	2.68	1.97	2.348	4.25	2.26	3.639	1.96	4.06	1.41	2.041	0.617
39	15.3	7.02	9.64	6.72	6.5	9.5	7.7	9.148	8.434	7.36	6.81	3.02	4.89	3.73	3.66	2.02	5.5	4.67	6.73	5.93	4.81	3.02	3.184	6.38	3.54	5.043	3.369	5.433	2.048	3.018	2.741
40	10.3	4.49	5.65	5.71	5	6	5.6	6.888	3.673	3.84	4.02	2.62	3.32	2.31	2.47	1.44	2.66	3.52	4.81	5.44	3.63	2.59	2.241	3.95	2.97	3.995	2.696	3.536	1.418	1.969	1.349
41	*	3.92	4.09	4.25	14.8	17.9	19.2	8.431	5.249	8.01	7.37	2.44	5.13	3.97	3.22	1.91	1.47	1.77	5.44	5.09	3.98	2.9	2.356	5.31	2.73	5.236	2.781	4.407	1.446	2.685	1.638
42	*	2.49	4.85	5.45	11.3	13.8	10.9	6.449	3.551	5.24	5.06	3.63	3.71	2.71	2.64	1.67	1.66	1.75	7.14	*	3.97	*	2.691	4.92	2.23	4.306	2.421	4.822	0.836	2.995	1.802
43	10.13	4.87	7.26	6.73	9.3	11.3	9.6	8.972	5.98	5.27	5.15	3.82	3.86	3.11	2.54	1.77	3.31	3.62	8.82	4.6	4.61	3.22	2.403	6.79	3.14	7.301	3.634	5.849	2.1	2.284	1.164
44	10.72	5.18	6.3	8.02	9.5	8.3	7.7	9.129	6.405	7.49	7.48	2.66	3.99	3.17	2.61	1.88	3.58	3.01	8.69	6.74	5.44	2.26	3.368	6.23	3	*	*	*	*	*	*
45	*	5.35	6.81	7.55	8.2	11.9	7.7	10.782	8.048	6.49	6.65	3.08	4.55	3.76	3.48	2.17	3.16	3.78	8.91	5.76	6.06	*	3.254	4.97	2.7	5.136	4.376	6.579	2.879	3.15	1.499
46	20.09	6.8	8.74	8.11	6.7	8.9	11	9.884	7.665	4.14	4.23	2.89	3.8	3.42	2.96	2.07	5.37	3.88	8.04	7.07	5.78	5.56	2.946	6.68	2.86	6.147	3.953	7.13	2.303	3.093	1.747
47	*	3.45	5.91	6.09	11.5	14.5	14.5	5.914	4.565	5.59	5.27	3.35	3.7	2.97	2.53	1.73	2.18	1.63	4.91	5.47	3.4	3.03	1.795	5.16	2.47	4.801	2.814	4.212	1.514	2.387	1.554
48	15.02	6.37	7.59	7.75	12.3	11.6	13.6	12.064	8.119	7.38	6.6	*	5.18	3.46	3.63	1.93	4.88	4.32	8.92	7.73	5.48	5.61	2.592	7.1	2.94	6.708	3.001	5.408	1.672	2.818	2.049
49	8.61	2.79	4.89	5.35	9	6.9	10.1	6.255	3.714	3.91	4.12	4	3.47	3.06	2.82	1.83	2.75	1.61	4.11	3.85	*	3.41	1.844	4.95	2.42	4.876	2.551	3.737	1.487	2.862	2.06
50	13.67	5.19	6.16	7.39	9.1	14.6	13.8	6.585	4.937	7.37	6.93	4.52	4.39	3.41	3.2	2	3.12	2.16	5.76	5.99	4.04	4.76	2.031	5.02	2.64	4.155	2.39	4.204	1.454	2.035	1.807
51	19.48	6.86	8.56	8.2	8.2	9.1	11.3	6.949	5.534	6.5	6.71	4.11	4.91	3.57	3.46	1.97	3.21	3.74	9.66	6.79	4.73	4.85	2.829	7.36	3.15	5.388	3.996	5.75	1.447	3.286	2.63
52	13.46	6.55	7.21	7.14	6.4	9.2	9.9	10.468	8.195	6.34	5.98	2.97	4.53	3.77	3.11	2.18	6.2	5.32	8.75	6.07	4.33	4.16	2.995	6.13	3.86	5.461	3.069	6.281	2.452	3.042	1.969
53	14.57	5.41	7.8	6.63	8.9	12	10.8	12.286	7.003	8.03	7.34	8.29	4.85	3.65	3.23	1.96	5.05	4.16	8.99	6.69	5.18	5.56	*	6.88	2.59	6.063	3.737	5.176	2.505	2.785	1.115
54	*	5.5	9.18	7.03	8.7	10.6	13	11.461	7.83	9.3	8.4	5.91	5.74	4.24	3.95	2.54	5.97	4.18	9.67	7.42	5.88	4.22	4.064	6.45	3.26	6.61	5.338	7.164	2.603	4.008	1.795
55	*	5.51	9.14	7.27	6.2	10.1	9	9.293	5.746	7.04	6.63	2.99	4.2	3.06	3.13	1.77	1.68	2.82	8.05	7.23	5.23	3.92	3.008	4.48	2.97	7.052	3.598	5.02	1.771	1.831	1.493
56	17.09	7.86	7.77	9.43	7.8	11.6	10.4	11.803	8.035	7.32	7.06	2.73	4.68	3.51	3.38	1.93	3.33	4.49	8.34	6.61	5.75	5.74	2.236	6.91	3.38	5.748	3.704	6.87	2.012	3.13	1.542
57	11.61	5.22	6.98	5.55	7.8	8.1	11.6	10.961	6.519	7.57	7.1	5.41	4.52	3.21	3.03	1.94	4.27	2.61	8.41	6.49	4.45	3.69	2.088	5.57	3.87	4.6	3.109	5.106	2.357	3.258	2.807
58	13	6.05	8.77	8.85	8.4	9.1	11.1	12.456	9.641	9.91	8.94	5.09	5.52	4.22	3.92	2.36	4.91	3.98	9	7.37	5.86	6.17	3.566	7.14	4.13	5.311	4.574	5.121	3.043	3.122	1.611
59	5.28	3.55	4.92	5.94	5.2	6.1	6	10.585	7.273	4.14	3.46	2.59	3.55	2.73	2.08	1.44	2.63	2.73	6.32	6.17	5.48	4.14	2.839	5.26	2.86	4.952	3.12	6.223	2.454	2.76	1.818
60	12.41	5.95	6.36	7.73	5.3	6.2	5.7	9.256	7.185	8.93	8.27	3.7	4.92	3.62	3.22	2.18	4.68	4.78	5.09	5.64	4.59	4.65	2.69	5.19	3.11	4.044	3.906	4.068	1.748	3.031	1.885
61	16.78	5.41	8.81	7.54	6.6	9.6	13.2	*	*	7.67	7.66	2.36	5.41	3.72	3.37	1.72	4.08	5.16	6.93	7.11	4.87	4.52	2.479	6.65	5.07	5.47	3.565	7.718	3.424	3.024	1.508
62	12.7	4.53	6.45	6.82	10.7	11.3	9.2	12.653	7.634	6.81	6.32	3.98	4.87	3.88	3.55	2.46	2.84	2.79	6.76	5.1	4.46	4.66	2.713	6.35	2.82	5.368	2.004	5.496	1.809	2.123	0.294
63	14.24	5.77	7.36	8.63	6.8	8.2	7.6	8.027	4.212	7.52	7.2	8.04	5.11	3.59	3.38	1.97	5.92	5.3	7.99	6.94	4.08	6.24	2.722	5.07	3.16	5.237	2.104	6.105	3.15	3.514	1.427
64	12.28	5.05	7.13	7.79	8.1	9.6	10.7	11.934	7.463	6.67	6.94	4.8	4.33	3.37	2.76	2.09	3.35	3.53	4.71	5.49	4.19	5.48	3.281	4.87	2.67	6.255	2.788	5.578	2.469	2.632	2.108
65	*	5.27	8.83	8.96	6.6	9.8	10.4	8.301	7.413	5.65	5.25	5.52	4.5	3.58	2.91	2.28	2.3	2.96	9.08	7.13	6.3	5.96	2.867	6.66	3.69	5.626	2.987	5.252	3.915	2.946	1.801
66	10.72	5.84	8.1	7.07	7.2	9.8	9.6	10.205	8.293	7.21	7.13	4.59	4.32	3.56	2.71	2.07	3.85	3.27	6.2	5.58	3.49	4.71	2.006	5.88	2.77	6.398	3.445	6.531	1.707	2.574	0.853
67	15.91	6.97	7.02	6.37	6.7	7.7	9.6	9.872	7.817	7.73	8.05	3.4	4.55	3.35	3.43	1.77	5.35	5.22	7.09	6.02	5.52	6.08	3.047	7.28	2.94	6.965	3.885	5.327	2.073	3.091	1.297
69	*	5.69	7.92	6.59	7.9	13.3	13.4	7.621	5.936	7	6.82	7.22	4.53	3.6	2.93	2.1	2.08	2.29	7.93	5.61	5.39	3.46	2.545	5.93	2.54	7	4.315	5.892	4.492	3.086	1.938
70	9.87	4.54	6.6	6.45	4.7	3.8	6.3	8.868	6.8	5.01	4.53	3.74	3.67	2.89	2.3	1.7	3.25	3.69	5.24	4.52	4.11	3.84	3.433	6.06	3.52	3.136	2.488	4.577	1.919	2.396	1.588
71	13.04	5.51	5.71	9.37	5.9	8.9	10	8.892	7.369	7.43	7.18	2.93	4.55	3.68	3.25	2.01	*	6.8	9.76	8.48	*	6.36	4.142	8.15	3.07	6.71	4.706	6.626	3.975	3.709	1.837
72	8.04	4.09	4.89	4.31	4.3	4.8	4.4	7.201	4.961	5.41	5.39	4.26	3.4	2.9	2.11	1.56	3.64	4.09	5	3.87	3.24	4.52	2.981	5.1	2.83	4.042	2.415	4.406	1.698	2.244	0.972
80	7.46	4.52	6.23	6.24	9.1	9.4	8.7	10.75	6.258	5.79	5.79	3.95	4.09	3.12	3.09	1.91	2.86	2.78	5.8	4.32	4.12	4.49	2.202	6.16	3.09	5.334	2.145	4.811	1.708	2.027	1.244
86	10.96	4.55	7.21	8.17	6.7	7.9	7.7	7.126	4.72	8.52	8.39	2.69	4.46	3.65	3.61	2.61	3.1	3.13	8.06	4.35	4.55	5.17	2.912	6.19	2.58	6.318	2.471	5.433	1.889	2.505	0.911
87	8.61	4.69	7.21	7.12	7.2	7.7	8.4	9.585	8.389	7.1	8.05	4.95	4.85	3.62	3.57	2.28	3.73	2	6.29	5.32	4.91	4.31	3.07	6.43	2.94	6.491	2.534	5.023	2.27	1.944	1.849
88	14.15	6.37	6.99	5.31	5.9	7.8	9.9	9.699	6.477	7.88	7.65	3.63	4.48	3.67	3.25	2.15	4.75	3.36	6.06	5.24	4.85	4.79	2.607	6.09	2.74	4.632	1.598	4.183	1.981	2.556	1.437
90	19.33	7.11	9.05	10.54	8.8	10.4	15	11.025	10.502	8.25	8.56	5.08	5.14	4.13	4.04	2.62	5.43	4.13	7.5	7.46	4.52	5.19	2.587	7.26	3.04	6.576	4.342	7.054	0.943	4.38	1.956
91	7.85	5.31	6.15	7.3	8.7	8.1	8.2	9.507	8.839	8.5	8.36	4.73	4.67	3.66	3.19	2.09	4.59	4.84	6.93	4.88	3.38	3.48	2.359	5.75	2.98	5.429	3.296	5.265	1.347	2.807	1.583
92	8.78	5.43	6.93	8.12	8.3	8	10	11.208	7.167	6.86	7.04	2.9	4.3	3.36	2.66	1.91	3.29	2.63	6.8	5.43	5.17	2.91	3.185	3.95	3.07	4.882	3.055	5.53	1.567	2.266	1.118
93	18.13	5.88	7.35	8.44	5.3	6.1	10.3	10.384	8.76	7.13	6.98	5.81	5.06	3.62	3.54	2.4	2.63	2.45	5.61	5.72	4.06	4.15	2.611	4.27	2.92	3.639	2.825	5.474	1.724	2.096	1.416
94	11.43	4.75	5.92	5.75	9.3	9.7	12.5	10.498	7.997	8.46	7.88	1.54	5.86	4.02	3.84	2.09	4.47	3.7	7.99	5.89	3.88	3.81	2.559	6.38	2.36	4.938	2.567	5.396	1.502	2.47	0.797
96	15.46	6.21	7.75	8.1	7.2	7.4	8.5	10.349	*	6.8	6.37	3.24	4.52	3.57	3.42	2.13	5.86	3.09	7.31	4.69	4.53	5.72	2.769	4.94	3.28	*	*	*	*	*	*
97	14.22	5.43	6.86	5.73	6	6.3	8.5	8.437	5.556	6.35	6.33	2.94	3.88	2.77	3.05	1.68	4.3	4.25	8.02	5.71	4.94	5.48	2.893	6.67	2.72	4.863	3.64	5.937	1.397	2.672	1.384
98	*	4.05	7.46	6.33	10.1	14.8	14.3	9.951	6.566	6.94	7.16	3.74	5.25	3.54	3.62	2.07	1.92	3.07	10.38	8.45	6.36	5.96	3.263	8.55	4.63	7.518	4.24	6.053	4.671	5.372	1.868
99	18.61	4.48	6.18	5.78	6.3	8	7.3	11.055	6.937	7.94	7.46	2.7	4.51	3.16	3.27	1.95	4.61	3.96	7.97	7.2	4.8	5.79	2.557	6.88	3.39	7.442	3.68	4.968	1.539	2.637	1.289
102	*	5.87	8.33	8.66	10.9	9.7	12.9	12.298	8.779	6.5	6.5	4.83	5.2	3.73	3.8	2.28	3.33	3.08	7.95	7.88	4.8	6.4	3.149	7.64	2.81	7.537	3.795	4.665	1.83	3.117	0.929
104	9.37	6.69	7.95	6.29	8.9	10.3	11.6	11.16	7.908	9.31	9.42	3.9	4.77	3.78	3.14	2.02	5.28	3.1	7.94	6.21	5.16	5.44	2.014	5.71	3.97	6.618	1.704	5.52	1.741	3.013	1.778
105	8.07	4.55	7.94	8.65	7	8.6	11.5	10.146	6.407	5.65	5.68	3.68	3.66	2.61	2.21	1.66	3.45	3.62	4.54	5.24	4.57	4.55	2.967	6.72	3.24	5.944	3.84	4.864	2.439	2.539	1.573
114	*	5.17	6.52	6.77	11.7	16.3	9.3	9.662	6.185	8.14	8.1	2.84	4.07	3.32	2.8	2.06	2.32	1.92	7.13	6.5	5.49	*	*	6.08	3.44	5.487	1.91	5.429	2.115	2.002	1.064
115	*	3.21	5.46	6.03	5.9	8.7	10.8	12.692	6.077	6.29	6.11	4.16	5.02	3.77	3.78	2.3	*	2.3	8.23	7.86	6.78	*	4.167	6.91	3.61	7.995	3.729	6.405	5.096	*	*
124	9.93	4.43	7.69	8.17	9.9	10.2	12.5	12.182	6.969	5.71	5.98	5.5	3.71	2.68	2.53	1.8	3.62	3.97	7.94	5.86	5.95	6.54	3.45	5.09	2.9	7.028	2.847	6.173	2.157	1.82	1.379
127	9.5	4.08	6.9	5.65	3.6	4.5	13	10.963	7.947	7.23	7	9.21	4.79	3.91	3.28	2.08	3.21	4.33	7.16	4.52	4.54	4.81	*	3.76	2.41	3.345	3.207	4.983	1.597	1.663	1.665
128	13.98	5.95	7.35	8.31	7	9.1	11.5	9.647	7.436	7.32	6.31	4.3	4.43	3.2	3	1.79	5.21	4.35	7.39	5.72	4.89	5.74	3.046	5.27	3.22	4.737	2.877	5.634	1.583	2.308	1.426
143	*	6.83	10.31	7.94	16.1	17.7	11.7	9.348	6.71	6.15	5.66	4.43	4.46	3.62	3.37	2.02	4.52	3.57	9.36	8.81	6.53	7.35	3.145	7.75	4.56	7.736	4.407	4.128	3.999	3.738	2.348
144	*	4.73	6.43	7.58	9.1	13.5	11.4	5.83	3.471	5.08	5.17	3.29	3.62	2.79	2.6	1.68	1.69	2.13	*	5.34	4.67	3.65	2.585	5.7	1.63	5.847	1.232	3.648	0.898	2.632	1.393
146	*	4.81	6.4	9.16	10.2	19	17.7	9.662	7.331	6.1	5.88	11.1	4.55	3.83	3.12	2.11	2.36	2.82	8.72	6.63	5.31	5.87	3.497	7.13	2.66	5.655	2.929	5.721	2.493	3.383	1.829
Mean	12.4245	5.28179	7.14716	7.39516	8.39474	10.0695	10.6505	9.53921	6.65872	7.06411	6.85442	4.31798	4.52179	3.46884	3.17737	2.05937	3.74844	3.37968	7.38152	6.12903	4.78478	4.62844	2.89082	5.94436	3.14936	5.84149	3.2468	5.50149	2.2318	2.86407	1.58737
No. of DHLs	73	95	95	95	95	95	95	94	93	95	95	94	95	95	95	95	90	95	92	93	92	90	89	94	94	90	90	90	90	89	89
