# Supplementary material for: Impact of Soil Drought on Yield and Leaf Sugar Content in Wheat: Genotypic and Phenotypic Relationships Compared Using a Doubled Haploid Population
Source: Int J Mol Sci. 2025 Aug 13;26(16):7833. doi: 10.3390/ijms26167833 (PMC12386748; doi:10.3390/ijms26167833)
Supplement: Supplementary file 1 [file ijms-26-07833-s001.zip › Table S10 Phenotypic and genetic correlations.xlsx]

## Sheet: Spreadsheet descriptions
Table S10. Phenotypic and genetic correlations: comparison of phenotypic and genotypic correlation coefficients
amongst organ traits at both anthesis and dough stages, and organ trait correlations between anthesis and dough stages.
Definition of abbreviations:
Organs:
FLL - flag leaf blade
FLS - flag leaf sheath
PLL - penultimate leaf blade
leaf - sum of FLL, FLS, PLL
ped - peduncle
ear - whole ear
Traits:
dwt - organ dry weight
C - organ total carbon content
N - organ total nitrogen content
%C - organ % carbon content per unit dry weight
%N - organ % nitrogen content per unit dry weight
Sampling occasion:
Anthesis - prefix a_
Dough - prefix d_
6 spreadsheets present information on the following:
"Phenotypic correlation matrix"
The matrix of correlation coefficients for pair-wise associations amongst all organs (FLL, FLS, PLL, leaf, ped, ear) and traits (dwt, C, N, %C, %N) sampled at anthesis
and dough stages. 18 traits at anthesis having significant correlations with 16 traits at dough are shown in bold red text. Correlations identified as significant following
Bonferroni correction are shown in cells coloured either green (positive) or pink (negative).
The correlation matrix between traits sampled at anthesis is shown in blue text.
The correlation matrix between traits sampled at dough stage is shown in green text.
The correlation matrix between anthesis and dough stages is boxed and shown in bold text.
"Trait LOD scores"
A matrix of LOD scores (columns F-AM) for 18 traits sampled at anthesis and 16 traits sampled at dough, selected according to significant correlations in the phenotypic correlation matrix.
For these 34 traits, IM LOD score output every 2 cM and marker down the chromosomes was reduced to only those cM locations where at least one of the 34 traits had a LOD score
maximum (QTL) significant at p≤0.01 for 1000 permutation tests genome-wide (boxed cells). This gave a dataset of 107 locations on the CSDH genetic map and 34 traits which were used
for correlation analysis.
Columns A-E show the following:
Chromosome number (1=1A, 19=7A)
Nearest marker (the name of the nearest marker) based on cM distance. Marker names in bold have known bp locations in CS v2.1 physical map. Other marker bp locations were estimated.
cM - distance from the first marker in the chromosome linkage group in cM.
QTL bp location (estimated location of the chromosome cM position on the CS physical map v2.1). LOD score bp locations in bold indicate the location of a marker of known bp location.
Other coincident QTLs (the number of significant QTLs for other traits at that cM position)
LOD score cells are shaded in red for increasing allele effects from SQ1 (negative LOD scores) and in green for increasing allele effects from CS (positive LOD scores).
Intensity of shading is proportional to the LOD score.
"Genetic correlation matrix"
The matrix of correlation coefficients for pair-wise associations of all LOD scores at 107 marker locations shown in spreadsheet "Trait LOD scores" with 18 traits sampled at
anthesis and 16 traits sampled at dough stage of grain filling.
The correlation matrix between traits sampled at anthesis is shown in blue text.
The correlation matrix between traits sampled at dough stage is shown in green text.
The correlation matrix between anthesis and dough stages is boxed and shown in bold text.
"Phenotyp+genetic anth correlat"
Tables of correlation coefficients amongst 18 traits at anthesis (selected on the basis of significant correlations with traits sampled at dough): upper table phenotypic correlation
coefficients, lower table genotypic correlation coefficients (using LOD scores).
For the latter, the number of DHLs used for genetic analysis is indicated.
Correlations between traits that were identified as significant in spreadsheet "Phenotypic correlation matrix" using phenotypic data are in cells shaded green (positive) or
brown (negative). The equivalent cells are also shaded in the table of genotypic correlation coefficients.
Columns U-X and Z-AC show the same correlation coefficients for pair-wise correlations listed trait by trait vertically. Columns Z-AC show the correlation coefficients
grouped into those significant at the phenotypic level and those non-significant at the phenotypic level.
A scatter plot starting in cell AE1 shows the relationship between phenotypic and genotypic correlation coefficients, with those correlations between traits significant at
the phenotypic level shown in green symbols and non-significant correlations shown in red.
"Phenotyp+genetic dough correlat"
Tables of correlation coefficients amongst 16 traits at dough showing significant correlations with traits sampled at anthesis: upper table phenotypic correlation coefficients,
lower table genotypic correlation coefficients (using LOD scores).
For the latter, the number of DHLs used for genetic analysis is indicated. "d leaf C" had only 71 DHLs for genetic analysis (trait name shaded in yellow).
Correlations between traits that were identified as significant in spreadsheet "Phenotypic correlation matrix" using phenotypic data are in cells shaded green (positive) or
brown (negative). The equivalent cells are also shaded in the table of genotypic correlation coefficients.
Columns S-V and X-AA show the same correlation coefficients for pair-wise correlations listed trait by trait vertically. Columns X-AA show the correlation coefficients
grouped into those significant at the phenotypic level and those non-significant at the phenotypic level.
A scatter plot starting in cell AC1 shows the relationship between phenotypic and genotypic correlation coefficients, with those correlations between traits significant at
the phenotypic level shown in green and non-significant correlations shown in red.
"Phenotyp+genetic an vs dou corr"
Tables of coefficients for correlations between 18 traits at anthesis, which showed significant correlations with 16 traits sampled at dough, and those 16 traits at dough:
upper table phenotypic correlation coefficients, lower table genotypic correlation coefficients.
For the latter, the number of DHLs used for genetic analysis is indicated. "d leaf C" had only 71 DHLs for genetic analysis (trait name shaded in yellow).
Correlations between traits that were identified as significant in spreadsheet "Phenotypic correlation matrix" using phenotypic data are in cells shaded green (positive) or
brown (negative). The equivalent cells are also shaded in the table of genotypic correlation coefficients.
Columns V-Y and AA-AD show the same correlation coefficients for pair-wise correlations listed trait by trait vertically. Columns AA-AD show the correlation coefficients
grouped into those significant at the phenotypic level and those non-significant at the phenotypic level.
A scatter plot starting in cell AF1 shows the relationship between phenotypic and genotypic correlation coefficients, with those correlations between traits significant at
the phenotypic level shown in green and non-significant correlations shown in red.

## Sheet: Phenotypic correlation matrix
Trait	a_FLL_dwt	a_FLL_C	a_FLL_N	a_FLL_%C	a_FLL_%N	a_FLS_dwt	a_FLS_C	a_FLS_N	a_FLS_%C	a_FLS_%N	a_PLL_dwt	a_PLL_C	a_PLL_N	a_PLL_%C	a_PLL_%N	a_leaf_dwt	a_leaf_C	a_leaf_N	a_ped_dwt	a_ped_C	a_ped_N	a_ped_%C	a_ped_%N	a_ear_dwt	a_ear_C	a_ear_N	a_ear_%C	a_ear_%N	d_FLL_dwt	d_FLL_C	d_FLL_N	d_FLL_%C	d_FLL_%N	d_FLS_dwt	d_FLS_C	d_FLS_N	d_FLS_%C	d_FLS_%N	d_PLL_dwt	d_PLL_C	d_PLL_N	d_PLL_%C	d_PLL_%N	d_leaf_dwt	d_leaf_C	d_leaf_N	d_ped_dwt	d_ped_C	d_ped_N
a_FLL_dwt
a_FLL_C	0.997672
a_FLL_N	0.851648	0.850612
a_FLL_%C	0.260033	0.3234	0.247183
a_FLL_%N	-0.199531	-0.195736	0.315973	0.0197375
a_FLS_dwt	0.63663	0.64515	0.423883	0.306997	-0.373579
a_FLS_C	0.636776	0.646611	0.418547	0.324322	-0.382322	0.999013
a_FLS_N	0.258848	0.242006	0.26819	-0.131311	-0.0426497	0.595122	0.578412
a_FLS_%C	0.304824	0.333852	0.0936318	0.492832	-0.36364	0.440347	0.478302	-0.032185
a_FLS_%N	-0.515735	-0.542723	-0.245144	-0.509456	0.420856	-0.567922	-0.584986	0.304509	-0.596814
a_PLL_dwt	0.557404	0.575369	0.399675	0.381792	-0.296629	0.583863	0.597838	0.184554	0.513791	-0.503247
a_PLL_C	0.539701	0.562976	0.387562	0.460853	-0.285098	0.584229	0.599202	0.174076	0.531674	-0.513454	0.990674
a_PLL_N	0.263588	0.282508	0.240256	0.295569	-0.0327877	0.356641	0.373907	0.095244	0.462263	-0.303853	0.733771	0.755179
a_PLL_%C	0.0953833	0.135627	0.0677729	0.582603	-0.04862	0.385011	0.406134	0.0555414	0.575615	-0.406293	0.459283	0.527141	0.557859
a_PLL_%N	-0.189485	-0.181303	-0.0563825	0.0305339	0.289846	-0.166736	-0.15669	-0.165586	0.0835885	0.0601513	-0.0207774	0.020399	0.623192	0.32262
a_leaf_dwt	0.864076	0.872302	0.667232	0.350968	-0.334546	0.885143	0.889199	0.429329	0.480933	-0.613014	0.794616	0.785742	0.490725	0.350154	-0.167678
a_leaf_C	0.852172	0.861099	0.654471	0.360269	-0.346528	0.891767	0.897502	0.41734	0.51796	-0.634765	0.79163	0.783763	0.517138	0.367599	-0.130995	0.975497
a_leaf_N	0.72971	0.733972	0.838737	0.283216	0.182951	0.590634	0.590596	0.489222	0.263403	-0.200767	0.658704	0.652473	0.603154	0.289702	0.0983596	0.779387	0.779613
a_ped_dwt	0.462555	0.475365	0.325513	0.270484	-0.234826	0.73926	0.738655	0.374433	0.351916	-0.492955	0.429065	0.429029	0.313817	0.302683	-0.0198374	0.654975	0.640936	0.461251
a_ped_C	0.464202	0.477071	0.327637	0.270977	-0.234151	0.738835	0.738323	0.374156	0.352687	-0.492244	0.432685	0.432652	0.31657	0.304894	-0.0194023	0.65657	0.64283	0.463998	0.999811
a_ped_N	0.33645	0.336032	0.220701	0.0654979	-0.253197	0.665709	0.654634	0.629637	0.138347	-0.173903	0.251043	0.245845	0.150115	0.131424	-0.113778	0.515993	0.474844	0.399164	0.853568	0.85264
a_ped_%C	-0.0297977	-0.0339111	0.0722889	-0.0966361	0.173618	-0.243508	-0.242504	-0.126578	-0.161544	0.199946	0.075206	0.0745714	0.0569707	0.0316875	0.0243111	-0.0984199	-0.0840174	0.0338021	-0.327415	-0.310615	-0.339285
a_ped_%N	-0.26901	-0.294853	-0.163869	-0.397262	0.0984516	-0.324301	-0.344445	0.371186	-0.521755	0.719373	-0.372212	-0.381667	-0.324118	-0.354186	-0.137605	-0.368667	-0.398416	-0.142891	-0.496386	-0.49666	-0.00929346	0.146233
a_ear_dwt	0.402701	0.402786	0.275696	0.0917602	-0.194067	0.503186	0.504643	0.228042	0.223937	-0.346608	0.424128	0.404251	0.220941	0.144203	-0.126978	0.52426	0.51001	0.327611	0.468713	0.470453	0.385899	-0.0454179	-0.316657
a_ear_C	0.40479	0.405631	0.271803	0.102658	-0.205591	0.512345	0.514088	0.230591	0.233667	-0.354951	0.428359	0.409588	0.220287	0.151925	-0.134064	0.530416	0.51611	0.325117	0.476322	0.47807	0.393272	-0.0483144	-0.319269	0.999434
a_ear_N	0.326488	0.319206	0.223558	-0.0253699	-0.177052	0.402195	0.397439	0.340551	0.0547711	-0.110899	0.382625	0.352234	0.142922	-0.0227082	-0.217471	0.434808	0.407671	0.301538	0.312075	0.314194	0.348295	0.0133918	-0.0465121	0.901257	0.900044
a_ear_%C	0.106663	0.128574	-0.0813585	0.330256	-0.356965	0.361919	0.367744	0.161433	0.293987	-0.283547	0.148707	0.178195	-0.00973712	0.260202	-0.220138	0.246069	0.246265	-0.0170165	0.238693	0.238325	0.262822	-0.148995	-0.0256858	-0.0215072	0.0100317	-0.0498011
a_ear_%N	-0.224738	-0.239107	-0.172829	-0.25742	0.0256327	-0.278499	-0.291859	0.215199	-0.387047	0.558909	-0.143387	-0.161296	-0.191955	-0.364058	-0.195091	-0.246571	-0.272284	-0.1018	-0.430582	-0.429445	-0.146939	0.162633	0.666497	-0.338287	-0.338209	0.0899001	-0.00787979
d_FLL_dwt	0.601714	0.609422	0.447957	0.278935	-0.197505	0.352124	0.360757	0.0268247	0.376829	-0.446742	0.520844	0.498625	0.18031	0.164383	-0.251115	0.565006	0.573846	0.383062	0.245866	0.248319	0.135045	0.0443833	-0.235709	0.383622	0.3867	0.333134	0.178073	-0.142277
d_FLL_C	0.608373	0.616924	0.444083	0.286751	-0.216219	0.366654	0.374543	0.0224187	0.365797	-0.465808	0.531339	0.507486	0.187214	0.156344	-0.25321	0.576973	0.584587	0.381471	0.264182	0.266227	0.149908	0.0173358	-0.25038	0.40291	0.406228	0.351085	0.187713	-0.147443	0.994656
d_FLL_N	0.230109	0.215571	0.242006	-0.153299	0.0757651	-0.139677	-0.140219	-0.0125906	-0.0498124	0.0825	0.0995095	0.0481742	0.0387181	-0.236731	-0.0245435	0.0733542	0.0829929	0.173619	-0.189866	-0.187965	-0.133697	0.123167	0.13658	0.161861	0.153471	0.264417	-0.212074	0.176858	0.624349	0.63395
d_FLL_%C	0.310713	0.327775	0.0931857	0.273258	-0.366271	0.423622	0.425566	0.106353	0.282556	-0.388966	0.373983	0.357043	0.18358	0.142978	-0.169596	0.430175	0.411191	0.171539	0.364076	0.361836	0.30658	-0.236034	-0.240788	0.393468	0.399466	0.393762	0.252555	-0.0304757	0.318342	0.385596	0.226307
d_FLL_%N	-0.135945	-0.160489	-0.034852	-0.403319	0.195065	-0.42427	-0.4303	-0.0491547	-0.311787	0.413538	-0.204821	-0.254362	-0.0345536	-0.427821	0.152791	-0.290927	-0.281347	-0.0528126	-0.403113	-0.402566	-0.255673	0.0964352	0.305852	-0.0834281	-0.0947997	0.0703991	-0.375108	0.31558	0.138535	0.155457	0.805187	0.111281
d_FLS_dwt	0.483936	0.492579	0.225146	0.294649	-0.44057	0.656611	0.660873	0.206356	0.420803	-0.585611	0.352057	0.357971	0.0578983	0.227043	-0.289547	0.591334	0.574206	0.238734	0.527547	0.524906	0.448243	-0.280159	-0.300448	0.349978	0.35955	0.202484	0.399361	-0.342442	0.546228	0.546615	0.06452	0.248264	-0.291284
d_FLS_C	0.476338	0.485179	0.233749	0.300905	-0.414788	0.594502	0.598112	0.120072	0.398508	-0.605086	0.298668	0.306537	0.0310005	0.235509	-0.259865	0.552294	0.527958	0.223482	0.455444	0.454135	0.369016	-0.188421	-0.2992	0.298331	0.306169	0.132034	0.358843	-0.376369	0.517263	0.521033	0.11316	0.294906	-0.213684	0.900687
d_FLS_N	0.0854075	0.0782655	0.065606	-0.0350344	-0.00258233	0.0176395	0.0186493	0.0337719	0.0702682	-0.0417987	-0.0816698	-0.0929893	-0.041321	-0.122903	0.0638708	-0.0151181	-0.00494873	0.014208	0.11911	0.116722	0.12952	-0.146569	-0.0127482	0.000228897	-0.00572086	-0.0579374	-0.168737	-0.172908	0.293882	0.283272	0.5601	-0.0410037	0.449692	0.308819	0.309025
d_FLS_%C	0.0855015	0.0923944	-0.067428	0.112807	-0.333508	0.170029	0.183377	0.0159207	0.353472	-0.163671	0.403928	0.391224	0.29438	0.159397	0.000717926	0.240438	0.289242	0.105312	0.112531	0.113299	0.0433034	-0.121247	-0.153724	0.19642	0.202344	0.21866	0.252384	0.0548739	0.0633451	0.0831602	-0.00770534	0.301392	-0.0311383	-0.0214009	0.0417849	-0.124424
d_FLS_%N	-0.342966	-0.35735	-0.12986	-0.29817	0.391664	-0.588725	-0.59287	-0.118995	-0.338737	0.523386	-0.376528	-0.401198	-0.113679	-0.36204	0.265821	-0.532538	-0.520057	-0.191097	-0.378334	-0.378561	-0.257682	0.0906562	0.29133	-0.281559	-0.295946	-0.194369	-0.512078	0.162944	-0.135618	-0.146033	0.477914	-0.243093	0.675961	-0.398893	-0.31613	0.642991	-0.148522
d_PLL_dwt	0.611754	0.620641	0.410777	0.269408	-0.360327	0.442984	0.451293	0.156557	0.365872	-0.36356	0.635047	0.616631	0.392966	0.123287	-0.127509	0.644168	0.673778	0.505617	0.199838	0.203851	0.128253	0.126761	-0.127228	0.250142	0.25323	0.267584	0.141167	0.0478227	0.557283	0.563462	0.304484	0.342067	0.0550013	0.299973	0.284905	0.155585	0.223834	-0.102619
d_PLL_C	0.616125	0.62569	0.404312	0.277296	-0.381022	0.457451	0.466308	0.162617	0.383757	-0.373633	0.656877	0.638602	0.404014	0.140989	-0.136771	0.659997	0.688036	0.506957	0.213687	0.217715	0.140208	0.120152	-0.135848	0.263343	0.267085	0.28473	0.162232	0.0536073	0.569913	0.578383	0.302514	0.379568	0.0473733	0.299086	0.283986	0.131921	0.250296	-0.125524	0.99712
d_PLL_N	0.116103	0.101961	0.0965541	-0.159234	-0.0477646	-0.0471177	-0.0481013	0.0980808	-0.020512	0.145286	0.198958	0.165624	0.201909	-0.166815	0.0702285	0.0902286	0.103452	0.200442	-0.232145	-0.230772	-0.150464	0.133002	0.219414	-0.0216236	-0.0302482	0.137594	-0.253795	0.338257	0.243784	0.238246	0.558563	0.0609179	0.522134	-0.109417	-0.0442057	0.295519	0.0853185	0.388802	0.605151	0.597974
d_PLL_%C	0.287199	0.298288	0.066999	0.201724	-0.412265	0.356948	0.367123	0.168548	0.391333	-0.246073	0.501295	0.493304	0.284827	0.288625	-0.158506	0.441625	0.435567	0.210785	0.223564	0.224818	0.189409	-0.0462822	-0.111092	0.250976	0.258882	0.319048	0.28382	0.123378	0.4032	0.430549	0.142673	0.621909	-0.0396421	0.137839	0.145685	-0.19723	0.437169	-0.314394	0.345174	0.413006	0.18146
d_PLL_%N	-0.239919	-0.266889	-0.150031	-0.43481	0.155046	-0.349385	-0.355525	0.00434426	-0.266073	0.404059	-0.142763	-0.179683	0.0218994	-0.286491	0.191514	-0.294239	-0.290919	-0.0852265	-0.395507	-0.397105	-0.262903	0.0297129	0.307284	-0.160087	-0.174277	0.00185224	-0.435323	0.331866	-0.0191303	-0.0268219	0.505604	-0.10831	0.648277	-0.316006	-0.233856	0.21734	-0.0266763	0.509074	0.0769935	0.0742012	0.793261	0.03743
d_leaf_dwt	0.71116	0.723186	0.476732	0.372032	-0.398227	0.598266	0.607671	0.146243	0.515768	-0.590743	0.64626	0.631689	0.246499	0.227303	-0.313449	0.75351	0.762723	0.474416	0.397144	0.398504	0.277493	-0.0625567	-0.29489	0.418287	0.42496	0.338614	0.320243	-0.196368	0.885783	0.885404	0.438158	0.365781	-0.019144	0.791242	0.726237	0.29366	0.1022	-0.255311	0.754734	0.762441	0.31256	0.431544	-0.0817589
d_leaf_C	0.714731	0.727323	0.478678	0.380515	-0.402866	0.584133	0.592943	0.109034	0.505223	-0.612903	0.630285	0.615742	0.236973	0.231113	-0.305814	0.748361	0.75265	0.466441	0.380401	0.382104	0.257304	-0.0394874	-0.302357	0.409636	0.415824	0.3226	0.314843	-0.212881	0.877859	0.8845	0.462045	0.429024	0.0171285	0.754998	0.782105	0.282144	0.146674	-0.235144	0.747131	0.757633	0.330813	0.468295	-0.0541805	0.978987
d_leaf_N	0.228951	0.2132	0.239435	-0.157928	0.0475237	-0.0868021	-0.0867691	0.0429291	-0.00794698	0.0819257	0.136012	0.0896689	0.113995	-0.215197	0.0374677	0.102722	0.117038	0.229579	-0.154663	-0.154017	-0.0956608	0.074544	0.146984	0.0799402	0.0709098	0.184782	-0.258717	0.179343	0.550593	0.552131	0.942395	0.154154	0.780192	0.0864037	0.139304	0.708394	-0.0194259	0.589028	0.439852	0.431432	0.748347	0.124592	0.621318	0.442988	0.46118
d_ped_dwt	0.312558	0.334203	0.235656	0.348412	-0.120692	0.582452	0.583366	0.25419	0.31798	-0.448141	0.250851	0.251516	0.124257	0.306402	-0.132901	0.467094	0.456849	0.332916	0.743518	0.743841	0.636307	-0.285385	-0.340728	0.331129	0.339139	0.183309	0.30753	-0.319277	0.351354	0.365699	-0.0679469	0.355278	-0.329053	0.592389	0.51885	0.0824523	0.0165933	-0.300391	0.115917	0.125544	-0.229143	0.158524	-0.341317	0.465786	0.448273	-0.0899039
d_ped_C	0.305551	0.327204	0.226349	0.345838	-0.125808	0.581889	0.583011	0.25507	0.320134	-0.445863	0.256662	0.257137	0.131744	0.308721	-0.129054	0.46569	0.457617	0.328837	0.744465	0.744888	0.636712	-0.282206	-0.341309	0.332415	0.340606	0.185449	0.312171	-0.31573	0.346889	0.361084	-0.0744457	0.353194	-0.331798	0.59104	0.515723	0.076569	0.0269524	-0.304645	0.118848	0.128291	-0.227853	0.157837	-0.339573	0.464543	0.446069	-0.0957268	0.999428
d_ped_N	0.373519	0.389582	0.317321	0.280259	-0.102674	0.494389	0.495127	0.296586	0.286962	-0.322807	0.271679	0.253791	0.133602	0.195249	-0.134324	0.446533	0.460436	0.38617	0.566029	0.567756	0.519263	-0.178638	-0.216842	0.282771	0.284675	0.171057	0.114965	-0.245229	0.469846	0.47429	0.199056	0.273638	-0.0564708	0.46993	0.413049	0.254257	0.0934163	-0.0178117	0.258289	0.265787	-0.0341947	0.197216	-0.201123	0.516238	0.499997	0.175224	0.778926	0.772074
d_ped_%C	-0.291633	-0.293555	-0.323802	-0.123804	-0.0797674	-0.181876	-0.17109	-0.083491	0.0620461	0.172413	0.105292	0.10323	0.210882	0.0231716	0.189198	-0.172702	-0.115705	-0.170593	-0.113802	-0.111641	-0.156875	0.100116	-0.0365257	-0.0823964	-0.0800859	-0.0602935	0.00950354	0.100479	-0.313871	-0.327218	-0.308012	-0.22883	-0.0765229	-0.212225	-0.329241	-0.181833	0.281208	-0.0298702	0.0213759	0.0144331	0.0206914	-0.0947829	0.0650387	-0.223789	-0.28927	-0.254524	-0.201354	-0.172361	-0.289364
d_ped_%N	0.0408741	0.0295399	0.0855547	-0.126723	0.0411021	-0.266808	-0.266287	0.0540123	-0.0727431	0.31535	0.0354838	0.00525053	-0.0120819	-0.161441	-0.0354104	-0.0809018	-0.0984977	0.0974581	-0.303765	-0.302765	-0.135518	0.131767	0.326338	-0.0894417	-0.10075	0.0182436	-0.340828	0.212	0.235478	0.216594	0.451075	-0.100985	0.425177	-0.169232	-0.106027	0.308751	0.0543069	0.498788	0.191266	0.186487	0.391112	0.0543253	0.333017	0.119791	0.137433	0.494504	-0.298535	-0.310413	0.268858
d_ear_dwt	0.323491	0.332199	0.231862	0.174435	-0.0912042	0.425784	0.426435	0.263864	0.177601	-0.235273	0.375404	0.358915	0.183601	0.161637	-0.157856	0.432879	0.430816	0.282378	0.457922	0.460553	0.386792	-0.0016131	-0.188526	0.594	0.597549	0.516288	0.254696	-0.191481	0.428663	0.427799	0.15681	0.165545	-0.162891	0.363114	0.255814	0.116561	0.125982	-0.113305	0.329448	0.324622	0.126345	0.072695	-0.0448837	0.464845	0.415006	0.160962	0.461942	0.469242	0.414235
d_ear_C	0.324682	0.333609	0.230739	0.17747	-0.0956887	0.431399	0.431911	0.266905	0.17771	-0.238848	0.376018	0.359469	0.18055	0.159966	-0.162543	0.435213	0.433335	0.281241	0.463159	0.465852	0.390338	0.000285281	-0.190306	0.598485	0.602142	0.521431	0.258154	-0.189953	0.426849	0.427325	0.157067	0.179174	-0.161972	0.365697	0.259235	0.116198	0.126561	-0.116726	0.333657	0.328945	0.127025	0.0758897	-0.0489951	0.467133	0.418017	0.159792	0.467833	0.475014	0.414767
d_ear_N	0.360581	0.361263	0.315011	0.0810147	-0.0315097	0.362516	0.355596	0.377302	0.0376427	-0.0770387	0.304634	0.277599	0.0734491	0.0628304	-0.223438	0.400751	0.387922	0.328125	0.36975	0.370972	0.406236	-0.0329163	0.03228	0.481327	0.480332	0.513067	0.116359	0.0352506	0.412474	0.406891	0.196816	0.0925438	-0.0886489	0.297273	0.177615	0.149693	0.0544517	-0.0359207	0.352136	0.341624	0.154387	0.0304348	-0.00903355	0.42417	0.368535	0.21806	0.352884	0.35406	0.385606
d_ear_%C	0.113171	0.128608	0.0288192	0.241809	-0.1388	0.268577	0.267096	0.0850945	0.107849	-0.225204	0.055028	0.0612755	-0.0767576	0.100354	-0.146354	0.155091	0.170965	-0.00336173	0.240311	0.241471	0.188642	0.0026062	-0.0650194	0.137446	0.146742	0.150914	0.333742	0.0184417	0.0489163	0.0762747	-0.0712866	0.29894	-0.203196	0.162082	0.182816	0.00278139	0.0659055	-0.161703	0.241502	0.246164	0.0674196	0.159322	-0.166296	0.157997	0.182416	-0.014977	0.277047	0.272282	0.066851
d_ear_%N	0.0837706	0.0708762	0.166294	-0.144924	0.0967557	-0.0997687	-0.112543	0.176382	-0.233455	0.243983	-0.11819	-0.133068	-0.194288	-0.169091	-0.130011	-0.0273361	-0.0514558	0.101856	-0.139816	-0.141945	0.0497206	-0.0259941	0.383756	-0.195161	-0.201934	-0.0216479	-0.208138	0.363463	-0.0115086	-0.021681	0.0566296	-0.133308	0.104653	-0.0840472	-0.0983509	0.074653	-0.175353	0.12878	0.077656	0.0652714	0.037926	-0.0861315	0.0210726	-0.0379585	-0.0443815	0.116195	-0.166071	-0.177282	-0.0276534
[truncated: 7 more columns]

## Sheet: Trait LOD scores
					Traits at anthesis																		Traits at dough
Chromosome number	Nearest marker	cM	QTL calculated bp location	Other coincident QTL	a FLL dwt	a FLL C	a FLS dwt	a FLS C	a FLS %C	a FLS %N	a PLL dwt	a PLL C	a leaf dwt	a leaf C	a leaf N	a ped dwt	a ped C	a ped N	a ear dwt	a ear C	a ear N	a ear %C	d FLL dwt	d FLL C	d FLS dwt	d FLS C	d FLS %N	d PLL dwt	d PLL C	d PLL %C	d leaf dwt	d leaf C	d ped dwt	d ped C	d ped N	d ear dwt	d ear C	d ear N
1	wPt-5776	27.31	24758344	0	0.647985	0.729458	0.106283	0.12279	0.272356	-0.648764	0.84489	0.972871	0.699387	0.777045	0.80001	0.00310463	0.00480751	-0.116917	0.0853225	0.10751	0.0669302	1.30234	0.364708	0.351955	0.110902	0.30961	-1.35062	0.0787193	0.103133	0.275485	0.170891	0.266474	-0.00266808	-0.00186625	-0.595169	0.0138794	0.0154888	-0.244003
1	psr1327	61.11	450000000	0	-0.147105	-0.139239	-0.0206145	-0.0359418	-0.882247	0.044767	-0.29392	-0.223481	-0.116102	-0.113133	-0.0710873	-0.0014326	-0.00326067	0.00177362	-0.413123	-0.357453	-0.209529	1.51074	-0.00125841	0.000190684	-2.01954e-06	0.0749203	-0.0330906	-0.329043	-0.3287	-0.0660431	-0.0360997	-0.00765924	-0.00767976	-0.00907181	-0.72745	-0.230577	-0.210491	-0.451658
1	psr325.1	71.81	496000000	0	0.0460331	0.058435	0.204013	0.178331	-0.102718	-0.391231	0.00254213	0.00149175	0.134671	0.128525	0.0133785	0.108257	0.0963413	0.0506758	-0.0847769	-0.0627793	-0.145921	1.45136	0.220929	0.282062	0.847708	1.33281	-0.180279	0.00336749	0.00161909	-0.0512552	0.257139	0.388132	0.273981	0.268827	-0.0111268	0.000113073	0.000919978	-0.088858
2	wPt-1568	0.01	3281699	0	1.73953	1.69746	0.465091	0.478037	0.345186	-0.299806	0.669935	0.659574	1.19748	1.17981	0.560037	0.0307372	0.0286706	0.0419415	1.25428	1.23179	1.73965	-0.0599567	0.711081	0.712537	0.391307	0.101731	-1.09373	0.503687	0.56231	0.495561	1.02128	0.651849	-0.0292698	-0.0333002	-0.0445906	0.058375	0.0589108	0.225417
2	tPt-0325	1.11	5170402	1	2.06259	2.03841	0.493889	0.498866	0.26186	-0.360261	0.840667	0.837876	1.40053	1.38511	0.769311	0.0586435	0.0561894	0.0773789	0.90607	0.896677	1.34533	-0.002056	0.710147	0.711556	0.390607	0.101778	-1.09134	0.503386	0.561921	0.494531	1.02019	0.650868	-0.0292834	-0.0333212	-0.0443562	0.0580424	0.0585696	0.225136
2	wPt-2575	5.41	13440037	1	1.48414	1.49066	0.412317	0.405985	0.153961	-0.0805249	0.626102	0.636014	1.05856	1.04615	0.737936	0.209493	0.207679	0.251216	0.787993	0.77229	1.09087	-0.0147337	0.422615	0.401127	0.169276	0.0641273	-0.749255	0.298812	0.321288	0.171847	0.580608	0.295547	-0.021376	-0.0248934	-0.0120095	0.0214578	0.021644	0.223582
2	wPt-3566	86.11	542302036	1	-0.631822	-0.604631	-0.573463	-0.592215	-0.168407	0.350816	-0.752215	-0.631902	-1.12562	-1.05455	-0.670081	-1.255	-1.25292	-0.391479	-1.38586	-1.36617	-0.619466	0.0347628	-0.242927	-0.239935	-0.279304	-0.161311	-0.0442697	-0.397601	-0.410757	-0.190209	-0.332558	-0.641942	-1.18913	-1.21977	-0.839323	-1.01585	-0.97664	-0.454218
2	psr325.2	93.21	5.57495e+08	1	-0.342811	-0.351154	-0.682971	-0.724073	-0.373943	0.819578	-1.01796	-0.90488	-1.18695	-1.16427	-0.55309	-0.400039	-0.410454	-0.0125265	-1.53518	-1.50249	-0.879223	0.0963085	-0.0494278	-0.056619	-0.068153	-0.0186002	0.282805	-0.674107	-0.685164	-0.189511	-0.213792	-0.460693	-0.715195	-0.767899	-0.108345	-0.490577	-0.473342	-0.0948488
2	m17p65.1	112.81	6.15086e+08	1	-0.374809	-0.372484	-0.819395	-0.874688	-1.03679	1.29743	-0.461135	-0.447274	-1.0454	-1.05487	-0.367916	-0.548708	-0.551545	-0.0612313	-1.58975	-1.50386	-0.914993	0.416201	-0.147203	-0.160159	-0.359536	-0.316775	-0.0261023	-0.407312	-0.385124	-0.014109	-0.393954	-0.498336	-0.930356	-0.971048	-0.474741	-0.48992	-0.467888	-0.343581
2	wPt-9032	120.81	6.33293e+08	0	-0.37525	-0.391015	-1.03134	-1.08484	-0.98006	1.22803	-0.370725	-0.451149	-1.07056	-1.1387	-0.38547	-0.262343	-0.260983	-0.00305622	-1.21804	-1.15998	-0.650212	0.123974	-0.0507246	-0.0572501	-0.287892	-0.196616	-0.00110026	-0.149035	-0.147766	-0.0139253	-0.209083	-0.269728	-0.758048	-0.782648	-0.294997	-0.460872	-0.443802	-0.363825
2	m72p78.4	125.71	641514023	1	-0.536958	-0.564075	-1.35805	-1.38888	-0.688241	1.23359	-0.530207	-0.6425	-1.41248	-1.48806	-0.529342	-0.355446	-0.354464	-0.0500016	-1.04677	-1.01555	-0.616649	0.00352139	-0.02078	-0.033851	-0.297002	-0.190267	0.000597633	-0.0926823	-0.0965631	-0.0244611	-0.223255	-0.202399	-0.627403	-0.64586	-0.208094	-0.611651	-0.635694	-0.350834
3	wPt-5503	68.31	37541103	0	-0.0283909	-0.0091848	0.123991	0.165153	1.19577	-1.42445	0.168946	0.148745	0.0947653	0.122214	-0.0199801	0.536845	0.551034	0.0347048	0.805567	0.811586	0.0530702	0.0134388	0.102902	0.116957	0.0231544	0.126937	0.026292	0.327827	0.310236	1.6721e-06	0.0969403	0.112148	0.241139	0.234743	0.481045	0.269098	0.290841	-0.000117807
3	wPt-4671	70.31	4.77777e+07	0	-0.0251665	-0.00808067	0.17677	0.226786	1.53406	-1.30102	0.27624	0.238973	0.143453	0.172646	-0.0100876	0.719111	0.73208	0.0855295	0.890809	0.892731	0.0649395	0.00295991	0.115483	0.160268	0.0851789	0.0844467	0.00454467	0.320625	0.306406	0.00112678	0.14186	0.166426	0.395778	0.38612	0.623221	0.329735	0.354125	0.00227023
4	gwm311.2	151.71	7.6774e+08	0	0.486293	0.543137	0.174191	0.20224	0.600014	-0.0194304	0.501622	0.606511	0.76437	0.849357	1.77622	0.00281683	0.00217197	-0.000533941	0.0215336	0.0207913	0.029594	-0.00454795	0.0259765	0.0109177	-0.0104103	-0.0728923	-0.21279	0.241809	0.192796	-0.217497	0.0813911	0.00118228	-0.0437442	-0.0415341	-0.108608	0.0696954	0.078482	0.140145
4	m87p78.6	159.01	782000000	0	0.528862	0.570102	0.0785303	0.0964277	0.492748	0.00100009	0.405695	0.476181	0.619778	0.682427	1.78494	-0.00270897	-0.00338721	-0.00337509	8.85993e-06	-2.69273e-05	4.1911e-06	-0.0479416	0.0275671	0.0109023	-0.0522744	-0.154829	-0.0586086	0.294714	0.238062	-0.248403	0.053351	-0.000487796	-0.141219	-0.135556	-0.122302	0.092793	0.0980539	0.171218
5	wPt-3949	13.51	22380940	2	-0.993718	-1.08828	-1.40362	-1.35181	-0.046044	1.61891	-0.0531221	-0.0846919	-1.2	-1.24996	-0.445701	-0.938397	-0.935758	-0.255177	0.0084863	0.003916	0.137862	-0.66559	-0.00330439	-0.00071342	-0.210683	-0.273996	0.6375	-0.701022	-0.679843	-0.0185062	-0.130236	-0.179826	-0.567222	-0.53648	-0.0678218	-0.0560192	-0.0630727	-0.259792
5	m86p65.1	47.81	4.92785e+07	1	-0.571179	-0.603136	-1.32954	-1.27917	-0.00140217	0.729207	-0.735212	-0.793227	-1.58586	-1.56382	-0.507724	-0.36029	-0.351713	-0.471141	-0.058568	-0.0719522	-0.0652722	-0.678858	-0.449908	-0.40761	-0.081527	0.00289618	0.484289	-0.570553	-0.61649	-0.364935	-0.78231	-0.773421	-0.197547	-0.187629	-0.0439891	0.00682502	0.00658239	-0.00372567
5	wPt-2397	161.91	778698443	3	1.60748	1.70856	0.565129	0.552748	0.00800593	-0.203531	0.327551	0.45751	0.87606	0.958524	0.596105	0.795888	0.803858	0.908351	0.332826	0.354073	0.271659	0.480051	0.0629837	0.0669995	0.867429	1.03769	-0.138051	0.715499	0.753307	0.118888	0.297145	0.482975	0.478865	0.489786	0.399058	1.84957	1.78975	1.9181
6	barc124a	0.01	5445721	0	-0.599607	-0.600387	-0.231395	-0.250285	-0.188263	-0.0390649	-0.0215461	-0.0555821	-0.377256	-0.412047	-1.84923	-0.514824	-0.522611	-0.153449	-0.134888	-0.129958	-0.014435	0.120666	0.0486031	0.0353274	0.000545755	-0.0072597	0.0389578	-0.00320226	-0.00246984	0.011981	-0.00473457	0.00468139	-0.00806999	-0.00675192	0.0824092	0.0223983	0.0182221	0.017736
6	wmc111	11.91	14570019	0	-0.0499537	-0.0420558	0.0416966	0.0382979	0.00384756	-0.700707	0.0722034	0.0399048	0.00718669	0.0047595	-0.908897	-0.150603	-0.156736	-0.0120059	0.260416	0.304547	0.358696	1.60101	0.328766	0.316091	0.597301	0.407358	-0.101526	0.108043	0.12603	0.274926	0.343512	0.627584	0.229418	0.220977	0.418756	0.388823	0.379585	0.149893
6	wmc112	20.51	24726333	3	0.0789018	0.0991601	0.333483	0.336267	0.117247	-1.00053	0.350504	0.288945	0.334053	0.325488	-0.139544	0.046805	0.0411561	0.104091	0.287524	0.339314	0.193389	1.70682	0.951497	0.927943	0.813464	0.570458	-0.17581	0.697818	0.772966	0.872161	1.34926	1.87563	0.619111	0.584319	1.59783	0.427321	0.410508	0.219647
6	wPt-731961	28.71	3.16602e+07	0	0.0674263	0.0879741	0.224365	0.238203	0.242831	-1.16504	0.597229	0.506542	0.329656	0.326989	-0.123708	0.00964054	0.0076473	0.0340723	0.325158	0.3782	0.21442	1.56473	1.63832	1.54371	0.692895	0.357749	-0.151628	0.601002	0.680811	0.831278	1.58506	2.24963	0.361891	0.332191	1.39204	0.628025	0.60209	0.420942
6	wmc453d	46.71	4.54075e+07	2	0.734556	0.784465	0.430957	0.476967	0.833643	-1.89934	1.12199	0.932047	0.958475	0.950017	-0.00812089	0.147856	0.140334	0.00656124	0.809873	0.876447	0.535945	0.954798	3.80763	3.5936	1.27284	0.500445	-0.560302	1.77055	1.92273	1.14042	3.30795	4.38039	0.848573	0.812345	1.38151	1.36893	1.34272	0.841844
7	wPt-3094	6.01	1.56872e+06	0	1.22201	1.21788	0.906406	0.897032	0.323719	3.43105e-06	-0.000183453	0.000915852	1.04188	1.04848	1.14892	1.05626	1.07044	1.67716	0.00432043	0.00551023	0.0362434	0.0354152	-4.56026e-07	-0.000162345	0.402818	0.347704	0.0368288	0.16484	0.128244	-0.0629225	0.0687547	0.000875353	0.136748	0.137053	0.232475	0.0150846	0.0200633	0.153556
7	m60p64.5	20.01	2.89573e+06	3	1.55024	1.53274	1.31097	1.3293	0.822914	-0.0235121	0.0174212	0.0407484	1.3162	1.34187	1.5199	1.40404	1.41075	1.52355	0.0905288	0.0887071	0.0660139	-0.014777	0.00781325	0.00210838	1.23103	1.0422	0.0181219	0.303734	0.260989	-0.00999985	0.326323	0.138661	0.339903	0.328174	0.30104	5.89359e-05	0.00120823	0.0448443
7	m60p64.5	21.11	3000000	1	1.54798	1.53023	1.32017	1.34029	0.85564	-0.0256741	0.0195993	0.0444452	1.31603	1.34275	1.51828	1.40872	1.41521	1.50626	0.0977657	0.0954855	0.0671673	-0.0191474	0.0089666	0.00254934	1.27708	1.0813	0.017097	0.307408	0.265175	-0.00833349	0.344951	0.153003	0.346621	0.334602	0.297118	4.79913e-06	0.000877546	0.0403618
7	psr345.2	23.31	7500000	1	1.56153	1.53856	1.28675	1.32689	1.20677	-0.0418015	0.134187	0.182611	1.3656	1.40649	1.56471	1.3497	1.36353	1.11172	0.136499	0.133984	0.0556228	-0.0168601	0.177424	0.128149	1.36986	1.10968	0.0294419	0.681946	0.604263	-0.00811724	0.625994	0.343696	0.290833	0.295052	0.439703	0.0536731	0.0668262	0.0675329
7	wPt-1464	24.41	11687038	0	1.36836	1.29521	1.38132	1.43034	1.38294	-0.0450489	0.121711	0.0982954	1.31082	1.26272	1.35544	1.47361	1.48621	1.21185	0.239522	0.23267	0.112721	-0.0400481	0.210875	0.161713	1.29296	1.04388	0.0541035	0.562662	0.498302	-0.000974115	0.586853	0.326427	0.411005	0.418629	0.651535	0.131589	0.150948	0.16729
7	barc12	25.51	15746149	4	1.58802	1.48974	1.40135	1.43086	1.01714	-0.0268971	0.0171052	0.0089223	1.25794	1.19552	1.30312	1.47665	1.48371	1.29561	0.199064	0.190363	0.107307	-0.0808321	0.0571966	0.0383984	1.12209	0.894384	0.0831079	0.44347	0.386833	-0.00450026	0.357704	0.166993	0.375256	0.376364	0.507779	0.0331503	0.0429118	0.129991
7	tPt-0202	157.11	7.2923e+08	0	0.0288978	0.0511936	0.0843513	0.11655	1.62372	-0.236631	0.0427019	0.112498	0.0729251	0.128047	0.0663728	0.00480958	0.00511453	-0.0207288	-0.35069	-0.330265	-0.94661	0.257919	-0.00915453	-0.00500106	0.105684	0.16467	-0.377175	0.123531	0.129523	0.031128	-0.00232454	-0.00217609	-0.000656916	-5.09663e-05	-0.0063716	-0.0937846	-0.0845337	-0.23876
7	wPt-733571	185.91	754000000	0	0.0162623	0.0401551	0.0764027	0.121304	2.78466	-0.864007	0.400758	0.601481	0.120898	0.207258	0.162806	0.0916632	0.094893	-0.00113281	-0.0490302	-0.0486466	-0.346001	-0.0193308	2.88382e-05	0.000294875	0.0264813	0.091745	-0.249764	0.375427	0.411537	0.299697	0.0514023	0.0578784	-0.00216347	-0.000244148	-0.00988371	-0.00776167	-0.00389134	-0.132249
8	wPt-1171	123.11	7.11024e+08	0	-0.0104184	-0.00331776	0.011081	0.0134641	0.0517932	-0.101084	-0.0698531	-0.0334452	-0.00213676	2.38871e-06	-0.0318473	-0.167392	-0.162746	-0.13692	-0.0323464	-0.0190819	8.18893e-05	1.43053	-0.0687648	-0.0232482	0.163335	0.0975802	-0.146378	-0.187942	-0.145135	0.103043	-0.000332139	0.00348085	0.00877086	0.00600391	-0.0107778	-0.564523	-0.51556	-0.352496
8	m67p77.3	127.51	7.34329e+08	0	-0.00790085	-0.000897307	0.00457739	0.00937779	0.408227	-0.294909	-0.0285769	-0.00398339	-0.00209273	0.00059101	-0.0284827	-0.146169	-0.139125	-0.182694	-0.0981837	-0.0717269	-0.0306968	1.66995	-0.0961784	-0.0680557	0.0583362	0.148658	-0.190439	-0.0387412	-0.0183768	0.288286	-0.000154202	0.013861	0.00539262	0.00349683	-0.0219744	-0.73154	-0.675832	-0.788401
8	m60p64.13	136.51	7.7107e+08	0	-0.085187	-0.0553205	0.00098076	0.00435646	0.566695	-0.523846	-0.0669164	-0.014744	-0.0320105	-0.00954634	-0.154441	-0.0135429	-0.0135601	-0.00432378	-0.12595	-0.0954109	-0.120294	1.23808	-0.0424633	-0.0452205	0.287007	0.347812	-0.151735	-0.190703	-0.130855	0.332379	0.00718971	0.079157	0.00500575	0.00242992	-0.00936777	-0.506828	-0.496985	-0.36188
9	wPt-741521	21.71	5.40351e+06	2	-0.373357	-0.429271	-0.0557545	-0.0717445	-0.435274	1.8861	-1.80181	-1.58995	-0.438244	-0.443931	-0.0157409	-0.130934	-0.126361	0.110973	-0.593125	-0.587488	-0.238404	5.90445e-05	-1.14581	-1.19173	-1.93107	-1.07869	0.187763	-0.379323	-0.371925	-0.0313136	-1.63526	-1.98028	-0.108474	-0.109633	-0.083882	-1.0647	-1.06189	-0.23748
9	wPt-741521	22.21	5417873	4	-0.372767	-0.429516	-0.0548309	-0.0710987	-0.445091	1.87827	-1.85456	-1.6403	-0.450776	-0.456656	-0.0156848	-0.124425	-0.120156	0.121188	-0.636847	-0.631185	-0.269232	9.38111e-06	-1.15888	-1.20517	-1.92021	-1.10549	0.152368	-0.409428	-0.402746	-0.0388237	-1.63944	-1.98828	-0.0963518	-0.0977848	-0.0928236	-1.05996	-1.05501	-0.249999
9	dupw173	32.81	1.35432e+07	1	-0.839936	-0.908465	-0.326331	-0.361061	-0.710924	2.08867	-2.02211	-1.85922	-1.09162	-1.10435	-0.330134	-0.170124	-0.163578	0.0117507	-0.483415	-0.490641	-0.302176	-0.0818977	-1.06815	-1.20293	-2.03751	-1.04139	0.581942	-0.327458	-0.318869	-0.0403714	-1.66428	-1.7846	-0.122194	-0.127763	0.0263741	-1.02449	-1.03391	-0.328642
9	wPt-4569	47.51	3.24139e+07	0	-1.13887	-1.25038	-0.820939	-0.882809	-1.30572	3.31937	-3.84789	-3.82413	-1.92326	-1.97676	-0.573192	-0.427077	-0.415348	-0.0149701	-0.427673	-0.455732	-0.180197	-0.614221	-1.50758	-1.69824	-2.8077	-1.60665	1.46739	-0.437056	-0.420805	-0.0221703	-2.35273	-2.39147	-0.369258	-0.37549	1.00977e-05	-0.883477	-0.891217	-0.21759
9	wPt-4569	53.51	4.14626e+07	0	-1.02182	-1.14379	-1.06151	-1.1207	-1.24415	3.60684	-4.26337	-4.50367	-2.04927	-2.13774	-0.600886	-0.512042	-0.4979	-0.0427559	-0.365673	-0.396987	-0.100714	-0.913099	-1.59643	-1.80765	-3.42496	-2.01896	1.83361	-0.404159	-0.382796	-0.00933909	-2.5947	-2.62301	-0.534443	-0.53184	-0.000195266	-0.818058	-0.83125	-0.166511
9	wPt-4569	55.51	4.44788e+07	4	-0.961243	-1.08531	-1.14922	-1.20567	-1.18933	3.64025	-4.25714	-4.5444	-2.0646	-2.16699	-0.599964	-0.531192	-0.516331	-0.0568294	-0.333342	-0.364608	-0.0735784	-1.0083	-1.60677	-1.82051	-3.61838	-2.16311	1.94093	-0.380799	-0.357992	-0.00569225	-2.65566	-2.68224	-0.59254	-0.585508	-0.000436916	-0.776121	-0.791331	-0.145709
9	wPt-4569	57.51	4.7495e+07	2	-0.888461	-1.01336	-1.2347	-1.28724	-1.11826	3.63565	-4.16875	-4.49215	-2.05666	-2.17224	-0.590606	-0.543018	-0.527558	-0.0730304	-0.296353	-0.326903	-0.0487502	-1.09287	-1.60249	-1.81517	-3.78714	-2.29659	2.03064	-0.349465	-0.32562	-0.00279422	-2.69823	-2.7235	-0.643957	-0.632139	-0.00078975	-0.724693	-0.741883	-0.12392
9	wPt-732092	61.51	5.35275e+07	1	-0.709326	-0.830615	-1.38177	-1.42316	-0.935861	3.50523	-3.7353	-4.11156	-1.95737	-2.08982	-0.542011	-0.543297	-0.527145	-0.109174	-0.215767	-0.243039	-0.0125788	-1.21714	-1.54412	-1.74275	-4.01312	-2.49181	2.14083	-0.264538	-0.240721	-3.10749e-05	-2.71194	-2.73191	-0.708559	-0.687552	-0.001803	-0.601293	-0.621823	-0.0810366
9	wPt-732092	69.51	6.55924e+07	0	-0.317118	-0.403813	-1.51749	-1.52964	-0.516357	2.791	-1.83259	-2.21873	-1.51319	-1.63387	-0.366485	-0.477678	-0.462233	-0.175328	-0.0840933	-0.101315	0.00787987	-1.26883	-1.25164	-1.38713	-3.85927	-2.44521	2.04082	-0.0917811	-0.0773734	0.00646174	-2.4031	-2.35109	-0.664552	-0.633267	-0.00422708	-0.352471	-0.374773	-0.0211715
9	wPt-732092	71.51	6.86086e+07	0	-0.242975	-0.317202	-1.52184	-1.5269	-0.427851	2.54016	-1.32842	-1.61377	-1.39235	-1.5062	-0.324303	-0.456447	-0.441447	-0.187872	-0.0634596	-0.0783494	0.0165175	-1.25118	-1.15745	-1.27444	-3.69168	-2.35654	1.95393	-0.0656461	-0.0538177	0.00954219	-2.26188	-2.16717	-0.632887	-0.600981	-0.00473765	-0.303554	-0.325333	-0.013341
9	wPt-730935	207.41	619028000	2	1.40639	1.30382	0.236278	0.205868	-0.180225	0.041831	0.588491	0.481283	0.714029	0.629066	2.54792	-0.00099203	-0.00114958	0.00114219	0.0293099	0.0266971	0.169037	-0.015904	0.238611	0.232452	-0.208931	-0.139932	0.0108172	0.804232	0.72183	-0.0302609	0.221227	0.0610716	-0.0435837	-0.049365	0.0584964	0.611648	0.604816	0.71442
10	cfd24	17.41	60696741	1	0.135923	0.169469	0.313574	0.307681	-0.00556743	-0.000299392	1.87032	1.91121	0.705333	0.725787	0.977061	-0.00421075	-0.00133366	-0.00241894	-0.226659	-0.203781	-0.000109251	0.601231	0.0471908	0.0450216	-0.0027957	0.0540132	-0.324918	0.415489	0.475686	0.318577	0.202867	0.275491	0.0203489	0.0255565	-0.00229264	-0.00111516	-0.000213529	-0.0322293
10	wPt-798213	22.81	3.86616e+08	4	0.185425	0.202756	0.46421	0.471267	0.0732464	-9.25516e-05	2.28207	2.33747	0.93289	0.944583	1.60861	0.00219894	0.00514486	0.0317452	-0.676955	-0.631613	-0.119206	0.543765	0.180812	0.161713	0.000522041	0.0651758	-0.39357	0.533174	0.605086	0.458229	0.385526	0.457639	0.0356816	0.0434838	0.00436271	-0.196723	-0.18627	-0.228122
10	gwm30.2	28.91	566356007	2	0.391319	0.422057	0.794654	0.815719	0.240977	-0.00497917	2.69934	2.79615	1.44475	1.47785	1.4153	0.00899787	0.0125714	0.201795	-0.337163	-0.289654	0.00339283	1.36574	0.357887	0.355748	0.146544	0.123273	-0.66536	1.03829	1.17444	1.11426	0.954037	0.995101	0.024068	0.0312663	0.00125453	4.84473e-05	0.000340347	0.0449668
10	gwm30.2	30.91	5.69872e+08	0	0.325055	0.353333	0.718436	0.73964	0.223776	-0.00287844	2.67357	2.76049	1.33445	1.36733	1.30798	0.00838343	0.0115608	0.195417	-0.33209	-0.28636	0.0021309	1.25989	0.305034	0.312466	0.128326	0.0789936	-0.61981	1.03129	1.16308	1.01481	0.86197	0.888658	0.028597	0.0373496	0.000989142	0.00407058	0.00576384	0.053697
11	Rht-B1	61.71	2.70043e+07	1	-0.0169316	-0.00258632	1.71763	1.66786	0.115516	-0.821556	-0.000429294	0.0213816	0.135994	0.195441	-0.0497124	2.94686	2.8744	2.38008	-0.159771	-0.13275	-0.347004	1.11691	-0.414524	-0.400875	0.609237	0.412117	-1.25798	-0.656671	-0.530063	0.433045	-0.0754123	-0.000190706	2.73352	2.71232	1.41265	-0.100552	-0.101301	-0.0452684
11	Rht-B1	63.71	3.1269e+07	1	-0.0807511	-0.0426522	1.72548	1.67386	0.106337	-0.789703	-0.0112833	0.0033917	0.0802663	0.125397	-0.147612	2.93885	2.86509	2.58962	-0.226259	-0.192436	-0.398389	1.21702	-0.556208	-0.537212	0.555406	0.343992	-1.20909	-0.705645	-0.573345	0.392759	-0.119838	-0.00698145	2.87161	2.85931	1.56416	-0.117017	-0.117682	-0.0628902
11	Rht-B1	64.81	33614549	9	-0.127254	-0.0787261	1.70278	1.65114	0.101601	-0.769795	-0.0216503	0.000227774	0.0571572	0.0948085	-0.209736	2.89583	2.82105	2.68336	-0.256347	-0.219793	-0.412774	1.22939	-0.622112	-0.600314	0.519602	0.306304	-1.17172	-0.720835	-0.586667	0.369597	-0.142986	-0.0136424	2.91346	2.90583	1.62641	-0.123828	-0.124444	-0.0717949
11	GSe2	68.81	3.57439e+07	3	-0.0518685	-0.0251775	2.35178	2.29651	0.194919	-0.719165	0.124683	0.248973	0.280415	0.34504	-0.0123157	3.73764	3.65671	3.67105	-0.100017	-0.0767792	-0.140997	1.31052	-0.4555	-0.433003	0.47213	0.206955	-1.35534	-0.22239	-0.144499	0.701338	-0.0326822	0.00871045	2.83053	2.84827	1.6071	-0.0403467	-0.0410168	-0.0355768
11	GSe2	70.81	3.68085e+07	0	-0.024311	-0.00855114	2.46875	2.4211	0.245086	-0.638004	0.338934	0.50038	0.426783	0.496031	0.00580011	3.68878	3.61718	3.74062	-0.0421105	-0.0277216	-0.047892	1.28911	-0.353626	-0.333534	0.416229	0.155325	-1.31124	-0.0582737	-0.0228844	0.856364	-0.00538697	0.0395157	2.52888	2.56277	1.52679	-0.0125719	-0.013087	-0.020509
11	GSe2	72.01	37447296	1	-0.0130963	-0.00295857	2.49194	2.44924	0.274667	-0.576611	0.477513	0.650598	0.510115	0.580489	0.0306891	3.54568	3.48397	3.71629	-0.0204734	-0.0110528	-0.0173995	1.25531	-0.295564	-0.277838	0.376956	0.127483	-1.22312	-0.0130891	-0.000717003	0.935274	-0.000209663	0.0647183	2.21933	2.26588	1.45747	-0.00389972	-0.00422304	-0.0136127
11	psp3030.2	77.31	421277909	8	-5.35288e-05	0.00560888	1.90079	1.92395	0.677799	-0.631856	1.21268	1.49186	0.63889	0.750072	0.0896237	2.58641	2.57752	2.67102	-0.157752	-0.120171	-0.106707	2.37107	-0.0443476	-0.0411373	0.413653	0.165012	-1.52069	0.147818	0.222821	1.40395	0.0777147	0.285013	1.95087	2.00866	1.52392	0.0179373	0.016539	0.000878545
11	gwm513	81.31	4.40558e+08	1	-0.00374254	0.000191466	1.32428	1.33083	0.517105	-0.26369	0.528815	0.70692	0.315849	0.387621	0.101333	2.13838	2.12824	2.90179	-0.43585	-0.38149	-0.369297	1.77028	-0.161926	-0.158473	0.236676	0.0589112	-0.74771	0.0951219	0.145339	1.07663	0.0194589	0.144059	2.05891	2.11566	1.79432	0.0744364	0.070475	0.046494
11	dupw043	139.71	6.64076e+08	2	-0.760808	-0.830953	-0.762774	-0.709994	0.00615103	0.515609	-0.098233	-0.147307	-0.65332	-0.691119	-0.512491	-1.61944	-1.63546	-0.666446	-0.669017	-0.638385	-0.0644401	0.128768	-0.204572	-0.18559	-0.432644	-1.19806	0.208917	-0.00383188	-2.90771e-05	0.274976	-0.356163	-0.186862	-1.60104	-1.56526	-1.70439	-0.37817	-0.37831	-0.0490756
11	dupw043	141.71	665765209	5	-0.892273	-0.964548	-0.944181	-0.878505	0.00873268	0.648509	-0.116567	-0.168276	-0.798106	-0.833023	-0.520393	-1.59657	-1.60923	-0.618227	-0.663091	-0.634686	-0.0543672	0.102485	-0.326054	-0.300796	-0.617034	-1.43507	0.394788	-0.0140456	-0.00409197	0.215284	-0.532551	-0.319848	-1.78918	-1.74673	-1.77657	-0.443314	-0.444376	-0.0816129
12	gwm165.2	81.31	412603417	1	0.026336	0.0447802	0.0909534	0.0818186	-2.25624e-05	0.0180332	-0.228451	-0.120384	-0.0078499	-0.0011674	0.0609131	0.88361	0.881235	1.56268	-0.00113186	-0.00064721	-0.0825911	0.102054	-0.280827	-0.319486	0.0204915	0.00826992	-0.0478688	-0.027605	-0.0293944	-0.0248835	-0.106631	-0.110244	1.14458	1.08198	1.40699	0.0152955	0.0152328	0.191197
12	wPt-733322	134.31	5.07454e+08	0	0.0131932	0.0074114	-0.0395808	-0.0441277	-0.0568436	-0.0099572	-0.331421	-0.256658	-0.154711	-0.148227	-0.146228	-0.0164058	-0.0191105	-0.0458986	-0.645888	-0.642018	-1.54393	0	-0.400587	-0.381793	0.0673789	0.0584344	-0.354443	-0.0509921	-0.0561374	-0.0935809	-0.0556487	-0.0162686	-0.0799519	-0.0869368	-0.224906	-0.690302	-0.717729	-1.61092
12	gwm609	173.61	516282684	5	-0.583451	-0.620301	-1.9405	-2.00332	-1.20952	0.235168	-0.517708	-0.54843	-1.73729	-1.76878	-1.77744	-1.04882	-1.0441	-0.922252	-0.185531	-0.192797	-0.0990504	-0.198691	-0.457352	-0.41671	-0.425065	-0.289781	-0.0104694	-0.299506	-0.329501	-0.2695	-0.604059	-0.457088	-1.13644	-1.15705	-0.862164	-0.61704	-0.612215	-0.483989
13	psr120.1	69.81	552972704	3	0.0638439	0.0552185	1.03843	1.06005	0.582595	-0.324992	0.158295	0.112381	0.446917	0.406353	-0.00674708	0.022803	0.0198195	0.0769491	0.00756415	0.0118534	0.117852	0.584629	-0.00482584	-0.00416667	4.67318e-05	0.00244239	0.0147657	1.86173	2.11391	2.29118	0.443727	0.410005	-0.0360226	-0.0381401	-0.0548819	-0.00418156	-0.00212747	0.0125568
14	psp3037	71.01	514309492	5	-1.12836	-1.26582	-0.789148	-0.837463	-0.777479	1.63327	-1.7833	-2.09531	-1.2671	-1.43627	-0.203746	-0.522036	-0.529659	-0.0124247	-1.44759	-1.46701	-0.550146	-0.0362038	-2.01889	-2.21456	-2.09061	-2.13764	1.23174	-0.72719	-0.811037	-1.09993	-2.20613	-2.37934	-0.243202	-0.26915	-0.300722	-0.576599	-0.551851	-0.309981
14	psr806.2	73.01	518962057	0	-1.02315	-1.15106	-1.20925	-1.26913	-0.969069	1.70759	-1.67297	-2.02316	-1.41159	-1.60083	-0.232554	-0.57937	-0.579771	-0.0713337	-0.724058	-0.747464	-0.136316	-0.326317	-1.98707	-2.17161	-2.30342	-2.36687	1.57544	-0.727008	-0.796709	-0.906083	-2.28809	-2.44537	-0.435082	-0.472951	-0.5012	-0.432486	-0.406354	-0.201859
14	psr806.2	73.11	519194685	6	-1.0171	-1.14442	-1.22445	-1.28461	-0.975697	1.70648	-1.66555	-2.01763	-1.41654	-1.60646	-0.233451	-0.578235	-0.578259	-0.0747306	-0.681948	-0.705445	-0.122085	-0.338453	-1.98426	-2.16824	-2.31049	-2.37325	1.58719	-0.72623	-0.795272	-0.89583	-2.29007	-2.44677	-0.442379	-0.480593	-0.507972	-0.425588	-0.399417	-0.197167
14	tPt-3719	82.71	530636403	0	-0.265763	-0.288779	-0.512997	-0.531119	-0.259687	0.78498	-0.722427	-0.909458	-0.500255	-0.575834	-0.00017772	-0.347793	-0.342649	-0.0511567	-0.399583	-0.418296	-0.09606	-0.275398	-0.337182	-0.421147	-1.06983	-0.628126	2.23345	-0.233195	-0.263063	-0.315422	-0.613881	-0.732128	-0.126487	-0.15681	0.0961068	-0.141872	-0.130654	-0.0258405
14	gwm271	103.91	559427390	5	-0.290549	-0.298136	-0.819509	-0.84867	-0.464783	2.55299	-0.412962	-0.397478	-0.776051	-0.78402	-0.0954857	-2.36408	-2.36753	-0.587078	-0.629503	-0.622929	-0.132304	-3.6721e-05	-0.553999	-0.638246	-1.92852	-1.60119	0.339774	-9.20738e-05	-7.61129e-05	0.0177258	-0.529624	-0.611849	-1.22535	-1.25808	-0.250793	-0.558193	-0.533681	-0.101502
14	psr426.2	117.51	5.87093e+08	0	-0.114059	-0.124731	-0.794631	-0.853608	-0.923543	2.44938	-0.559564	-0.578088	-0.732318	-0.759802	-0.0367521	-1.26657	-1.25458	-0.268172	-0.399951	-0.430384	-0.0753041	-0.381304	-0.150951	-0.197089	-1.09936	-0.783931	0.521689	0.15886	0.126856	-0.0489178	-0.0908796	-0.118239	-0.286808	-0.292205	0.000410467	-0.0150828	-0.0100826	0.052508
14	wPt-1304	125.01	599446521	1	-0.151515	-0.16322	-0.380734	-0.428025	-0.96505	2.55825	-0.21681	-0.228274	-0.381214	-0.402638	-0.0246998	-0.820638	-0.808546	-0.137548	1.59826e-05	-0.00106028	0.126936	-0.738431	-0.138763	-0.177415	-0.950729	-1.27522	0.279734	0.13488	0.101039	-0.0952353	-0.0820526	-0.138638	-0.195719	-0.188408	-0.00874376	0.254711	0.269481	0.692616
14	barc140	128.21	601833353	0	-0.14186	-0.157506	-0.454351	-0.493218	-0.622224	2.10626	-0.365112	-0.365554	-0.465205	-0.480493	-0.153655	-0.595627	-0.594961	-0.0963175	-0.00521012	-0.0110994	0.0277365	-0.580148	-0.120758	-0.157589	-0.55233	-0.796201	0.219107	0.00580628	0.0015608	-0.102501	-0.0820453	-0.131968	-0.167549	-0.159377	-0.00476048	0.229244	0.237533	0.533479
14	wPt-7006	155.31	671682837	2	-0.885307	-0.908742	-0.685559	-0.771674	-1.66801	1.70407	-1.43731	-1.27783	-1.17124	-1.17809	-0.446188	-0.305153	-0.315375	1.78719e-05	-0.511966	-0.524329	-0.184395	-0.0041734	-0.313104	-0.387458	-0.955738	-0.716373	0.25545	-1.39071	-1.36866	-0.0526155	-1.09635	-0.825013	-0.276579	-0.288658	-0.654974	-0.13415	-0.148848	4.59501e-05
14	wPt-0927	167.31	6.86083e+08	2	-1.51431	-1.61191	-0.732617	-0.83763	-1.84652	1.36009	-3.02323	-2.76227	-1.94461	-1.97911	-1.25448	-0.227027	-0.234918	0.00320817	-0.71696	-0.72859	-0.177505	2.34528e-06	-0.358554	-0.487947	-0.672189	-0.573461	-2.03692e-05	-2.25081	-2.27658	-0.32029	-1.13732	-1.11621	-0.297707	-0.308047	-1.29906	-0.424852	-0.438295	-0.0546838
14	wPt-0927	167.61	686291893	6	-1.51886	-1.61757	-0.724349	-0.828437	-1.84106	1.34431	-3.03397	-2.77382	-1.93595	-1.97131	-1.266	-0.223678	-0.231445	0.00323318	-0.712099	-0.724176	-0.172171	-5.77633e-06	-0.360388	-0.49075	-0.665256	-0.571931	-0.000182519	-2.25747	-2.28569	-0.326196	-1.13107	-1.12183	-0.299786	-0.310157	-1.31694	-0.431366	-0.444617	-0.0552711
15	cfd81	43.11	44835372	0	1.18571	1.14279	0.826881	0.805818	0.0527117	-0.13864	0.242443	0.17657	1.14884	1.04595	1.60461	0.457378	0.479873	0.641882	-0.00245555	-0.00202625	-0.0147771	0.264415	0.362816	0.428638	0.688257	0.618775	-0.0210925	0.644488	0.668401	0.161104	0.88481	0.665253	0.797253	0.774172	0.722183	0.0927433	0.101582	0.138385
15	cfd81	47.11	1.30378e+08	0	1.23516	1.19619	0.704836	0.690103	0.0440051	-0.139376	0.26392	0.192855	1.11194	1.01788	1.56411	0.299326	0.318023	0.403981	-0.0142157	-0.0134251	-0.0211876	0.239869	0.432986	0.509889	0.542052	0.595022	-0.000827666	0.957396	0.987725	0.301725	0.945732	0.712835	0.730965	0.713283	0.756645	0.166186	0.176163	0.198922
15	m77p64.8	145.51	4.53335e+08	1	-0.529303	-0.627549	-0.938824	-1.00078	-0.538639	0.91386	-1.50041	-1.69298	-1.22671	-1.35106	-0.423197	-0.171782	-0.176279	-0.0887241	-1.60982	-1.68366	-1.00266	-0.804721	-0.228977	-0.339976	-0.704312	-0.50718	0.234758	-0.931237	-0.970186	-0.165151	-0.672572	-0.82387	0.0031377	0.00319268	-0.00493396	-0.569757	-0.613702	-0.31126
15	m77p64.8	148.31	4.57207e+08	5	-0.63984	-0.738839	-1.22354	-1.30192	-0.717961	0.863553	-1.71994	-1.93048	-1.5257	-1.66139	-0.506655	-0.280381	-0.287145	-0.198429	-1.54161	-1.6257	-0.918617	-0.997154	-0.170342	-0.260224	-0.819723	-0.420818	0.360312	-1.14661	-1.19018	-0.219847	-0.721637	-0.887493	6.33008e-05	-9.98914e-07	-0.0198262	-0.651314	-0.692654	-0.3069
15	wPt-671762	231.01	567185046	1	-0.00699488	-0.00376145	0.00194074	0.00196758	0.0123638	-0.299278	0.0131843	0.0156172	-0.0181384	-0.0130497	-1.20004	0.000204973	0.000522324	0.000278176	-0.557088	-0.507456	-0.619851	1.34084	0.0663307	0.0588699	0.714658	0.688452	-0.00049177	0.167659	0.161088	-0.000337828	0.0733932	0.243201	0.0431081	0.0541479	0.265753	-0.0574611	-0.0670832	-0.295002
16	psr899.1	3.71	6.42855e+06	0	0.24823	0.238423	-0.0216182	-0.0122698	0.786069	-0.27644	-0.141029	-0.106104	-0.00562293	-0.00205661	-0.0747058	-0.21689	-0.220137	-0.54538	-0.792239	-0.771518	-1.58252	0.106699	-0.00420721	-0.0122143	0.0114176	0.16091	-0.352514	0.167021	0.159486	0.00942321	0.0212157	0.0372504	-0.378607	-0.396522	-0.311421	-0.751214	-0.781983	-1.58714
16	wmc398b	18.81	2.58794e+07	0	-0.00561868	-0.00746625	-0.0454852	-0.0435473	0.00963429	-0.0538109	-0.368202	-0.267213	-0.100193	-0.0852692	-0.231683	0.0386384	0.0326307	0.00727275	-0.660558	-0.645195	-1.90414	0.11078	-0.229902	-0.236185	0.151381	0.0932944	-0.560835	-0.309621	-0.305162	-0.0493217	-0.0141659	-0.00242119	0.0536297	0.0504514	-0.00659372	-0.31584	-0.345027	-1.2201
17	wPt-6247	52.91	1.19487e+08	3	-1.89995	-1.9798	-0.813333	-0.811051	-0.239943	0.597573	-1.42343	-1.55009	-2.0351	-2.10006	-1.61317	-0.596092	-0.590981	-0.289717	-1.8862	-1.85012	-2.21117	0.116351	-0.953104	-0.985907	-0.0378379	-0.100544	0.93579	-0.650374	-0.716159	-0.62441	-0.746639	-0.451899	-0.0601601	-0.0487833	-0.0252214	-0.235662	-0.248876	-0.808263
17	wPt-6247	53.01	120309902	2	-1.9068	-1.98582	-0.81673	-0.813448	-0.23054	0.592188	-1.42011	-1.54508	-2.03499	-2.09782	-1.61794	-0.592497	-0.587238	-0.289294	-1.90546	-1.86891	-2.23757	0.119889	-0.96367	-0.995946	-0.037373	-0.0996017	0.941381	-0.641216	-0.707792	-0.635477	-0.747747	-0.453087	-0.0603089	-0.0488877	-0.0252574	-0.245004	-0.258261	-0.822933
17	wmc398a	57.01	1.49313e+08	0	-2.2849	-2.35911	-1.46199	-1.43599	-0.230778	0.391556	-1.31756	-1.45613	-2.22154	-2.28517	-1.85307	-0.44263	-0.434933	-0.349214	-1.38551	-1.3752	-1.76284	-0.0188415	-0.846917	-0.913889	-0.253358	-0.389767	1.05072	-0.801137	-0.8666	-0.578032	-0.833666	-0.550609	-0.0586095	-0.0450863	-0.0297078	-0.367538	-0.387638	-1.24904
17	gwm325	60.71	158771122	3	-2.87955	-2.9749	-2.41248	-2.35171	-0.208078	0.432632	-1.61026	-1.71502	-2.94958	-2.99754	-2.47005	-0.783396	-0.768468	-0.673816	-1.59096	-1.59344	-2.09613	-0.066179	-0.726602	-0.831869	-0.360601	-0.38545	1.3593	-0.913835	-1.00779	-0.769485	-0.911817	-0.638464	-0.163311	-0.139618	-0.0792972	-0.397553	-0.428473	-1.10479
17	gwm325	62.71	1.61427e+08	2	-2.91326	-3.02518	-2.42302	-2.36234	-0.181334	0.494255	-1.55072	-1.68106	-2.92691	-2.99654	-2.55381	-0.905692	-0.884062	-0.773382	-1.79623	-1.79768	-2.24919	-0.0628817	-0.710127	-0.830497	-0.352753	-0.413639	1.29775	-0.95777	-1.04167	-0.665581	-0.92121	-0.644314	-0.238467	-0.209735	-0.0928173	-0.650409	-0.695253	-1.41532
17	wPt-2000	64.71	1.64082e+08	3	-2.91952	-3.04387	-2.39321	-2.32771	-0.146178	0.505571	-1.38321	-1.52543	-2.84064	-2.9214	-2.44732	-1.02976	-1.00162	-0.8627	-1.96424	-1.9627	-2.34905	-0.0587502	-0.669097	-0.799	-0.336507	-0.432393	1.20606	-0.967585	-1.03487	-0.533313	-0.907227	-0.631711	-0.322899	-0.289435	-0.107146	-0.913691	-0.969217	-1.709
17	barc101b	71.71	380683591	17	-3.60333	-3.78303	-2.69189	-2.62718	-0.181114	1.14308	-1.98552	-2.11082	-3.6047	-3.68606	-2.60572	-1.66737	-1.63863	-0.952397	-2.91131	-2.90132	-2.78627	-0.0485805	-2.23827	-2.47105	-0.959847	-1.01949	1.16395	-0.845977	-0.927579	-0.68101	-2.13592	-1.67265	-0.837243	-0.780702	-0.430932	-1.55018	-1.61228	-2.80102
17	GS1_gln_s1	81.21	564228818	1	-1.78198	-1.92798	-1.66651	-1.62588	-0.103097	0.958692	-0.811457	-0.927227	-1.73634	-1.82935	-1.15598	-1.56927	-1.54048	-0.782241	-2.04424	-2.03154	-1.58575	-0.00845264	-1.67122	-1.8128	-0.777243	-0.668485	1.15692	-0.0422798	-0.0572078	-0.160856	-1.01292	-0.886023	-1.22499	-1.15892	-0.686385	-1.5122	-1.54442	-1.58436
17	GS1_gln_s1	82.41	585602513	12	-1.76302	-1.89698	-1.84156	-1.79085	-0.0718733	1.10827	-0.781547	-0.886982	-1.80982	-1.89367	-1.0654	-1.69326	-1.66426	-0.852798	-2.2411	-2.2296	-1.6678	-0.0178436	-1.77382	-1.91715	-0.844747	-0.733968	1.158	-0.0329452	-0.0457726	-0.145099	-1.07768	-0.996704	-1.35122	-1.2822	-0.810654	-1.68601	-1.71488	-1.65553
17	m65p64.1	85.51	6.08741e+08	0	-1.50452	-1.63857	-1.4726	-1.44559	-0.113905	1.22615	-0.820877	-0.92922	-1.58055	-1.67258	-0.886331	-1.59464	-1.57663	-0.55528	-2.6956	-2.64152	-1.77596	0.0143658	-1.51961	-1.63491	-0.517578	-0.429707	1.31536	-0.016527	-0.0243129	-0.052382	-0.741764	-0.671563	-0.999486	-0.949744	-0.567452	-1.61181	-1.62781	-1.35992
17	m65p64.1	87.51	6.23669e+08	3	-1.60805	-1.76272	-1.53203	-1.51791	-0.211894	1.41423	-0.915712	-1.0346	-1.76327	-1.87301	-0.9997	-1.79988	-1.7858	-0.581694	-2.71541	-2.66334	-1.74438	0.0374656	-1.29801	-1.3938	-0.450946	-0.368917	1.51685	-0.0241956	-0.0335193	-0.0449901	-0.616461	-0.54989	-0.985197	-0.943092	-0.548748	-1.51626	-1.53284	-1.21846
17	m43p78.13	89.51	6.38597e+08	3	-1.66019	-1.83025	-1.55531	-1.55566	-0.330764	1.59317	-0.96847	-1.09668	-1.9211	-2.04609	-1.10386	-1.96919	-1.95934	-0.597155	-2.54339	-2.50078	-1.55443	0.0653322	-1.02857	-1.10272	-0.381771	-0.306797	1.55601	-0.0314821	-0.0416905	-0.0371596	-0.485049	-0.424707	-0.957783	-0.923861	-0.520356	-1.38945	-1.40557	-1.05377
17	m43p78.13	91.51	6.53525e+08	1	-1.64515	-1.8249	-1.54568	-1.56057	-0.452715	1.75136	-0.974488	-1.11117	-2.04956	-2.18746	-1.19248	-2.09676	-2.09118	-0.60203	-2.23938	-2.21269	-1.25004	0.0894734	-0.750996	-0.802711	-0.316922	-0.249555	1.40183	-0.0370186	-0.0474502	-0.0298409	-0.36457	-0.312295	-0.919823	-0.894021	-0.486142	-1.24338	-1.25813	-0.882521
17	m43p78.13	91.71	6.55018e+08	6	-1.63814	-1.81836	-1.54123	-1.55745	-0.463384	1.76415	-0.971014	-1.10838	-2.05786	-2.19685	-1.1978	-2.10458	-2.09943	-0.600585	-2.20562	-2.18066	-1.21832	0.0915578	-0.725455	-0.775055	-0.310322	-0.244158	1.37512	-0.0371025	-0.0474728	-0.0289611	-0.353067	-0.301638	-0.914049	-0.889019	-0.481533	-1.22992	-1.24445	-0.867324
18	cfd49	0.01	1757290	5	-0.231719	-0.245436	-0.348222	-0.366512	-0.0932814	0.000932942	-1.67434	-1.57123	-0.523919	-0.530104	-1.08485	-0.00924224	-0.0143805	-0.000343149	-0.349111	-0.331262	-0.114923	0.0889172	-0.326483	-0.294522	0.321235	0.0598639	-0.0172157	-1.36054	-1.38461	-0.222882	-0.1798	-0.138255	0.293129	0.276273	0.000169967	-0.467317	-0.462312	-0.0591835
18	psr899.2	6.31	5.61205e+06	0	-0.335351	-0.332729	-0.104155	-0.11792	-0.103897	0.000941064	-1.43689	-1.33494	-0.339629	-0.334906	-0.795239	0.0360015	0.02829	0.0728726	-0.274796	-0.253374	-0.0562139	0.243056	-0.624799	-0.543908	0.195864	0.00427264	-0.0245158	-1.35428	-1.41274	-0.484286	-0.337523	-0.295394	0.632781	0.629459	-0.0192522	-0.0826404	-0.07764	0.000264104
18	wPt-665675	147.71	4.70496e+08	0	-0.37844	-0.388297	-0.721173	-0.742383	-0.443776	0.112251	-0.65959	-0.568491	-0.749005	-0.716649	-0.0600842	-0.685007	-0.663862	-0.435223	-1.07246	-1.08509	-1.62121	-0.0091476	-0.189157	-0.235604	-0.202692	-0.049963	0.0986018	-0.298223	-0.350278	-0.601439	-0.560492	-0.510982	-0.213888	-0.201207	-0.40212	-0.0277825	-0.0327046	-0.293869
18	wPt-4602	161.01	481805498	4	-0.984351	-1.01836	-1.43725	-1.50212	-1.31823	0.488517	-1.59242	-1.38474	-1.85157	-1.796	-0.310557	-1.14739	-1.12376	-0.732252	-1.12123	-1.14964	-1.49003	-0.0674223	-0.919746	-0.988471	-1.07254	-0.723773	0.303809	-0.598793	-0.704191	-1.18461	-1.90021	-1.78589	-0.765782	-0.744949	-1.04156	-0.0542583	-0.060139	-0.268875
18	barc21	163.51	486315750	4	-1.37072	-1.39385	-1.68844	-1.76478	-1.51077	0.585859	-1.41543	-1.23997	-2.15497	-2.09316	-0.499769	-1.32317	-1.2974	-0.839048	-1.44282	-1.47737	-1.79342	-0.0992851	-0.957851	-1.02857	-1.14083	-0.775151	0.434409	-0.330946	-0.425593	-1.27566	-1.75699	-1.65378	-0.809495	-0.777819	-0.867651	-0.0401796	-0.0452551	-0.244413
18	wPt-9863	166.01	491043234	1	-1.0194	-1.02848	-1.4061	-1.46485	-1.25268	0.536365	-0.979704	-0.828361	-1.63332	-1.56975	-0.212632	-1.32397	-1.29608	-0.844932	-1.47137	-1.5061	-1.97987	-0.102128	-0.625962	-0.691494	-0.81158	-0.512679	0.391198	-0.196579	-0.269287	-1.02483	-1.22364	-1.15232	-0.682685	-0.65653	-0.746977	-0.0291283	-0.0339707	-0.225948
19	psr563.2	31.31	14879229	1	-0.0051109	-0.000426992	-0.11371	-0.12739	-0.104699	0.00432697	-0.486093	-0.400163	-0.0986204	-0.0808104	-0.0226201	0.000699153	0.00183025	0.039614	-1.53354	-1.48157	-1.14836	0.332949	-0.0460569	-0.0409012	-0.115556	-0.0176608	-0.247644	-0.216392	-0.184705	0.0191749	-0.139401	-0.150117	0.445042	0.43078	0.00887435	-0.327088	-0.333047	-0.299375
19	barc108.1	119.61	451311262	5	-0.464171	-0.40642	-1.41122	-1.48081	-1.24915	1.19603	-0.54918	-0.438066	-1.02305	-0.948618	-0.762181	-2.6888	-2.70597	-1.18712	-0.573598	-0.542859	-0.0581812	0.148502	-0.143898	-0.14877	-0.952819	-0.834456	-0.000249359	-0.126154	-0.106993	0.076822	-0.852695	-1.02979	-1.12774	-1.12268	-0.556549	-0.296491	-0.299423	-0.00057253
19	wmc9	120.71	484311564	2	-0.638886	-0.588858	-1.36495	-1.45913	-1.75761	1.313	-0.884695	-0.745611	-1.24779	-1.18772	-0.931157	-2.44487	-2.46759	-1.0447	-0.532509	-0.506408	-0.0634661	0.0989249	-0.143578	-0.148434	-0.768302	-0.667354	-6.14549e-06	-0.423926	-0.389166	0.0378937	-0.851826	-1.02856	-0.914403	-0.911886	-0.582014	-0.408957	-0.413632	-0.00930982
19	wPt-4637	139.81	616292314	1	-0.365382	-0.299176	-1.43579	-1.42685	-0.254354	0.0201327	-0.00187342	0.00256767	-0.610417	-0.519725	-0.505861	-1.40008	-1.38862	-2.41728	-0.375622	-0.349207	-0.414598	0.222806	0.0423146	0.021441	-0.336131	-0.513038	-0.21212	-0.448315	-0.346491	0.558156	-0.139542	-0.085781	-0.210101	-0.205368	-0.231042	-0.12846	-0.134588	-0.404491
19	barc108.2	154.71	643127071	1	-0.141929	-0.104821	-1.37489	-1.36451	-0.230661	0.326395	-0.125475	-0.0879937	-0.564699	-0.494392	-0.541672	-1.77	-1.74102	-2.23843	-0.39614	-0.388138	-0.229007	0.00169303	-0.016144	-0.00978979	-0.587615	-0.915183	-0.0504489	-0.18631	-0.126992	0.780564	-0.381193	-0.325742	-0.215177	-0.210058	-0.194461	-0.246008	-0.251256	-0.230633
19	barc108.2	156.71	6.44834e+08	0	-0.126075	-0.0908838	-1.24799	-1.23553	-0.178124	0.213076	-0.0985673	-0.0625328	-0.48076	-0.414972	-0.541578	-1.64153	-1.61258	-2.27509	-0.426011	-0.419299	-0.269074	0.00126901	-0.0403261	-0.0292854	-0.552052	-0.874737	-0.090897	-0.215755	-0.149567	0.761093	-0.418633	-0.360837	-0.260386	-0.25463	-0.289149	-0.327555	-0.330919	-0.273442

## Sheet: Genetic correlation matrix
	a FLL dwt	a FLL C	a FLS dwt	a FLS C	a FLS %C	a FLS %N	a PLL dwt	a PLL C	a leaf dwt	a leaf C	a leaf N	a ped dwt	a ped C	a ped N	a ear dwt	a ear C	a ear N	a ear %C	d FLL dwt	d FLL C	d FLS dwt	d FLS C	d FLS %N	d PLL dwt	d PLL C	d PLL %C	d leaf dwt	d leaf C	d ped dwt	d ped C	d ped N	d ear dwt	d ear C	d ear N
a FLL dwt
a FLL C	0.998813
a FLS dwt	0.735118	0.741009
a FLS C	0.73526	0.741096	0.999338
a FLS %C	0.465766	0.468602	0.548259	0.574028
a FLS %N	-0.432203	-0.453415	-0.579463	-0.593046	-0.668402
a PLL dwt	0.575052	0.591715	0.560888	0.575342	0.609082	-0.738913
a PLL C	0.57861	0.597316	0.582768	0.596168	0.597039	-0.751279	0.994842
a leaf dwt	0.921555	0.927224	0.854852	0.861062	0.621458	-0.623915	0.763183	0.770471
a leaf C	0.917212	0.924783	0.857506	0.86368	0.622648	-0.637826	0.7697	0.780477	0.998807
a leaf N	0.858659	0.852667	0.670073	0.670909	0.412901	-0.291701	0.549644	0.550264	0.839708	0.832236
a ped dwt	0.49164	0.49619	0.867505	0.865183	0.448943	-0.496689	0.318075	0.334584	0.586187	0.589527	0.433559
a ped C	0.493803	0.498162	0.866725	0.86459	0.452339	-0.496586	0.317742	0.334121	0.587657	0.590886	0.436749	0.999915
a ped N	0.39506	0.394647	0.823924	0.818325	0.331909	-0.328039	0.249856	0.266598	0.487669	0.487839	0.377613	0.925831	0.924123
a ear dwt	0.773547	0.780715	0.618051	0.61822	0.36439	-0.355857	0.375361	0.380099	0.724536	0.72619	0.587054	0.497219	0.498439	0.353627
a ear C	0.777055	0.784892	0.6275	0.628019	0.37403	-0.370468	0.392835	0.397695	0.734603	0.736596	0.58784	0.50133	0.502441	0.358318	0.999434
a ear N	0.735086	0.733084	0.521956	0.517021	0.17355	-0.129109	0.308609	0.306042	0.654078	0.646572	0.579932	0.334251	0.333468	0.289611	0.86759	0.867736
a ear %C	0.232595	0.255677	0.580706	0.585145	0.342358	-0.690006	0.605893	0.629244	0.483688	0.498122	0.165816	0.459712	0.456847	0.43118	0.192522	0.21591	0.130627
d FLL dwt	0.619156	0.635232	0.470255	0.477484	0.427194	-0.659969	0.673772	0.678429	0.672233	0.678864	0.425749	0.25	0.249998	0.124304	0.566514	0.579531	0.462505	0.444119
d FLL C	0.636202	0.653292	0.493412	0.50073	0.444149	-0.684759	0.70104	0.708076	0.693536	0.701233	0.438162	0.267055	0.266881	0.140045	0.573035	0.586632	0.464832	0.46525	0.997072
d FLS dwt	0.434644	0.448247	0.55953	0.572295	0.5902	-0.857932	0.728917	0.746896	0.605989	0.615755	0.296145	0.420029	0.419895	0.334501	0.219852	0.236001	0.0830474	0.625738	0.674729	0.703215
d FLS C	0.492255	0.504385	0.595412	0.606047	0.588671	-0.807085	0.656931	0.680411	0.623147	0.633179	0.350562	0.473976	0.475264	0.376651	0.257267	0.271768	0.0918089	0.599799	0.654684	0.683256	0.94819
d FLS %N	-0.606974	-0.631568	-0.747374	-0.746694	-0.41422	0.756022	-0.712845	-0.756962	-0.735241	-0.756091	-0.455291	-0.598793	-0.59558	-0.490317	-0.509568	-0.52214	-0.391796	-0.67275	-0.654254	-0.685761	-0.706515	-0.673491
d PLL dwt	0.610446	0.608427	0.439303	0.453949	0.555118	-0.361988	0.652973	0.620644	0.662842	0.653894	0.604097	0.147794	0.151201	0.132979	0.422563	0.43306	0.374857	0.272229	0.524725	0.523943	0.331619	0.360626	-0.267548
d PLL C	0.61468	0.614142	0.461057	0.475112	0.550925	-0.371104	0.662366	0.631167	0.674356	0.666202	0.598235	0.167333	0.170248	0.148317	0.439671	0.451088	0.398295	0.303165	0.539516	0.538999	0.331597	0.360637	-0.297287	0.996663
d PLL %C	0.462781	0.472254	0.584974	0.591544	0.414073	-0.369353	0.53784	0.536303	0.58743	0.590041	0.341055	0.38969	0.387951	0.350924	0.460393	0.475489	0.503259	0.523078	0.52505	0.530949	0.313087	0.313597	-0.52616	0.581295	0.63538
d leaf dwt	0.611071	0.623343	0.584832	0.597662	0.603053	-0.773907	0.828286	0.827098	0.750769	0.753069	0.455288	0.337679	0.337532	0.251603	0.435153	0.452643	0.349735	0.57675	0.895756	0.908361	0.862862	0.816791	-0.703465	0.605181	0.616761	0.563798
d leaf C	0.505476	0.520398	0.524177	0.538221	0.579254	-0.783613	0.798545	0.794084	0.668023	0.671984	0.350964	0.311723	0.31141	0.223082	0.384855	0.403923	0.27288	0.613628	0.892932	0.89948	0.845403	0.789784	-0.657885	0.578607	0.59225	0.558442	0.981387
d ped dwt	0.373992	0.38652	0.792885	0.78937	0.382834	-0.544372	0.342042	0.358931	0.512694	0.520532	0.296166	0.906226	0.904386	0.830133	0.423293	0.429897	0.248914	0.554437	0.288698	0.305995	0.451666	0.474807	-0.627645	0.0986859	0.12947	0.42643	0.385917	0.385882
d ped C	0.364678	0.377049	0.789614	0.786434	0.385044	-0.542129	0.341739	0.358635	0.506362	0.514384	0.289933	0.905613	0.903811	0.83186	0.41449	0.421069	0.239665	0.555047	0.279857	0.297297	0.44959	0.472366	-0.623199	0.0983946	0.128994	0.427924	0.380351	0.381696	0.999638
d ped N	0.395633	0.403014	0.689274	0.691159	0.459799	-0.437618	0.337152	0.328965	0.493225	0.493959	0.296705	0.774237	0.774548	0.730628	0.446771	0.454582	0.278819	0.453923	0.35057	0.352926	0.362988	0.418259	-0.431774	0.333906	0.356088	0.495117	0.428142	0.440384	0.866805	0.865092
d ear dwt	0.631377	0.647598	0.535004	0.535494	0.313781	-0.526689	0.504683	0.50645	0.630764	0.638274	0.498253	0.446226	0.447504	0.317369	0.722783	0.727028	0.523745	0.29372	0.694481	0.696462	0.450613	0.438395	-0.516492	0.424625	0.427461	0.296721	0.574501	0.580425	0.459862	0.452611	0.463489
d ear C	0.642251	0.658584	0.545074	0.54539	0.31775	-0.528714	0.511505	0.513714	0.642003	0.649514	0.510821	0.449726	0.45097	0.321379	0.732263	0.736672	0.53726	0.300277	0.695515	0.698558	0.452595	0.439065	-0.523811	0.42807	0.430885	0.29797	0.577399	0.579808	0.460621	0.453019	0.461837	0.999364
d ear N	0.690348	0.695652	0.512954	0.502473	0.076135	-0.149476	0.27572	0.284228	0.588735	0.588957	0.584316	0.36065	0.36034	0.333169	0.738284	0.737996	0.786863	0.102264	0.503586	0.504924	0.134731	0.156212	-0.365823	0.347818	0.359952	0.331932	0.341175	0.291365	0.321094	0.311571	0.336038	0.785298	0.79323

## Sheet: Phenotyp+genetic anth correlat
																				Correlations listed trait by trait					Correlations grouped in significant and non-significant
Phenotypic	Trait	a_FLL_dwt	a_FLL_C	a_FLS_dwt	a_FLS_C	a_FLS_%C	a_FLS_%N	a_PLL_dwt	a_PLL_C	a_leaf_dwt	a_leaf_C	a_leaf_N	a_ped_dwt	a_ped_C	a_ped_N	a_ear_dwt	a_ear_C	a_ear_N		Correlation coefficients from the two matrices					Correlation coefficients from the two matrices
	a_FLL_dwt																			Traits	Phenotypic	Genetic	Traits		Traits	Phenotypic	Genetic	Traits
	a_FLL_C	0.997672																		a_FLL_C	0.997672	0.998813	a_FLL_dwt		a_FLL_C	0.997672	0.998813	a_FLL_dwt
	a_FLS_dwt	0.63663	0.64515																	a_FLS_dwt	0.63663	0.735118	a_FLL_dwt		a_FLS_dwt	0.63663	0.735118	a_FLL_dwt
	a_FLS_C	0.636776	0.646611	0.999013																a_FLS_C	0.636776	0.73526	a_FLL_dwt		a_FLS_C	0.636776	0.73526	a_FLL_dwt
	a_FLS_%C	0.304824	0.333852	0.440347	0.478302															a_FLS_%C	0.304824	0.465766	a_FLL_dwt		a_FLS_%N	-0.515735	-0.432203	a_FLL_dwt
	a_FLS_%N	-0.515735	-0.542723	-0.567922	-0.584986	-0.596814														a_FLS_%N	-0.515735	-0.432203	a_FLL_dwt		a_PLL_dwt	0.557404	0.575052	a_FLL_dwt
	a_PLL_dwt	0.557404	0.575369	0.583863	0.597838	0.513791	-0.503247													a_PLL_dwt	0.557404	0.575052	a_FLL_dwt		a_PLL_C	0.539701	0.57861	a_FLL_dwt
	a_PLL_C	0.539701	0.562976	0.584229	0.599202	0.531674	-0.513454	0.990674												a_PLL_C	0.539701	0.57861	a_FLL_dwt		a_leaf_dwt	0.864076	0.921555	a_FLL_dwt
	a_leaf_dwt	0.864076	0.872302	0.885143	0.889199	0.480933	-0.613014	0.794616	0.785742											a_leaf_dwt	0.864076	0.921555	a_FLL_dwt		a_leaf_C	0.852172	0.917212	a_FLL_dwt
	a_leaf_C	0.852172	0.861099	0.891767	0.897502	0.51796	-0.634765	0.79163	0.783763	0.975497										a_leaf_C	0.852172	0.917212	a_FLL_dwt		a_leaf_N	0.72971	0.858659	a_FLL_dwt
	a_leaf_N	0.72971	0.733972	0.590634	0.590596	0.263403	-0.200767	0.658704	0.652473	0.779387	0.779613									a_leaf_N	0.72971	0.858659	a_FLL_dwt		a_ped_dwt	0.462555	0.49164	a_FLL_dwt
	a_ped_dwt	0.462555	0.475365	0.73926	0.738655	0.351916	-0.492955	0.429065	0.429029	0.654975	0.640936	0.461251								a_ped_dwt	0.462555	0.49164	a_FLL_dwt		a_ped_C	0.464202	0.493803	a_FLL_dwt
	a_ped_C	0.464202	0.477071	0.738835	0.738323	0.352687	-0.492244	0.432685	0.432652	0.65657	0.64283	0.463998	0.999811							a_ped_C	0.464202	0.493803	a_FLL_dwt		a_FLS_dwt	0.64515	0.741009	a_FLL_C
	a_ped_N	0.33645	0.336032	0.665709	0.654634	0.138347	-0.173903	0.251043	0.245845	0.515993	0.474844	0.399164	0.853568	0.85264						a_ped_N	0.33645	0.39506	a_FLL_dwt		a_FLS_C	0.646611	0.741096	a_FLL_C
	a_ear_dwt	0.402701	0.402786	0.503186	0.504643	0.223937	-0.346608	0.424128	0.404251	0.52426	0.51001	0.327611	0.468713	0.470453	0.385899					a_ear_dwt	0.402701	0.773547	a_FLL_dwt		a_FLS_%N	-0.542723	-0.453415	a_FLL_C
	a_ear_C	0.40479	0.405631	0.512345	0.514088	0.233667	-0.354951	0.428359	0.409588	0.530416	0.51611	0.325117	0.476322	0.47807	0.393272	0.999434				a_ear_C	0.40479	0.777055	a_FLL_dwt		a_PLL_dwt	0.575369	0.591715	a_FLL_C
	a_ear_N	0.326488	0.319206	0.402195	0.397439	0.0547711	-0.110899	0.382625	0.352234	0.434808	0.407671	0.301538	0.312075	0.314194	0.348295	0.901257	0.900044			a_ear_N	0.326488	0.735086	a_FLL_dwt		a_PLL_C	0.562976	0.597316	a_FLL_C
	a_ear_%C	0.106663	0.128574	0.361919	0.367744	0.293987	-0.283547	0.148707	0.178195	0.246069	0.246265	-0.0170165	0.238693	0.238325	0.262822	-0.0215072	0.0100317	-0.0498011		a_ear_%C	0.106663	0.232595	a_FLL_dwt		a_leaf_dwt	0.872302	0.927224	a_FLL_C
																				a_FLS_dwt	0.64515	0.741009	a_FLL_C		a_leaf_C	0.861099	0.924783	a_FLL_C
Genotypic	No. of DHLs:	84	84	81	81	81	81	83	83	78	78	78	82	82	82	84	84	84		a_FLS_C	0.646611	0.741096	a_FLL_C		a_leaf_N	0.733972	0.852667	a_FLL_C
No. of DHLs:	Trait	a FLL dwt	a FLL C	a FLS dwt	a FLS C	a FLS %C	a FLS %N	a PLL dwt	a PLL C	a leaf dwt	a leaf C	a leaf N	a ped dwt	a ped C	a ped N	a ear dwt	a ear C	a ear N		a_FLS_%C	0.333852	0.468602	a_FLL_C		a_ped_dwt	0.475365	0.49619	a_FLL_C
84	a FLL dwt																			a_FLS_%N	-0.542723	-0.453415	a_FLL_C		a_ped_C	0.477071	0.498162	a_FLL_C
84	a FLL C	0.998813																		a_PLL_dwt	0.575369	0.591715	a_FLL_C		a_FLS_C	0.999013	0.999338	a_FLS_dwt
81	a FLS dwt	0.735118	0.741009																	a_PLL_C	0.562976	0.597316	a_FLL_C		a_FLS_%N	-0.567922	-0.579463	a_FLS_dwt
81	a FLS C	0.73526	0.741096	0.999338																a_leaf_dwt	0.872302	0.927224	a_FLL_C		a_PLL_dwt	0.583863	0.560888	a_FLS_dwt
81	a FLS %C	0.465766	0.468602	0.548259	0.574028															a_leaf_C	0.861099	0.924783	a_FLL_C		a_PLL_C	0.584229	0.582768	a_FLS_dwt
81	a FLS %N	-0.432203	-0.453415	-0.579463	-0.593046	-0.668402														a_leaf_N	0.733972	0.852667	a_FLL_C		a_leaf_dwt	0.885143	0.854852	a_FLS_dwt
83	a PLL dwt	0.575052	0.591715	0.560888	0.575342	0.609082	-0.738913													a_ped_dwt	0.475365	0.49619	a_FLL_C		a_leaf_C	0.891767	0.857506	a_FLS_dwt
83	a PLL C	0.57861	0.597316	0.582768	0.596168	0.597039	-0.751279	0.994842												a_ped_C	0.477071	0.498162	a_FLL_C		a_leaf_N	0.590634	0.670073	a_FLS_dwt
78	a leaf dwt	0.921555	0.927224	0.854852	0.861062	0.621458	-0.623915	0.763183	0.770471											a_ped_N	0.336032	0.394647	a_FLL_C		a_ped_dwt	0.73926	0.867505	a_FLS_dwt
78	a leaf C	0.917212	0.924783	0.857506	0.86368	0.622648	-0.637826	0.7697	0.780477	0.998807										a_ear_dwt	0.402786	0.780715	a_FLL_C		a_ped_C	0.738835	0.866725	a_FLS_dwt
78	a leaf N	0.858659	0.852667	0.670073	0.670909	0.412901	-0.291701	0.549644	0.550264	0.839708	0.832236									a_ear_C	0.405631	0.784892	a_FLL_C		a_ped_N	0.665709	0.823924	a_FLS_dwt
82	a ped dwt	0.49164	0.49619	0.867505	0.865183	0.448943	-0.496689	0.318075	0.334584	0.586187	0.589527	0.433559								a_ear_N	0.319206	0.733084	a_FLL_C		a_ear_dwt	0.503186	0.618051	a_FLS_dwt
82	a ped C	0.493803	0.498162	0.866725	0.86459	0.452339	-0.496586	0.317742	0.334121	0.587657	0.590886	0.436749	0.999915							a_ear_%C	0.128574	0.255677	a_FLL_C		a_ear_C	0.512345	0.6275	a_FLS_dwt
82	a ped N	0.39506	0.394647	0.823924	0.818325	0.331909	-0.328039	0.249856	0.266598	0.487669	0.487839	0.377613	0.925831	0.924123						a_FLS_C	0.999013	0.999338	a_FLS_dwt		a_FLS_%C	0.478302	0.574028	a_FLS_C
84	a ear dwt	0.773547	0.780715	0.618051	0.61822	0.36439	-0.355857	0.375361	0.380099	0.724536	0.72619	0.587054	0.497219	0.498439	0.353627					a_FLS_%C	0.440347	0.548259	a_FLS_dwt		a_FLS_%N	-0.584986	-0.593046	a_FLS_C
84	a ear C	0.777055	0.784892	0.6275	0.628019	0.37403	-0.370468	0.392835	0.397695	0.734603	0.736596	0.58784	0.50133	0.502441	0.358318	0.999434				a_FLS_%N	-0.567922	-0.579463	a_FLS_dwt		a_PLL_dwt	0.597838	0.575342	a_FLS_C
84	a ear N	0.735086	0.733084	0.521956	0.517021	0.17355	-0.129109	0.308609	0.306042	0.654078	0.646572	0.579932	0.334251	0.333468	0.289611	0.86759	0.867736			a_PLL_dwt	0.583863	0.560888	a_FLS_dwt		a_PLL_C	0.599202	0.596168	a_FLS_C
84	a ear %C	0.232595	0.255677	0.580706	0.585145	0.342358	-0.690006	0.605893	0.629244	0.483688	0.498122	0.165816	0.459712	0.456847	0.43118	0.192522	0.21591	0.130627		a_PLL_C	0.584229	0.582768	a_FLS_dwt		a_leaf_dwt	0.889199	0.861062	a_FLS_C
																				a_leaf_dwt	0.885143	0.854852	a_FLS_dwt		a_leaf_C	0.897502	0.86368	a_FLS_C
																				a_leaf_C	0.891767	0.857506	a_FLS_dwt		a_leaf_N	0.590596	0.670909	a_FLS_C
																				a_leaf_N	0.590634	0.670073	a_FLS_dwt		a_ped_dwt	0.738655	0.865183	a_FLS_C
																				a_ped_dwt	0.73926	0.867505	a_FLS_dwt		a_ped_C	0.738323	0.86459	a_FLS_C
																				a_ped_C	0.738835	0.866725	a_FLS_dwt		a_ped_N	0.654634	0.818325	a_FLS_C
																				a_ped_N	0.665709	0.823924	a_FLS_dwt		a_ear_dwt	0.504643	0.61822	a_FLS_C
																				a_ear_dwt	0.503186	0.618051	a_FLS_dwt		a_ear_C	0.514088	0.628019	a_FLS_C
																				a_ear_C	0.512345	0.6275	a_FLS_dwt		a_FLS_%N	-0.596814	-0.668402	a_FLS_%C
																				a_ear_N	0.402195	0.521956	a_FLS_dwt		a_PLL_dwt	0.513791	0.609082	a_FLS_%C
																				a_ear_%C	0.361919	0.580706	a_FLS_dwt		a_PLL_C	0.531674	0.597039	a_FLS_%C
																				a_FLS_%C	0.478302	0.574028	a_FLS_C		a_leaf_C	0.51796	0.622648	a_FLS_%C
																				a_FLS_%N	-0.584986	-0.593046	a_FLS_C		a_PLL_dwt	-0.503247	-0.738913	a_FLS_%N
																				a_PLL_dwt	0.597838	0.575342	a_FLS_C		a_PLL_C	-0.513454	-0.751279	a_FLS_%N
																				a_PLL_C	0.599202	0.596168	a_FLS_C		a_leaf_dwt	-0.613014	-0.623915	a_FLS_%N
																				a_leaf_dwt	0.889199	0.861062	a_FLS_C		a_leaf_C	-0.634765	-0.637826	a_FLS_%N
																				a_leaf_C	0.897502	0.86368	a_FLS_C		a_PLL_C	0.990674	0.994842	a_PLL_dwt
																				a_leaf_N	0.590596	0.670909	a_FLS_C		a_leaf_dwt	0.794616	0.763183	a_PLL_dwt
																				a_ped_dwt	0.738655	0.865183	a_FLS_C		a_leaf_C	0.79163	0.7697	a_PLL_dwt
																				a_ped_C	0.738323	0.86459	a_FLS_C		a_leaf_N	0.658704	0.549644	a_PLL_dwt
																				a_ped_N	0.654634	0.818325	a_FLS_C		a_leaf_dwt	0.785742	0.770471	a_PLL_C
																				a_ear_dwt	0.504643	0.61822	a_FLS_C		a_leaf_C	0.783763	0.780477	a_PLL_C
																				a_ear_C	0.514088	0.628019	a_FLS_C		a_leaf_N	0.652473	0.550264	a_PLL_C
																				a_ear_N	0.397439	0.517021	a_FLS_C		a_leaf_C	0.975497	0.998807	a_leaf_dwt
																				a_ear_%C	0.367744	0.585145	a_FLS_C		a_leaf_N	0.779387	0.839708	a_leaf_dwt
																				a_FLS_%N	-0.596814	-0.668402	a_FLS_%C		a_ped_dwt	0.654975	0.586187	a_leaf_dwt
																				a_PLL_dwt	0.513791	0.609082	a_FLS_%C		a_ped_C	0.65657	0.587657	a_leaf_dwt
																				a_PLL_C	0.531674	0.597039	a_FLS_%C		a_ped_N	0.515993	0.487669	a_leaf_dwt
																				a_leaf_dwt	0.480933	0.621458	a_FLS_%C		a_ear_dwt	0.52426	0.724536	a_leaf_dwt
																				a_leaf_C	0.51796	0.622648	a_FLS_%C		a_ear_C	0.530416	0.734603	a_leaf_dwt
																				a_leaf_N	0.263403	0.412901	a_FLS_%C		a_leaf_N	0.779613	0.832236	a_leaf_C
																				a_ped_dwt	0.351916	0.448943	a_FLS_%C		a_ped_dwt	0.640936	0.589527	a_leaf_C
																				a_ped_C	0.352687	0.452339	a_FLS_%C		a_ped_C	0.64283	0.590886	a_leaf_C
																				a_ped_N	0.138347	0.331909	a_FLS_%C		a_ear_dwt	0.51001	0.72619	a_leaf_C
																				a_ear_dwt	0.223937	0.36439	a_FLS_%C		a_ear_C	0.51611	0.736596	a_leaf_C
																				a_ear_C	0.233667	0.37403	a_FLS_%C		a_ped_C	0.999811	0.999915	a_ped_dwt
																				a_ear_N	0.0547711	0.17355	a_FLS_%C		a_ped_N	0.853568	0.925831	a_ped_dwt
																				a_ear_%C	0.293987	0.342358	a_FLS_%C		a_ped_N	0.85264	0.924123	a_ped_C
																				a_PLL_dwt	-0.503247	-0.738913	a_FLS_%N		a_ear_C	0.999434	0.999434	a_ear_dwt
																				a_PLL_C	-0.513454	-0.751279	a_FLS_%N		a_ear_N	0.901257	0.86759	a_ear_dwt
																				a_leaf_dwt	-0.613014	-0.623915	a_FLS_%N		a_ear_N	0.900044	0.867736	a_ear_C
																				a_leaf_C	-0.634765	-0.637826	a_FLS_%N		a_FLS_%C	0.304824	0.465766	a_FLL_dwt
																				a_leaf_N	-0.200767	-0.291701	a_FLS_%N		a_ped_N	0.33645	0.39506	a_FLL_dwt
																				a_ped_dwt	-0.492955	-0.496689	a_FLS_%N		a_ear_dwt	0.402701	0.773547	a_FLL_dwt
																				a_ped_C	-0.492244	-0.496586	a_FLS_%N		a_ear_C	0.40479	0.777055	a_FLL_dwt
																				a_ped_N	-0.173903	-0.328039	a_FLS_%N		a_ear_N	0.326488	0.735086	a_FLL_dwt
																				a_ear_dwt	-0.346608	-0.355857	a_FLS_%N		a_ear_%C	0.106663	0.232595	a_FLL_dwt
																				a_ear_C	-0.354951	-0.370468	a_FLS_%N		a_FLS_%C	0.333852	0.468602	a_FLL_C
																				a_ear_N	-0.110899	-0.129109	a_FLS_%N		a_ped_N	0.336032	0.394647	a_FLL_C
																				a_ear_%C	-0.283547	-0.690006	a_FLS_%N		a_ear_dwt	0.402786	0.780715	a_FLL_C
																				a_PLL_C	0.990674	0.994842	a_PLL_dwt		a_ear_C	0.405631	0.784892	a_FLL_C
																				a_leaf_dwt	0.794616	0.763183	a_PLL_dwt		a_ear_N	0.319206	0.733084	a_FLL_C
																				a_leaf_C	0.79163	0.7697	a_PLL_dwt		a_ear_%C	0.128574	0.255677	a_FLL_C
																				a_leaf_N	0.658704	0.549644	a_PLL_dwt		a_FLS_%C	0.440347	0.548259	a_FLS_dwt
																				a_ped_dwt	0.429065	0.318075	a_PLL_dwt		a_ear_N	0.402195	0.521956	a_FLS_dwt
																				a_ped_C	0.432685	0.317742	a_PLL_dwt		a_ear_%C	0.361919	0.580706	a_FLS_dwt
																				a_ped_N	0.251043	0.249856	a_PLL_dwt		a_ear_N	0.397439	0.517021	a_FLS_C
																				a_ear_dwt	0.424128	0.375361	a_PLL_dwt		a_ear_%C	0.367744	0.585145	a_FLS_C
																				a_ear_C	0.428359	0.392835	a_PLL_dwt		a_leaf_dwt	0.480933	0.621458	a_FLS_%C
																				a_ear_N	0.382625	0.308609	a_PLL_dwt		a_leaf_N	0.263403	0.412901	a_FLS_%C
																				a_ear_%C	0.148707	0.605893	a_PLL_dwt		a_ped_dwt	0.351916	0.448943	a_FLS_%C
																				a_leaf_dwt	0.785742	0.770471	a_PLL_C		a_ped_C	0.352687	0.452339	a_FLS_%C
																				a_leaf_C	0.783763	0.780477	a_PLL_C		a_ped_N	0.138347	0.331909	a_FLS_%C
																				a_leaf_N	0.652473	0.550264	a_PLL_C		a_ear_dwt	0.223937	0.36439	a_FLS_%C
																				a_ped_dwt	0.429029	0.334584	a_PLL_C		a_ear_C	0.233667	0.37403	a_FLS_%C
																				a_ped_C	0.432652	0.334121	a_PLL_C		a_ear_N	0.0547711	0.17355	a_FLS_%C
																				a_ped_N	0.245845	0.266598	a_PLL_C		a_ear_%C	0.293987	0.342358	a_FLS_%C
																				a_ear_dwt	0.404251	0.380099	a_PLL_C		a_leaf_N	-0.200767	-0.291701	a_FLS_%N
																				a_ear_C	0.409588	0.397695	a_PLL_C		a_ped_dwt	-0.492955	-0.496689	a_FLS_%N
																				a_ear_N	0.352234	0.306042	a_PLL_C		a_ped_C	-0.492244	-0.496586	a_FLS_%N
																				a_ear_%C	0.178195	0.629244	a_PLL_C		a_ped_N	-0.173903	-0.328039	a_FLS_%N
																				a_leaf_C	0.975497	0.998807	a_leaf_dwt		a_ear_dwt	-0.346608	-0.355857	a_FLS_%N
																				a_leaf_N	0.779387	0.839708	a_leaf_dwt		a_ear_C	-0.354951	-0.370468	a_FLS_%N
																				a_ped_dwt	0.654975	0.586187	a_leaf_dwt		a_ear_N	-0.110899	-0.129109	a_FLS_%N
																				a_ped_C	0.65657	0.587657	a_leaf_dwt		a_ear_%C	-0.283547	-0.690006	a_FLS_%N
																				a_ped_N	0.515993	0.487669	a_leaf_dwt		a_ped_dwt	0.429065	0.318075	a_PLL_dwt
																				a_ear_dwt	0.52426	0.724536	a_leaf_dwt		a_ped_C	0.432685	0.317742	a_PLL_dwt
																				a_ear_C	0.530416	0.734603	a_leaf_dwt		a_ped_N	0.251043	0.249856	a_PLL_dwt
																				a_ear_N	0.434808	0.654078	a_leaf_dwt		a_ear_dwt	0.424128	0.375361	a_PLL_dwt
																				a_ear_%C	0.246069	0.483688	a_leaf_dwt		a_ear_C	0.428359	0.392835	a_PLL_dwt
																				a_leaf_N	0.779613	0.832236	a_leaf_C		a_ear_N	0.382625	0.308609	a_PLL_dwt
																				a_ped_dwt	0.640936	0.589527	a_leaf_C		a_ear_%C	0.148707	0.605893	a_PLL_dwt
																				a_ped_C	0.64283	0.590886	a_leaf_C		a_ped_dwt	0.429029	0.334584	a_PLL_C
																				a_ped_N	0.474844	0.487839	a_leaf_C		a_ped_C	0.432652	0.334121	a_PLL_C
																				a_ear_dwt	0.51001	0.72619	a_leaf_C		a_ped_N	0.245845	0.266598	a_PLL_C
																				a_ear_C	0.51611	0.736596	a_leaf_C		a_ear_dwt	0.404251	0.380099	a_PLL_C
																				a_ear_N	0.407671	0.646572	a_leaf_C		a_ear_C	0.409588	0.397695	a_PLL_C
																				a_ear_%C	0.246265	0.498122	a_leaf_C		a_ear_N	0.352234	0.306042	a_PLL_C
																				a_ped_dwt	0.461251	0.433559	a_leaf_N		a_ear_%C	0.178195	0.629244	a_PLL_C
																				a_ped_C	0.463998	0.436749	a_leaf_N		a_ear_N	0.434808	0.654078	a_leaf_dwt
																				a_ped_N	0.399164	0.377613	a_leaf_N		a_ear_%C	0.246069	0.483688	a_leaf_dwt
																				a_ear_dwt	0.327611	0.587054	a_leaf_N		a_ped_N	0.474844	0.487839	a_leaf_C
																				a_ear_C	0.325117	0.58784	a_leaf_N		a_ear_N	0.407671	0.646572	a_leaf_C
																				a_ear_N	0.301538	0.579932	a_leaf_N		a_ear_%C	0.246265	0.498122	a_leaf_C
																				a_ear_%C	-0.0170165	0.165816	a_leaf_N		a_ped_dwt	0.461251	0.433559	a_leaf_N
																				a_ped_C	0.999811	0.999915	a_ped_dwt		a_ped_C	0.463998	0.436749	a_leaf_N
																				a_ped_N	0.853568	0.925831	a_ped_dwt		a_ped_N	0.399164	0.377613	a_leaf_N
																				a_ear_dwt	0.468713	0.497219	a_ped_dwt		a_ear_dwt	0.327611	0.587054	a_leaf_N
																				a_ear_C	0.476322	0.50133	a_ped_dwt		a_ear_C	0.325117	0.58784	a_leaf_N
																				a_ear_N	0.312075	0.334251	a_ped_dwt		a_ear_N	0.301538	0.579932	a_leaf_N
																				a_ear_%C	0.238693	0.459712	a_ped_dwt		a_ear_%C	-0.0170165	0.165816	a_leaf_N
																				a_ped_N	0.85264	0.924123	a_ped_C		a_ear_dwt	0.468713	0.497219	a_ped_dwt
																				a_ear_dwt	0.470453	0.498439	a_ped_C		a_ear_C	0.476322	0.50133	a_ped_dwt
																				a_ear_C	0.47807	0.502441	a_ped_C		a_ear_N	0.312075	0.334251	a_ped_dwt
																				a_ear_N	0.314194	0.333468	a_ped_C		a_ear_%C	0.238693	0.459712	a_ped_dwt
																				a_ear_%C	0.238325	0.456847	a_ped_C		a_ear_dwt	0.470453	0.498439	a_ped_C
																				a_ear_dwt	0.385899	0.353627	a_ped_N		a_ear_C	0.47807	0.502441	a_ped_C
																				a_ear_C	0.393272	0.358318	a_ped_N		a_ear_N	0.314194	0.333468	a_ped_C
																				a_ear_N	0.348295	0.289611	a_ped_N		a_ear_%C	0.238325	0.456847	a_ped_C
																				a_ear_%C	0.262822	0.43118	a_ped_N		a_ear_dwt	0.385899	0.353627	a_ped_N
																				a_ear_C	0.999434	0.999434	a_ear_dwt		a_ear_C	0.393272	0.358318	a_ped_N
																				a_ear_N	0.901257	0.86759	a_ear_dwt		a_ear_N	0.348295	0.289611	a_ped_N
																				a_ear_%C	-0.0215072	0.192522	a_ear_dwt		a_ear_%C	0.262822	0.43118	a_ped_N
																				a_ear_N	0.900044	0.867736	a_ear_C		a_ear_%C	-0.0215072	0.192522	a_ear_dwt
																				a_ear_%C	0.0100317	0.21591	a_ear_C		a_ear_%C	0.0100317	0.21591	a_ear_C
																				a_ear_%C	-0.0498011	0.130627	a_ear_N		a_ear_%C	-0.0498011	0.130627	a_ear_N

## Sheet: Phenotyp+genetic dough correlat
																		Correlations listed trait by trait					Correlations grouped in significant and non-significant
Phenotypic	Trait	d FLL dwt	d FLL C	d FLS dwt	d FLS C	d FLS %N	d PLL dwt	d PLL C	d PLL %C	d leaf dwt	d leaf C	d ped dwt	d ped C	d ped N	d ear dwt	d ear C		Correlation coefficients from the two matrices					Correlation coefficients from the two matrices
	d FLL dwt																	Traits	Phenotypic	Genetic	Traits		Traits	Phenotypic	Genetic	Traits
	d FLL C	0.994656																d FLL C	0.994656	0.997072	d FLL dwt		d FLL C	0.994656	0.997072	d FLL dwt
	d FLS dwt	0.546228	0.546615															d FLS dwt	0.546228	0.674729	d FLL dwt		d FLS dwt	0.546228	0.674729	d FLL dwt
	d FLS C	0.517263	0.521033	0.900687														d FLS C	0.517263	0.654684	d FLL dwt		d FLS C	0.517263	0.654684	d FLL dwt
	d FLS %N	-0.135618	-0.146033	-0.398893	-0.31613													d FLS %N	-0.135618	-0.654254	d FLL dwt		d PLL dwt	0.557283	0.524725	d FLL dwt
	d PLL dwt	0.557283	0.563462	0.299973	0.284905	-0.102619												d PLL dwt	0.557283	0.524725	d FLL dwt		d PLL C	0.569913	0.539516	d FLL dwt
	d PLL C	0.569913	0.578383	0.299086	0.283986	-0.125524	0.99712											d PLL C	0.569913	0.539516	d FLL dwt		d leaf dwt	0.885783	0.895756	d FLL dwt
	d PLL %C	0.4032	0.430549	0.137839	0.145685	-0.314394	0.345174	0.413006										d PLL %C	0.4032	0.52505	d FLL dwt		d leaf totC	0.877859	0.892932	d FLL dwt
	d leaf dwt	0.885783	0.885404	0.791242	0.726237	-0.255311	0.754734	0.762441	0.431544									d leaf dwt	0.885783	0.895756	d FLL dwt		d FLS dwt	0.546615	0.703215	d FLL C
	d leaf C	0.877859	0.8845	0.754998	0.782105	-0.235144	0.747131	0.757633	0.468295	0.978987								d leaf totC	0.877859	0.892932	d FLL dwt		d FLS C	0.521033	0.683256	d FLL C
	d ped dwt	0.351354	0.365699	0.592389	0.51885	-0.300391	0.115917	0.125544	0.158524	0.465786	0.448273							d ped dwt	0.351354	0.288698	d FLL dwt		d PLL dwt	0.563462	0.523943	d FLL C
	d ped C	0.346889	0.361084	0.59104	0.515723	-0.304645	0.118848	0.128291	0.157837	0.464543	0.446069	0.999428						d ped C	0.346889	0.279857	d FLL dwt		d PLL C	0.578383	0.538999	d FLL C
	d ped N	0.469846	0.47429	0.46993	0.413049	-0.0178117	0.258289	0.265787	0.197216	0.516238	0.499997	0.778926	0.772074					d ped N	0.469846	0.35057	d FLL dwt		d leaf dwt	0.885404	0.908361	d FLL C
	d ear dwt	0.428663	0.427799	0.363114	0.255814	-0.113305	0.329448	0.324622	0.072695	0.464845	0.415006	0.461942	0.469242	0.414235				d ear dwt	0.428663	0.694481	d FLL dwt		d leaf totC	0.8845	0.89948	d FLL C
	d ear C	0.426849	0.427325	0.365697	0.259235	-0.116726	0.333657	0.328945	0.0758897	0.467133	0.418017	0.467833	0.475014	0.414767	0.999359			d ear C	0.426849	0.695515	d FLL dwt		d FLS C	0.900687	0.94819	d FLS dwt
	d ear N	0.412474	0.406891	0.297273	0.177615	-0.0359207	0.352136	0.341624	0.0304348	0.42417	0.368535	0.352884	0.35406	0.385606	0.835651	0.833489		d ear N	0.412474	0.503586	d FLL dwt		d leaf dwt	0.791242	0.862862	d FLS dwt
																		d FLS dwt	0.546615	0.703215	d FLL C		d leaf totC	0.754998	0.845403	d FLS dwt
Genotypic	No. of DHLs:	78	78	75	75	76	79	79	79	78	71	80	80	79	79	79		d FLS C	0.521033	0.683256	d FLL C		d ped dwt	0.592389	0.451666	d FLS dwt
No. of DHLs:	Trait	d FLL dwt	d FLL C	d FLS dwt	d FLS C	d FLS %N	d PLL dwt	d PLL C	d PLL %C	d leaf dwt	d leaf C	d ped dwt	d ped C	d ped N	d ear dwt	d ear C		d FLS %N	-0.146033	-0.685761	d FLL C		d ped C	0.59104	0.44959	d FLS dwt
78	d FLL dwt																	d PLL dwt	0.563462	0.523943	d FLL C		d leaf dwt	0.726237	0.816791	d FLS C
78	d FLL C	0.997072																d PLL C	0.578383	0.538999	d FLL C		d leaf totC	0.782105	0.789784	d FLS C
75	d FLS dwt	0.674729	0.703215															d PLL %C	0.430549	0.530949	d FLL C		d ped dwt	0.51885	0.474807	d FLS C
75	d FLS C	0.654684	0.683256	0.94819														d leaf dwt	0.885404	0.908361	d FLL C		d ped C	0.515723	0.472366	d FLS C
76	d FLS %N	-0.654254	-0.685761	-0.706515	-0.673491													d leaf totC	0.8845	0.89948	d FLL C		d PLL C	0.99712	0.996663	d PLL dwt
79	d PLL dwt	0.524725	0.523943	0.331619	0.360626	-0.267548												d ped dwt	0.365699	0.305995	d FLL C		d leaf dwt	0.754734	0.605181	d PLL dwt
79	d PLL C	0.539516	0.538999	0.331597	0.360637	-0.297287	0.996663											d ped C	0.361084	0.297297	d FLL C		d leaf totC	0.747131	0.578607	d PLL dwt
79	d PLL %C	0.52505	0.530949	0.313087	0.313597	-0.52616	0.581295	0.63538										d ped N	0.47429	0.352926	d FLL C		d leaf dwt	0.762441	0.616761	d PLL C
78	d leaf dwt	0.895756	0.908361	0.862862	0.816791	-0.703465	0.605181	0.616761	0.563798									d ear dwt	0.427799	0.696462	d FLL C		d leaf totC	0.757633	0.59225	d PLL C
71	d leaf C	0.892932	0.89948	0.845403	0.789784	-0.657885	0.578607	0.59225	0.558442	0.981387								d ear C	0.427325	0.698558	d FLL C		d leaf totC	0.978987	0.981387	d leaf dwt
80	d ped dwt	0.288698	0.305995	0.451666	0.474807	-0.627645	0.0986859	0.12947	0.42643	0.385917	0.385882							d ear N	0.406891	0.504924	d FLL C		d ped N	0.516238	0.428142	d leaf dwt
80	d ped C	0.279857	0.297297	0.44959	0.472366	-0.623199	0.0983946	0.128994	0.427924	0.380351	0.381696	0.999638						d FLS C	0.900687	0.94819	d FLS dwt		d ped N	0.499997	0.440384	d leaf totC
79	d ped N	0.35057	0.352926	0.362988	0.418259	-0.431774	0.333906	0.356088	0.495117	0.428142	0.440384	0.866805	0.865092					d FLS %N	-0.398893	-0.706515	d FLS dwt		d ped C	0.999428	0.999638	d ped dwt
79	d ear dwt	0.694481	0.696462	0.450613	0.438395	-0.516492	0.424625	0.427461	0.296721	0.574501	0.580425	0.459862	0.452611	0.463489				d PLL dwt	0.299973	0.331619	d FLS dwt		d ped N	0.778926	0.866805	d ped dwt
79	d ear C	0.695515	0.698558	0.452595	0.439065	-0.523811	0.42807	0.430885	0.29797	0.577399	0.579808	0.460621	0.453019	0.461837	0.999364			d PLL C	0.299086	0.331597	d FLS dwt		d ped N	0.772074	0.865092	d ped C
79	d ear N	0.503586	0.504924	0.134731	0.156212	-0.365823	0.347818	0.359952	0.331932	0.341175	0.291365	0.321094	0.311571	0.336038	0.785298	0.79323		d PLL %C	0.137839	0.313087	d FLS dwt		d ear C	0.999359	0.999364	d ear dwt
																		d leaf dwt	0.791242	0.862862	d FLS dwt		d ear N	0.835651	0.785298	d ear dwt
																		d leaf totC	0.754998	0.845403	d FLS dwt		d ear N	0.833489	0.79323	d ear C
																		d ped dwt	0.592389	0.451666	d FLS dwt		d FLS %N	-0.135618	-0.654254	d FLL dwt
																		d ped C	0.59104	0.44959	d FLS dwt		d PLL %C	0.4032	0.52505	d FLL dwt
																		d ped N	0.46993	0.362988	d FLS dwt		d ped dwt	0.351354	0.288698	d FLL dwt
																		d ear dwt	0.363114	0.450613	d FLS dwt		d ped C	0.346889	0.279857	d FLL dwt
																		d ear C	0.365697	0.452595	d FLS dwt		d ped N	0.469846	0.35057	d FLL dwt
																		d ear N	0.297273	0.134731	d FLS dwt		d ear dwt	0.428663	0.694481	d FLL dwt
																		d FLS %N	-0.31613	-0.673491	d FLS C		d ear C	0.426849	0.695515	d FLL dwt
																		d PLL dwt	0.284905	0.360626	d FLS C		d ear N	0.412474	0.503586	d FLL dwt
																		d PLL C	0.283986	0.360637	d FLS C		d FLS %N	-0.146033	-0.685761	d FLL C
																		d PLL %C	0.145685	0.313597	d FLS C		d PLL %C	0.430549	0.530949	d FLL C
																		d leaf dwt	0.726237	0.816791	d FLS C		d ped dwt	0.365699	0.305995	d FLL C
																		d leaf totC	0.782105	0.789784	d FLS C		d ped C	0.361084	0.297297	d FLL C
																		d ped dwt	0.51885	0.474807	d FLS C		d ped N	0.47429	0.352926	d FLL C
																		d ped C	0.515723	0.472366	d FLS C		d ear dwt	0.427799	0.696462	d FLL C
																		d ped N	0.413049	0.418259	d FLS C		d ear C	0.427325	0.698558	d FLL C
																		d ear dwt	0.255814	0.438395	d FLS C		d ear N	0.406891	0.504924	d FLL C
																		d ear C	0.259235	0.439065	d FLS C		d FLS %N	-0.398893	-0.706515	d FLS dwt
																		d ear N	0.177615	0.156212	d FLS C		d PLL dwt	0.299973	0.331619	d FLS dwt
																		d PLL dwt	-0.102619	-0.267548	d FLS %N		d PLL C	0.299086	0.331597	d FLS dwt
																		d PLL C	-0.125524	-0.297287	d FLS %N		d PLL %C	0.137839	0.313087	d FLS dwt
																		d PLL %C	-0.314394	-0.52616	d FLS %N		d ped N	0.46993	0.362988	d FLS dwt
																		d leaf dwt	-0.255311	-0.703465	d FLS %N		d ear dwt	0.363114	0.450613	d FLS dwt
																		d leaf totC	-0.235144	-0.657885	d FLS %N		d ear C	0.365697	0.452595	d FLS dwt
																		d ped dwt	-0.300391	-0.627645	d FLS %N		d ear N	0.297273	0.134731	d FLS dwt
																		d ped C	-0.304645	-0.623199	d FLS %N		d FLS %N	-0.31613	-0.673491	d FLS C
																		d ped N	-0.0178117	-0.431774	d FLS %N		d PLL dwt	0.284905	0.360626	d FLS C
																		d ear dwt	-0.113305	-0.516492	d FLS %N		d PLL C	0.283986	0.360637	d FLS C
																		d ear C	-0.116726	-0.523811	d FLS %N		d PLL %C	0.145685	0.313597	d FLS C
																		d ear N	-0.0359207	-0.365823	d FLS %N		d ped N	0.413049	0.418259	d FLS C
																		d PLL C	0.99712	0.996663	d PLL dwt		d ear dwt	0.255814	0.438395	d FLS C
																		d PLL %C	0.345174	0.581295	d PLL dwt		d ear C	0.259235	0.439065	d FLS C
																		d leaf dwt	0.754734	0.605181	d PLL dwt		d ear N	0.177615	0.156212	d FLS C
																		d leaf totC	0.747131	0.578607	d PLL dwt		d PLL dwt	-0.102619	-0.267548	d FLS %N
																		d ped dwt	0.115917	0.0986859	d PLL dwt		d PLL C	-0.125524	-0.297287	d FLS %N
																		d ped C	0.118848	0.0983946	d PLL dwt		d PLL %C	-0.314394	-0.52616	d FLS %N
																		d ped N	0.258289	0.333906	d PLL dwt		d leaf dwt	-0.255311	-0.703465	d FLS %N
																		d ear dwt	0.329448	0.424625	d PLL dwt		d leaf totC	-0.235144	-0.657885	d FLS %N
																		d ear C	0.333657	0.42807	d PLL dwt		d ped dwt	-0.300391	-0.627645	d FLS %N
																		d ear N	0.352136	0.347818	d PLL dwt		d ped C	-0.304645	-0.623199	d FLS %N
																		d PLL %C	0.413006	0.63538	d PLL C		d ped N	-0.0178117	-0.431774	d FLS %N
																		d leaf dwt	0.762441	0.616761	d PLL C		d ear dwt	-0.113305	-0.516492	d FLS %N
																		d leaf totC	0.757633	0.59225	d PLL C		d ear C	-0.116726	-0.523811	d FLS %N
																		d ped dwt	0.125544	0.12947	d PLL C		d ear N	-0.0359207	-0.365823	d FLS %N
																		d ped C	0.128291	0.128994	d PLL C		d PLL %C	0.345174	0.581295	d PLL dwt
																		d ped N	0.265787	0.356088	d PLL C		d ped dwt	0.115917	0.0986859	d PLL dwt
																		d ear dwt	0.324622	0.427461	d PLL C		d ped C	0.118848	0.0983946	d PLL dwt
																		d ear C	0.328945	0.430885	d PLL C		d ped N	0.258289	0.333906	d PLL dwt
																		d ear N	0.341624	0.359952	d PLL C		d ear dwt	0.329448	0.424625	d PLL dwt
																		d leaf dwt	0.431544	0.563798	d PLL %C		d ear C	0.333657	0.42807	d PLL dwt
																		d leaf totC	0.468295	0.558442	d PLL %C		d ear N	0.352136	0.347818	d PLL dwt
																		d ped dwt	0.158524	0.42643	d PLL %C		d PLL %C	0.413006	0.63538	d PLL C
																		d ped C	0.157837	0.427924	d PLL %C		d ped dwt	0.125544	0.12947	d PLL C
																		d ped N	0.197216	0.495117	d PLL %C		d ped C	0.128291	0.128994	d PLL C
																		d ear dwt	0.072695	0.296721	d PLL %C		d ped N	0.265787	0.356088	d PLL C
																		d ear C	0.0758897	0.29797	d PLL %C		d ear dwt	0.324622	0.427461	d PLL C
																		d ear N	0.0304348	0.331932	d PLL %C		d ear C	0.328945	0.430885	d PLL C
																		d leaf totC	0.978987	0.981387	d leaf dwt		d ear N	0.341624	0.359952	d PLL C
																		d ped dwt	0.465786	0.385917	d leaf dwt		d leaf dwt	0.431544	0.563798	d PLL %C
																		d ped C	0.464543	0.380351	d leaf dwt		d leaf totC	0.468295	0.558442	d PLL %C
																		d ped N	0.516238	0.428142	d leaf dwt		d ped dwt	0.158524	0.42643	d PLL %C
																		d ear dwt	0.464845	0.574501	d leaf dwt		d ped C	0.157837	0.427924	d PLL %C
																		d ear C	0.467133	0.577399	d leaf dwt		d ped N	0.197216	0.495117	d PLL %C
																		d ear N	0.42417	0.341175	d leaf dwt		d ear dwt	0.072695	0.296721	d PLL %C
																		d ped dwt	0.448273	0.385882	d leaf totC		d ear C	0.0758897	0.29797	d PLL %C
																		d ped C	0.446069	0.381696	d leaf totC		d ear N	0.0304348	0.331932	d PLL %C
																		d ped N	0.499997	0.440384	d leaf totC		d ped dwt	0.465786	0.385917	d leaf dwt
																		d ear dwt	0.415006	0.580425	d leaf totC		d ped C	0.464543	0.380351	d leaf dwt
																		d ear C	0.418017	0.579808	d leaf totC		d ear dwt	0.464845	0.574501	d leaf dwt
																		d ear N	0.368535	0.291365	d leaf totC		d ear C	0.467133	0.577399	d leaf dwt
																		d ped C	0.999428	0.999638	d ped dwt		d ear N	0.42417	0.341175	d leaf dwt
																		d ped N	0.778926	0.866805	d ped dwt		d ped dwt	0.448273	0.385882	d leaf totC
																		d ear dwt	0.461942	0.459862	d ped dwt		d ped C	0.446069	0.381696	d leaf totC
																		d ear C	0.467833	0.460621	d ped dwt		d ear dwt	0.415006	0.580425	d leaf totC
																		d ear N	0.352884	0.321094	d ped dwt		d ear C	0.418017	0.579808	d leaf totC
																		d ped N	0.772074	0.865092	d ped C		d ear N	0.368535	0.291365	d leaf totC
																		d ear dwt	0.469242	0.452611	d ped C		d ear dwt	0.461942	0.459862	d ped dwt
																		d ear C	0.475014	0.453019	d ped C		d ear C	0.467833	0.460621	d ped dwt
																		d ear N	0.35406	0.311571	d ped C		d ear N	0.352884	0.321094	d ped dwt
																		d ear dwt	0.414235	0.463489	d ped N		d ear dwt	0.469242	0.452611	d ped C
																		d ear C	0.414767	0.461837	d ped N		d ear C	0.475014	0.453019	d ped C
																		d ear N	0.385606	0.336038	d ped N		d ear N	0.35406	0.311571	d ped C
																		d ear C	0.999359	0.999364	d ear dwt		d ear dwt	0.414235	0.463489	d ped N
																		d ear N	0.835651	0.785298	d ear dwt		d ear C	0.414767	0.461837	d ped N
																		d ear N	0.833489	0.79323	d ear C		d ear N	0.385606	0.336038	d ped N

## Sheet: Phenotyp+genetic an vs dou corr
																					Correlations listed trait by trait					Correlations grouped in significant and non-significant
Phenotypic	Trait	a_FLL_dwt	a_FLL_C	a_FLS_dwt	a_FLS_C	a_FLS_%C	a_FLS_%N	a_PLL_dwt	a_PLL_C	a_leaf_dwt	a_leaf_C	a_leaf_N	a_ped_dwt	a_ped_C	a_ped_N	a_ear_dwt	a_ear_C	a_ear_N	a_ear_%C		Correlation coefficients from the two matrices					Correlation coefficients from the two matrices
	d_FLL_dwt	0.601714	0.609422	0.352124	0.360757	0.376829	-0.446742	0.520844	0.498625	0.565006	0.573846	0.383062	0.245866	0.248319	0.135045	0.383622	0.3867	0.333134	0.178073		Traits	Phenotypic	Genetic	Traits		Traits	Phenotypic	Genetic	Traits
	d_FLL_C	0.608373	0.616924	0.366654	0.374543	0.365797	-0.465808	0.531339	0.507486	0.576973	0.584587	0.381471	0.264182	0.266227	0.149908	0.40291	0.406228	0.351085	0.187713		d_FLL_dwt	0.601714	0.619156	a_FLL_dwt		d_FLL_dwt	0.601714	0.619156	a_FLL_dwt
	d_FLS_dwt	0.483936	0.492579	0.656611	0.660873	0.420803	-0.585611	0.352057	0.357971	0.591334	0.574206	0.238734	0.527547	0.524906	0.448243	0.349978	0.35955	0.202484	0.399361		d_FLL_C	0.608373	0.636202	a_FLL_dwt		d_FLL_C	0.608373	0.636202	a_FLL_dwt
	d_FLS_C	0.476338	0.485179	0.594502	0.598112	0.398508	-0.605086	0.298668	0.306537	0.552294	0.527958	0.223482	0.455444	0.454135	0.369016	0.298331	0.306169	0.132034	0.358843		d_FLS_dwt	0.483936	0.434644	a_FLL_dwt		d_PLL_dwt	0.611754	0.610446	a_FLL_dwt
	d_FLS_%N	-0.342966	-0.35735	-0.588725	-0.59287	-0.338737	0.523386	-0.376528	-0.401198	-0.532538	-0.520057	-0.191097	-0.378334	-0.378561	-0.257682	-0.281559	-0.295946	-0.194369	-0.512078		d_FLS_C	0.476338	0.492255	a_FLL_dwt		d_PLL_C	0.616125	0.61468	a_FLL_dwt
	d_PLL_dwt	0.611754	0.620641	0.442984	0.451293	0.365872	-0.36356	0.635047	0.616631	0.644168	0.673778	0.505617	0.199838	0.203851	0.128253	0.250142	0.25323	0.267584	0.141167		d_FLS_%N	-0.342966	-0.606974	a_FLL_dwt		d_leaf_dwt	0.71116	0.611071	a_FLL_dwt
	d_PLL_C	0.616125	0.62569	0.457451	0.466308	0.383757	-0.373633	0.656877	0.638602	0.659997	0.688036	0.506957	0.213687	0.217715	0.140208	0.263343	0.267085	0.28473	0.162232		d_PLL_dwt	0.611754	0.610446	a_FLL_dwt		d_leaf_C	0.714731	0.505476	a_FLL_dwt
	d_PLL_%C	0.287199	0.298288	0.356948	0.367123	0.391333	-0.246073	0.501295	0.493304	0.441625	0.435567	0.210785	0.223564	0.224818	0.189409	0.250976	0.258882	0.319048	0.28382		d_PLL_C	0.616125	0.61468	a_FLL_dwt		d_FLL_dwt	0.609422	0.635232	a_FLL_C
	d_leaf_dwt	0.71116	0.723186	0.598266	0.607671	0.515768	-0.590743	0.64626	0.631689	0.75351	0.762723	0.474416	0.397144	0.398504	0.277493	0.418287	0.42496	0.338614	0.320243		d_PLL_%C	0.287199	0.462781	a_FLL_dwt		d_FLL_C	0.616924	0.653292	a_FLL_C
	d_leaf_C	0.714731	0.727323	0.584133	0.592943	0.505223	-0.612903	0.630285	0.615742	0.748361	0.75265	0.466441	0.380401	0.382104	0.257304	0.409636	0.415824	0.3226	0.314843		d_leaf_dwt	0.71116	0.611071	a_FLL_dwt		d_FLS_dwt	0.492579	0.448247	a_FLL_C
	d_ped_dwt	0.312558	0.334203	0.582452	0.583366	0.31798	-0.448141	0.250851	0.251516	0.467094	0.456849	0.332916	0.743518	0.743841	0.636307	0.331129	0.339139	0.183309	0.30753		d_leaf_C	0.714731	0.505476	a_FLL_dwt		d_PLL_dwt	0.620641	0.608427	a_FLL_C
	d_ped_C	0.305551	0.327204	0.581889	0.583011	0.320134	-0.445863	0.256662	0.257137	0.46569	0.457617	0.328837	0.744465	0.744888	0.636712	0.332415	0.340606	0.185449	0.312171		d_ped_dwt	0.312558	0.373992	a_FLL_dwt		d_PLL_C	0.62569	0.614142	a_FLL_C
	d_ped_N	0.373519	0.389582	0.494389	0.495127	0.286962	-0.322807	0.271679	0.253791	0.446533	0.460436	0.38617	0.566029	0.567756	0.519263	0.282771	0.284675	0.171057	0.114965		d_ped_C	0.305551	0.364678	a_FLL_dwt		d_leaf_dwt	0.723186	0.623343	a_FLL_C
	d_ear_dwt	0.323491	0.332199	0.425784	0.426435	0.177601	-0.235273	0.375404	0.358915	0.432879	0.430816	0.282378	0.457922	0.460553	0.386792	0.594	0.597549	0.516288	0.254696		d_ped_N	0.373519	0.395633	a_FLL_dwt		d_leaf_C	0.727323	0.520398	a_FLL_C
	d_ear_C	0.324682	0.333609	0.431399	0.431911	0.17771	-0.238848	0.376018	0.359469	0.435213	0.433335	0.281241	0.463159	0.465852	0.390338	0.598485	0.602142	0.521431	0.258154		d_ear_dwt	0.323491	0.631377	a_FLL_dwt		d_FLS_dwt	0.656611	0.55953	a_FLS_dwt
	d_ear_N	0.360581	0.361263	0.362516	0.355596	0.0376427	-0.0770387	0.304634	0.277599	0.400751	0.387922	0.328125	0.36975	0.370972	0.406236	0.481327	0.480332	0.513067	0.116359		d_ear_C	0.324682	0.642251	a_FLL_dwt		d_FLS_C	0.594502	0.595412	a_FLS_dwt
																					d_ear_N	0.360581	0.690348	a_FLL_dwt		d_FLS_%N	-0.588725	-0.747374	a_FLS_dwt
Genotypic	No. of DHLs:	84	84	81	81	81	81	83	83	78	78	78	82	82	82	84	84	84	84		d_FLL_dwt	0.609422	0.635232	a_FLL_C		d_leaf_dwt	0.598266	0.584832	a_FLS_dwt
No. of DHLs:	Trait	a FLL dwt	a FLL C	a FLS dwt	a FLS C	a FLS %C	a FLS %N	a PLL dwt	a PLL C	a leaf dwt	a leaf C	a leaf N	a ped dwt	a ped C	a ped N	a ear dwt	a ear C	a ear N	a ear %C		d_FLL_C	0.616924	0.653292	a_FLL_C		d_leaf_C	0.584133	0.524177	a_FLS_dwt
78	d FLL dwt	0.619156	0.635232	0.470255	0.477484	0.427194	-0.659969	0.673772	0.678429	0.672233	0.678864	0.425749	0.25	0.249998	0.124304	0.566514	0.579531	0.462505	0.444119		d_FLS_dwt	0.492579	0.448247	a_FLL_C		d_ped_dwt	0.582452	0.792885	a_FLS_dwt
78	d FLL C	0.636202	0.653292	0.493412	0.50073	0.444149	-0.684759	0.70104	0.708076	0.693536	0.701233	0.438162	0.267055	0.266881	0.140045	0.573035	0.586632	0.464832	0.46525		d_FLS_C	0.485179	0.504385	a_FLL_C		d_ped_C	0.581889	0.789614	a_FLS_dwt
75	d FLS dwt	0.434644	0.448247	0.55953	0.572295	0.5902	-0.857932	0.728917	0.746896	0.605989	0.615755	0.296145	0.420029	0.419895	0.334501	0.219852	0.236001	0.0830474	0.625738		d_FLS_%N	-0.35735	-0.631568	a_FLL_C		d_ped_N	0.494389	0.689274	a_FLS_dwt
75	d FLS C	0.492255	0.504385	0.595412	0.606047	0.588671	-0.807085	0.656931	0.680411	0.623147	0.633179	0.350562	0.473976	0.475264	0.376651	0.257267	0.271768	0.0918089	0.599799		d_PLL_dwt	0.620641	0.608427	a_FLL_C		d_FLS_dwt	0.660873	0.572295	a_FLS_C
76	d FLS %N	-0.606974	-0.631568	-0.747374	-0.746694	-0.41422	0.756022	-0.712845	-0.756962	-0.735241	-0.756091	-0.455291	-0.598793	-0.59558	-0.490317	-0.509568	-0.52214	-0.391796	-0.67275		d_PLL_C	0.62569	0.614142	a_FLL_C		d_FLS_C	0.598112	0.606047	a_FLS_C
79	d PLL dwt	0.610446	0.608427	0.439303	0.453949	0.555118	-0.361988	0.652973	0.620644	0.662842	0.653894	0.604097	0.147794	0.151201	0.132979	0.422563	0.43306	0.374857	0.272229		d_PLL_%C	0.298288	0.472254	a_FLL_C		d_FLS_%N	-0.59287	-0.746694	a_FLS_C
79	d PLL C	0.61468	0.614142	0.461057	0.475112	0.550925	-0.371104	0.662366	0.631167	0.674356	0.666202	0.598235	0.167333	0.170248	0.148317	0.439671	0.451088	0.398295	0.303165		d_leaf_dwt	0.723186	0.623343	a_FLL_C		d_leaf_dwt	0.607671	0.597662	a_FLS_C
79	d PLL %C	0.462781	0.472254	0.584974	0.591544	0.414073	-0.369353	0.53784	0.536303	0.58743	0.590041	0.341055	0.38969	0.387951	0.350924	0.460393	0.475489	0.503259	0.523078		d_leaf_C	0.727323	0.520398	a_FLL_C		d_leaf_C	0.592943	0.538221	a_FLS_C
78	d leaf dwt	0.611071	0.623343	0.584832	0.597662	0.603053	-0.773907	0.828286	0.827098	0.750769	0.753069	0.455288	0.337679	0.337532	0.251603	0.435153	0.452643	0.349735	0.57675		d_ped_dwt	0.334203	0.38652	a_FLL_C		d_ped_dwt	0.583366	0.78937	a_FLS_C
71	d leaf C	0.505476	0.520398	0.524177	0.538221	0.579254	-0.783613	0.798545	0.794084	0.668023	0.671984	0.350964	0.311723	0.31141	0.223082	0.384855	0.403923	0.27288	0.613628		d_ped_C	0.327204	0.377049	a_FLL_C		d_ped_C	0.583011	0.786434	a_FLS_C
80	d ped dwt	0.373992	0.38652	0.792885	0.78937	0.382834	-0.544372	0.342042	0.358931	0.512694	0.520532	0.296166	0.906226	0.904386	0.830133	0.423293	0.429897	0.248914	0.554437		d_ped_N	0.389582	0.403014	a_FLL_C		d_ped_N	0.495127	0.691159	a_FLS_C
80	d ped C	0.364678	0.377049	0.789614	0.786434	0.385044	-0.542129	0.341739	0.358635	0.506362	0.514384	0.289933	0.905613	0.903811	0.83186	0.41449	0.421069	0.239665	0.555047		d_ear_dwt	0.332199	0.647598	a_FLL_C		d_leaf_dwt	0.515768	0.603053	a_FLS_%C
79	d ped N	0.395633	0.403014	0.689274	0.691159	0.459799	-0.437618	0.337152	0.328965	0.493225	0.493959	0.296705	0.774237	0.774548	0.730628	0.446771	0.454582	0.278819	0.453923		d_ear_C	0.333609	0.658584	a_FLL_C		d_leaf_C	0.505223	0.579254	a_FLS_%C
79	d ear dwt	0.631377	0.647598	0.535004	0.535494	0.313781	-0.526689	0.504683	0.50645	0.630764	0.638274	0.498253	0.446226	0.447504	0.317369	0.722783	0.727028	0.523745	0.29372		d_ear_N	0.361263	0.695652	a_FLL_C		d_FLS_dwt	-0.585611	-0.857932	a_FLS_%N
79	d ear C	0.642251	0.658584	0.545074	0.54539	0.31775	-0.528714	0.511505	0.513714	0.642003	0.649514	0.510821	0.449726	0.45097	0.321379	0.732263	0.736672	0.53726	0.300277		d_FLL_dwt	0.352124	0.470255	a_FLS_dwt		d_FLS_C	-0.605086	-0.807085	a_FLS_%N
79	d ear N	0.690348	0.695652	0.512954	0.502473	0.076135	-0.149476	0.27572	0.284228	0.588735	0.588957	0.584316	0.36065	0.36034	0.333169	0.738284	0.737996	0.786863	0.102264		d_FLL_C	0.366654	0.493412	a_FLS_dwt		d_FLS_%N	0.523386	0.756022	a_FLS_%N
																					d_FLS_dwt	0.656611	0.55953	a_FLS_dwt		d_leaf_dwt	-0.590743	-0.773907	a_FLS_%N
																					d_FLS_C	0.594502	0.595412	a_FLS_dwt		d_leaf_C	-0.612903	-0.783613	a_FLS_%N
																					d_FLS_%N	-0.588725	-0.747374	a_FLS_dwt		d_FLL_dwt	0.520844	0.673772	a_PLL_dwt
																					d_PLL_dwt	0.442984	0.439303	a_FLS_dwt		d_FLL_C	0.531339	0.70104	a_PLL_dwt
																					d_PLL_C	0.457451	0.461057	a_FLS_dwt		d_PLL_dwt	0.635047	0.652973	a_PLL_dwt
																					d_PLL_%C	0.356948	0.584974	a_FLS_dwt		d_PLL_C	0.656877	0.662366	a_PLL_dwt
																					d_leaf_dwt	0.598266	0.584832	a_FLS_dwt		d_PLL_%C	0.501295	0.53784	a_PLL_dwt
																					d_leaf_C	0.584133	0.524177	a_FLS_dwt		d_leaf_dwt	0.64626	0.828286	a_PLL_dwt
																					d_ped_dwt	0.582452	0.792885	a_FLS_dwt		d_leaf_C	0.630285	0.798545	a_PLL_dwt
																					d_ped_C	0.581889	0.789614	a_FLS_dwt		d_FLL_dwt	0.498625	0.678429	a_PLL_C
																					d_ped_N	0.494389	0.689274	a_FLS_dwt		d_FLL_C	0.507486	0.708076	a_PLL_C
																					d_ear_dwt	0.425784	0.535004	a_FLS_dwt		d_PLL_dwt	0.616631	0.620644	a_PLL_C
																					d_ear_C	0.431399	0.545074	a_FLS_dwt		d_PLL_C	0.638602	0.631167	a_PLL_C
																					d_ear_N	0.362516	0.512954	a_FLS_dwt		d_PLL_%C	0.493304	0.536303	a_PLL_C
																					d_FLL_dwt	0.360757	0.477484	a_FLS_C		d_leaf_dwt	0.631689	0.827098	a_PLL_C
																					d_FLL_C	0.374543	0.50073	a_FLS_C		d_leaf_C	0.615742	0.794084	a_PLL_C
																					d_FLS_dwt	0.660873	0.572295	a_FLS_C		d_FLL_dwt	0.565006	0.672233	a_leaf_dwt
																					d_FLS_C	0.598112	0.606047	a_FLS_C		d_FLL_C	0.576973	0.693536	a_leaf_dwt
																					d_FLS_%N	-0.59287	-0.746694	a_FLS_C		d_FLS_dwt	0.591334	0.605989	a_leaf_dwt
																					d_PLL_dwt	0.451293	0.453949	a_FLS_C		d_FLS_C	0.552294	0.623147	a_leaf_dwt
																					d_PLL_C	0.466308	0.475112	a_FLS_C		d_FLS_%N	-0.532538	-0.735241	a_leaf_dwt
																					d_PLL_%C	0.367123	0.591544	a_FLS_C		d_PLL_dwt	0.644168	0.662842	a_leaf_dwt
																					d_leaf_dwt	0.607671	0.597662	a_FLS_C		d_PLL_C	0.659997	0.674356	a_leaf_dwt
																					d_leaf_C	0.592943	0.538221	a_FLS_C		d_leaf_dwt	0.75351	0.750769	a_leaf_dwt
																					d_ped_dwt	0.583366	0.78937	a_FLS_C		d_leaf_C	0.748361	0.668023	a_leaf_dwt
																					d_ped_C	0.583011	0.786434	a_FLS_C		d_FLL_dwt	0.573846	0.678864	a_leaf_C
																					d_ped_N	0.495127	0.691159	a_FLS_C		d_FLL_C	0.584587	0.701233	a_leaf_C
																					d_ear_dwt	0.426435	0.535494	a_FLS_C		d_FLS_dwt	0.574206	0.615755	a_leaf_C
																					d_ear_C	0.431911	0.54539	a_FLS_C		d_FLS_C	0.527958	0.633179	a_leaf_C
																					d_ear_N	0.355596	0.502473	a_FLS_C		d_FLS_%N	-0.520057	-0.756091	a_leaf_C
																					d_FLL_dwt	0.376829	0.427194	a_FLS_%C		d_PLL_dwt	0.673778	0.653894	a_leaf_C
																					d_FLL_C	0.365797	0.444149	a_FLS_%C		d_PLL_C	0.688036	0.666202	a_leaf_C
																					d_FLS_dwt	0.420803	0.5902	a_FLS_%C		d_leaf_dwt	0.762723	0.753069	a_leaf_C
																					d_FLS_C	0.398508	0.588671	a_FLS_%C		d_leaf_C	0.75265	0.671984	a_leaf_C
																					d_FLS_%N	-0.338737	-0.41422	a_FLS_%C		d_PLL_dwt	0.505617	0.604097	a_leaf_N
																					d_PLL_dwt	0.365872	0.555118	a_FLS_%C		d_PLL_C	0.506957	0.598235	a_leaf_N
																					d_PLL_C	0.383757	0.550925	a_FLS_%C		d_FLS_dwt	0.527547	0.420029	a_ped_dwt
																					d_PLL_%C	0.391333	0.414073	a_FLS_%C		d_ped_dwt	0.743518	0.906226	a_ped_dwt
																					d_leaf_dwt	0.515768	0.603053	a_FLS_%C		d_ped_C	0.744465	0.905613	a_ped_dwt
																					d_leaf_C	0.505223	0.579254	a_FLS_%C		d_ped_N	0.566029	0.774237	a_ped_dwt
																					d_ped_dwt	0.31798	0.382834	a_FLS_%C		d_FLS_dwt	0.524906	0.419895	a_ped_C
																					d_ped_C	0.320134	0.385044	a_FLS_%C		d_ped_dwt	0.743841	0.904386	a_ped_C
																					d_ped_N	0.286962	0.459799	a_FLS_%C		d_ped_C	0.744888	0.903811	a_ped_C
																					d_ear_dwt	0.177601	0.313781	a_FLS_%C		d_ped_N	0.567756	0.774548	a_ped_C
																					d_ear_C	0.17771	0.31775	a_FLS_%C		d_ped_dwt	0.636307	0.830133	a_ped_N
																					d_ear_N	0.0376427	0.076135	a_FLS_%C		d_ped_C	0.636712	0.83186	a_ped_N
																					d_FLL_dwt	-0.446742	-0.659969	a_FLS_%N		d_ped_N	0.519263	0.730628	a_ped_N
																					d_FLL_C	-0.465808	-0.684759	a_FLS_%N		d_ear_dwt	0.594	0.722783	a_ear_dwt
																					d_FLS_dwt	-0.585611	-0.857932	a_FLS_%N		d_ear_C	0.598485	0.732263	a_ear_dwt
																					d_FLS_C	-0.605086	-0.807085	a_FLS_%N		d_ear_N	0.481327	0.738284	a_ear_dwt
																					d_FLS_%N	0.523386	0.756022	a_FLS_%N		d_ear_dwt	0.597549	0.727028	a_ear_C
																					d_PLL_dwt	-0.36356	-0.361988	a_FLS_%N		d_ear_C	0.602142	0.736672	a_ear_C
																					d_PLL_C	-0.373633	-0.371104	a_FLS_%N		d_ear_N	0.480332	0.737996	a_ear_C
																					d_PLL_%C	-0.246073	-0.369353	a_FLS_%N		d_ear_dwt	0.516288	0.523745	a_ear_N
																					d_leaf_dwt	-0.590743	-0.773907	a_FLS_%N		d_ear_C	0.521431	0.53726	a_ear_N
																					d_leaf_C	-0.612903	-0.783613	a_FLS_%N		d_ear_N	0.513067	0.786863	a_ear_N
																					d_ped_dwt	-0.448141	-0.544372	a_FLS_%N		d_FLS_%N	-0.512078	-0.67275	a_ear_%C
																					d_ped_C	-0.445863	-0.542129	a_FLS_%N		d_FLS_dwt	0.483936	0.434644	a_FLL_dwt
																					d_ped_N	-0.322807	-0.437618	a_FLS_%N		d_FLS_C	0.476338	0.492255	a_FLL_dwt
																					d_ear_dwt	-0.235273	-0.526689	a_FLS_%N		d_FLS_%N	-0.342966	-0.606974	a_FLL_dwt
																					d_ear_C	-0.238848	-0.528714	a_FLS_%N		d_PLL_%C	0.287199	0.462781	a_FLL_dwt
																					d_ear_N	-0.0770387	-0.149476	a_FLS_%N		d_ped_dwt	0.312558	0.373992	a_FLL_dwt
																					d_FLL_dwt	0.520844	0.673772	a_PLL_dwt		d_ped_C	0.305551	0.364678	a_FLL_dwt
																					d_FLL_C	0.531339	0.70104	a_PLL_dwt		d_ped_N	0.373519	0.395633	a_FLL_dwt
																					d_FLS_dwt	0.352057	0.728917	a_PLL_dwt		d_ear_dwt	0.323491	0.631377	a_FLL_dwt
																					d_FLS_C	0.298668	0.656931	a_PLL_dwt		d_ear_C	0.324682	0.642251	a_FLL_dwt
																					d_FLS_%N	-0.376528	-0.712845	a_PLL_dwt		d_ear_N	0.360581	0.690348	a_FLL_dwt
																					d_PLL_dwt	0.635047	0.652973	a_PLL_dwt		d_FLS_C	0.485179	0.504385	a_FLL_C
																					d_PLL_C	0.656877	0.662366	a_PLL_dwt		d_FLS_%N	-0.35735	-0.631568	a_FLL_C
																					d_PLL_%C	0.501295	0.53784	a_PLL_dwt		d_PLL_%C	0.298288	0.472254	a_FLL_C
																					d_leaf_dwt	0.64626	0.828286	a_PLL_dwt		d_ped_dwt	0.334203	0.38652	a_FLL_C
																					d_leaf_C	0.630285	0.798545	a_PLL_dwt		d_ped_C	0.327204	0.377049	a_FLL_C
																					d_ped_dwt	0.250851	0.342042	a_PLL_dwt		d_ped_N	0.389582	0.403014	a_FLL_C
																					d_ped_C	0.256662	0.341739	a_PLL_dwt		d_ear_dwt	0.332199	0.647598	a_FLL_C
																					d_ped_N	0.271679	0.337152	a_PLL_dwt		d_ear_C	0.333609	0.658584	a_FLL_C
																					d_ear_dwt	0.375404	0.504683	a_PLL_dwt		d_ear_N	0.361263	0.695652	a_FLL_C
																					d_ear_C	0.376018	0.511505	a_PLL_dwt		d_FLL_dwt	0.352124	0.470255	a_FLS_dwt
																					d_ear_N	0.304634	0.27572	a_PLL_dwt		d_FLL_C	0.366654	0.493412	a_FLS_dwt
																					d_FLL_dwt	0.498625	0.678429	a_PLL_C		d_PLL_dwt	0.442984	0.439303	a_FLS_dwt
																					d_FLL_C	0.507486	0.708076	a_PLL_C		d_PLL_C	0.457451	0.461057	a_FLS_dwt
																					d_FLS_dwt	0.357971	0.746896	a_PLL_C		d_PLL_%C	0.356948	0.584974	a_FLS_dwt
																					d_FLS_C	0.306537	0.680411	a_PLL_C		d_ear_dwt	0.425784	0.535004	a_FLS_dwt
																					d_FLS_%N	-0.401198	-0.756962	a_PLL_C		d_ear_C	0.431399	0.545074	a_FLS_dwt
																					d_PLL_dwt	0.616631	0.620644	a_PLL_C		d_ear_N	0.362516	0.512954	a_FLS_dwt
																					d_PLL_C	0.638602	0.631167	a_PLL_C		d_FLL_dwt	0.360757	0.477484	a_FLS_C
																					d_PLL_%C	0.493304	0.536303	a_PLL_C		d_FLL_C	0.374543	0.50073	a_FLS_C
																					d_leaf_dwt	0.631689	0.827098	a_PLL_C		d_PLL_dwt	0.451293	0.453949	a_FLS_C
																					d_leaf_C	0.615742	0.794084	a_PLL_C		d_PLL_C	0.466308	0.475112	a_FLS_C
																					d_ped_dwt	0.251516	0.358931	a_PLL_C		d_PLL_%C	0.367123	0.591544	a_FLS_C
																					d_ped_C	0.257137	0.358635	a_PLL_C		d_ear_dwt	0.426435	0.535494	a_FLS_C
																					d_ped_N	0.253791	0.328965	a_PLL_C		d_ear_C	0.431911	0.54539	a_FLS_C
																					d_ear_dwt	0.358915	0.50645	a_PLL_C		d_ear_N	0.355596	0.502473	a_FLS_C
																					d_ear_C	0.359469	0.513714	a_PLL_C		d_FLL_dwt	0.376829	0.427194	a_FLS_%C
																					d_ear_N	0.277599	0.284228	a_PLL_C		d_FLL_C	0.365797	0.444149	a_FLS_%C
																					d_FLL_dwt	0.565006	0.672233	a_leaf_dwt		d_FLS_dwt	0.420803	0.5902	a_FLS_%C
																					d_FLL_C	0.576973	0.693536	a_leaf_dwt		d_FLS_C	0.398508	0.588671	a_FLS_%C
																					d_FLS_dwt	0.591334	0.605989	a_leaf_dwt		d_FLS_%N	-0.338737	-0.41422	a_FLS_%C
																					d_FLS_C	0.552294	0.623147	a_leaf_dwt		d_PLL_dwt	0.365872	0.555118	a_FLS_%C
																					d_FLS_%N	-0.532538	-0.735241	a_leaf_dwt		d_PLL_C	0.383757	0.550925	a_FLS_%C
																					d_PLL_dwt	0.644168	0.662842	a_leaf_dwt		d_PLL_%C	0.391333	0.414073	a_FLS_%C
																					d_PLL_C	0.659997	0.674356	a_leaf_dwt		d_ped_dwt	0.31798	0.382834	a_FLS_%C
																					d_PLL_%C	0.441625	0.58743	a_leaf_dwt		d_ped_C	0.320134	0.385044	a_FLS_%C
																					d_leaf_dwt	0.75351	0.750769	a_leaf_dwt		d_ped_N	0.286962	0.459799	a_FLS_%C
																					d_leaf_C	0.748361	0.668023	a_leaf_dwt		d_ear_dwt	0.177601	0.313781	a_FLS_%C
																					d_ped_dwt	0.467094	0.512694	a_leaf_dwt		d_ear_C	0.17771	0.31775	a_FLS_%C
																					d_ped_C	0.46569	0.506362	a_leaf_dwt		d_ear_N	0.0376427	0.076135	a_FLS_%C
																					d_ped_N	0.446533	0.493225	a_leaf_dwt		d_FLL_dwt	-0.446742	-0.659969	a_FLS_%N
																					d_ear_dwt	0.432879	0.630764	a_leaf_dwt		d_FLL_C	-0.465808	-0.684759	a_FLS_%N
																					d_ear_C	0.435213	0.642003	a_leaf_dwt		d_PLL_dwt	-0.36356	-0.361988	a_FLS_%N
																					d_ear_N	0.400751	0.588735	a_leaf_dwt		d_PLL_C	-0.373633	-0.371104	a_FLS_%N
																					d_FLL_dwt	0.573846	0.678864	a_leaf_C		d_PLL_%C	-0.246073	-0.369353	a_FLS_%N
																					d_FLL_C	0.584587	0.701233	a_leaf_C		d_ped_dwt	-0.448141	-0.544372	a_FLS_%N
																					d_FLS_dwt	0.574206	0.615755	a_leaf_C		d_ped_C	-0.445863	-0.542129	a_FLS_%N
																					d_FLS_C	0.527958	0.633179	a_leaf_C		d_ped_N	-0.322807	-0.437618	a_FLS_%N
																					d_FLS_%N	-0.520057	-0.756091	a_leaf_C		d_ear_dwt	-0.235273	-0.526689	a_FLS_%N
																					d_PLL_dwt	0.673778	0.653894	a_leaf_C		d_ear_C	-0.238848	-0.528714	a_FLS_%N
																					d_PLL_C	0.688036	0.666202	a_leaf_C		d_ear_N	-0.0770387	-0.149476	a_FLS_%N
																					d_PLL_%C	0.435567	0.590041	a_leaf_C		d_FLS_dwt	0.352057	0.728917	a_PLL_dwt
																					d_leaf_dwt	0.762723	0.753069	a_leaf_C		d_FLS_C	0.298668	0.656931	a_PLL_dwt
																					d_leaf_C	0.75265	0.671984	a_leaf_C		d_FLS_%N	-0.376528	-0.712845	a_PLL_dwt
																					d_ped_dwt	0.456849	0.520532	a_leaf_C		d_ped_dwt	0.250851	0.342042	a_PLL_dwt
																					d_ped_C	0.457617	0.514384	a_leaf_C		d_ped_C	0.256662	0.341739	a_PLL_dwt
																					d_ped_N	0.460436	0.493959	a_leaf_C		d_ped_N	0.271679	0.337152	a_PLL_dwt
																					d_ear_dwt	0.430816	0.638274	a_leaf_C		d_ear_dwt	0.375404	0.504683	a_PLL_dwt
																					d_ear_C	0.433335	0.649514	a_leaf_C		d_ear_C	0.376018	0.511505	a_PLL_dwt
																					d_ear_N	0.387922	0.588957	a_leaf_C		d_ear_N	0.304634	0.27572	a_PLL_dwt
																					d_FLL_dwt	0.383062	0.425749	a_leaf_N		d_FLS_dwt	0.357971	0.746896	a_PLL_C
																					d_FLL_C	0.381471	0.438162	a_leaf_N		d_FLS_C	0.306537	0.680411	a_PLL_C
																					d_FLS_dwt	0.238734	0.296145	a_leaf_N		d_FLS_%N	-0.401198	-0.756962	a_PLL_C
																					d_FLS_C	0.223482	0.350562	a_leaf_N		d_ped_dwt	0.251516	0.358931	a_PLL_C
																					d_FLS_%N	-0.191097	-0.455291	a_leaf_N		d_ped_C	0.257137	0.358635	a_PLL_C
																					d_PLL_dwt	0.505617	0.604097	a_leaf_N		d_ped_N	0.253791	0.328965	a_PLL_C
																					d_PLL_C	0.506957	0.598235	a_leaf_N		d_ear_dwt	0.358915	0.50645	a_PLL_C
																					d_PLL_%C	0.210785	0.341055	a_leaf_N		d_ear_C	0.359469	0.513714	a_PLL_C
																					d_leaf_dwt	0.474416	0.455288	a_leaf_N		d_ear_N	0.277599	0.284228	a_PLL_C
																					d_leaf_C	0.466441	0.350964	a_leaf_N		d_PLL_%C	0.441625	0.58743	a_leaf_dwt
																					d_ped_dwt	0.332916	0.296166	a_leaf_N		d_ped_dwt	0.467094	0.512694	a_leaf_dwt
																					d_ped_C	0.328837	0.289933	a_leaf_N		d_ped_C	0.46569	0.506362	a_leaf_dwt
																					d_ped_N	0.38617	0.296705	a_leaf_N		d_ped_N	0.446533	0.493225	a_leaf_dwt
																					d_ear_dwt	0.282378	0.498253	a_leaf_N		d_ear_dwt	0.432879	0.630764	a_leaf_dwt
																					d_ear_C	0.281241	0.510821	a_leaf_N		d_ear_C	0.435213	0.642003	a_leaf_dwt
																					d_ear_N	0.328125	0.584316	a_leaf_N		d_ear_N	0.400751	0.588735	a_leaf_dwt
																					d_FLL_dwt	0.245866	0.25	a_ped_dwt		d_PLL_%C	0.435567	0.590041	a_leaf_C
																					d_FLL_C	0.264182	0.267055	a_ped_dwt		d_ped_dwt	0.456849	0.520532	a_leaf_C
																					d_FLS_dwt	0.527547	0.420029	a_ped_dwt		d_ped_C	0.457617	0.514384	a_leaf_C
																					d_FLS_C	0.455444	0.473976	a_ped_dwt		d_ped_N	0.460436	0.493959	a_leaf_C
																					d_FLS_%N	-0.378334	-0.598793	a_ped_dwt		d_ear_dwt	0.430816	0.638274	a_leaf_C
																					d_PLL_dwt	0.199838	0.147794	a_ped_dwt		d_ear_C	0.433335	0.649514	a_leaf_C
																					d_PLL_C	0.213687	0.167333	a_ped_dwt		d_ear_N	0.387922	0.588957	a_leaf_C
																					d_PLL_%C	0.223564	0.38969	a_ped_dwt		d_FLL_dwt	0.383062	0.425749	a_leaf_N
																					d_leaf_dwt	0.397144	0.337679	a_ped_dwt		d_FLL_C	0.381471	0.438162	a_leaf_N
																					d_leaf_C	0.380401	0.311723	a_ped_dwt		d_FLS_dwt	0.238734	0.296145	a_leaf_N
																					d_ped_dwt	0.743518	0.906226	a_ped_dwt		d_FLS_C	0.223482	0.350562	a_leaf_N
																					d_ped_C	0.744465	0.905613	a_ped_dwt		d_FLS_%N	-0.191097	-0.455291	a_leaf_N
																					d_ped_N	0.566029	0.774237	a_ped_dwt		d_PLL_%C	0.210785	0.341055	a_leaf_N
																					d_ear_dwt	0.457922	0.446226	a_ped_dwt		d_leaf_dwt	0.474416	0.455288	a_leaf_N
																					d_ear_C	0.463159	0.449726	a_ped_dwt		d_leaf_C	0.466441	0.350964	a_leaf_N
																					d_ear_N	0.36975	0.36065	a_ped_dwt		d_ped_dwt	0.332916	0.296166	a_leaf_N
																					d_FLL_dwt	0.248319	0.249998	a_ped_C		d_ped_C	0.328837	0.289933	a_leaf_N
																					d_FLL_C	0.266227	0.266881	a_ped_C		d_ped_N	0.38617	0.296705	a_leaf_N
																					d_FLS_dwt	0.524906	0.419895	a_ped_C		d_ear_dwt	0.282378	0.498253	a_leaf_N
																					d_FLS_C	0.454135	0.475264	a_ped_C		d_ear_C	0.281241	0.510821	a_leaf_N
																					d_FLS_%N	-0.378561	-0.59558	a_ped_C		d_ear_N	0.328125	0.584316	a_leaf_N
																					d_PLL_dwt	0.203851	0.151201	a_ped_C		d_FLL_dwt	0.245866	0.25	a_ped_dwt
																					d_PLL_C	0.217715	0.170248	a_ped_C		d_FLL_C	0.264182	0.267055	a_ped_dwt
																					d_PLL_%C	0.224818	0.387951	a_ped_C		d_FLS_C	0.455444	0.473976	a_ped_dwt
																					d_leaf_dwt	0.398504	0.337532	a_ped_C		d_FLS_%N	-0.378334	-0.598793	a_ped_dwt
																					d_leaf_C	0.382104	0.31141	a_ped_C		d_PLL_dwt	0.199838	0.147794	a_ped_dwt
																					d_ped_dwt	0.743841	0.904386	a_ped_C		d_PLL_C	0.213687	0.167333	a_ped_dwt
																					d_ped_C	0.744888	0.903811	a_ped_C		d_PLL_%C	0.223564	0.38969	a_ped_dwt
																					d_ped_N	0.567756	0.774548	a_ped_C		d_leaf_dwt	0.397144	0.337679	a_ped_dwt
																					d_ear_dwt	0.460553	0.447504	a_ped_C		d_leaf_C	0.380401	0.311723	a_ped_dwt
																					d_ear_C	0.465852	0.45097	a_ped_C		d_ear_dwt	0.457922	0.446226	a_ped_dwt
																					d_ear_N	0.370972	0.36034	a_ped_C		d_ear_C	0.463159	0.449726	a_ped_dwt
																					d_FLL_dwt	0.135045	0.124304	a_ped_N		d_ear_N	0.36975	0.36065	a_ped_dwt
																					d_FLL_C	0.149908	0.140045	a_ped_N		d_FLL_dwt	0.248319	0.249998	a_ped_C
																					d_FLS_dwt	0.448243	0.334501	a_ped_N		d_FLL_C	0.266227	0.266881	a_ped_C
																					d_FLS_C	0.369016	0.376651	a_ped_N		d_FLS_C	0.454135	0.475264	a_ped_C
																					d_FLS_%N	-0.257682	-0.490317	a_ped_N		d_FLS_%N	-0.378561	-0.59558	a_ped_C
																					d_PLL_dwt	0.128253	0.132979	a_ped_N		d_PLL_dwt	0.203851	0.151201	a_ped_C
																					d_PLL_C	0.140208	0.148317	a_ped_N		d_PLL_C	0.217715	0.170248	a_ped_C
																					d_PLL_%C	0.189409	0.350924	a_ped_N		d_PLL_%C	0.224818	0.387951	a_ped_C
																					d_leaf_dwt	0.277493	0.251603	a_ped_N		d_leaf_dwt	0.398504	0.337532	a_ped_C
																					d_leaf_C	0.257304	0.223082	a_ped_N		d_leaf_C	0.382104	0.31141	a_ped_C
																					d_ped_dwt	0.636307	0.830133	a_ped_N		d_ear_dwt	0.460553	0.447504	a_ped_C
																					d_ped_C	0.636712	0.83186	a_ped_N		d_ear_C	0.465852	0.45097	a_ped_C
																					d_ped_N	0.519263	0.730628	a_ped_N		d_ear_N	0.370972	0.36034	a_ped_C
																					d_ear_dwt	0.386792	0.317369	a_ped_N		d_FLL_dwt	0.135045	0.124304	a_ped_N
																					d_ear_C	0.390338	0.321379	a_ped_N		d_FLL_C	0.149908	0.140045	a_ped_N
																					d_ear_N	0.406236	0.333169	a_ped_N		d_FLS_dwt	0.448243	0.334501	a_ped_N
																					d_FLL_dwt	0.383622	0.566514	a_ear_dwt		d_FLS_C	0.369016	0.376651	a_ped_N
																					d_FLL_C	0.40291	0.573035	a_ear_dwt		d_FLS_%N	-0.257682	-0.490317	a_ped_N
																					d_FLS_dwt	0.349978	0.219852	a_ear_dwt		d_PLL_dwt	0.128253	0.132979	a_ped_N
																					d_FLS_C	0.298331	0.257267	a_ear_dwt		d_PLL_C	0.140208	0.148317	a_ped_N
																					d_FLS_%N	-0.281559	-0.509568	a_ear_dwt		d_PLL_%C	0.189409	0.350924	a_ped_N
																					d_PLL_dwt	0.250142	0.422563	a_ear_dwt		d_leaf_dwt	0.277493	0.251603	a_ped_N
																					d_PLL_C	0.263343	0.439671	a_ear_dwt		d_leaf_C	0.257304	0.223082	a_ped_N
																					d_PLL_%C	0.250976	0.460393	a_ear_dwt		d_ear_dwt	0.386792	0.317369	a_ped_N
																					d_leaf_dwt	0.418287	0.435153	a_ear_dwt		d_ear_C	0.390338	0.321379	a_ped_N
																					d_leaf_C	0.409636	0.384855	a_ear_dwt		d_ear_N	0.406236	0.333169	a_ped_N
																					d_ped_dwt	0.331129	0.423293	a_ear_dwt		d_FLL_dwt	0.383622	0.566514	a_ear_dwt
																					d_ped_C	0.332415	0.41449	a_ear_dwt		d_FLL_C	0.40291	0.573035	a_ear_dwt
																					d_ped_N	0.282771	0.446771	a_ear_dwt		d_FLS_dwt	0.349978	0.219852	a_ear_dwt
																					d_ear_dwt	0.594	0.722783	a_ear_dwt		d_FLS_C	0.298331	0.257267	a_ear_dwt
																					d_ear_C	0.598485	0.732263	a_ear_dwt		d_FLS_%N	-0.281559	-0.509568	a_ear_dwt
																					d_ear_N	0.481327	0.738284	a_ear_dwt		d_PLL_dwt	0.250142	0.422563	a_ear_dwt
																					d_FLL_dwt	0.3867	0.579531	a_ear_C		d_PLL_C	0.263343	0.439671	a_ear_dwt
																					d_FLL_C	0.406228	0.586632	a_ear_C		d_PLL_%C	0.250976	0.460393	a_ear_dwt
																					d_FLS_dwt	0.35955	0.236001	a_ear_C		d_leaf_dwt	0.418287	0.435153	a_ear_dwt
																					d_FLS_C	0.306169	0.271768	a_ear_C		d_leaf_C	0.409636	0.384855	a_ear_dwt
																					d_FLS_%N	-0.295946	-0.52214	a_ear_C		d_ped_dwt	0.331129	0.423293	a_ear_dwt
																					d_PLL_dwt	0.25323	0.43306	a_ear_C		d_ped_C	0.332415	0.41449	a_ear_dwt
																					d_PLL_C	0.267085	0.451088	a_ear_C		d_ped_N	0.282771	0.446771	a_ear_dwt
																					d_PLL_%C	0.258882	0.475489	a_ear_C		d_FLL_dwt	0.3867	0.579531	a_ear_C
																					d_leaf_dwt	0.42496	0.452643	a_ear_C		d_FLL_C	0.406228	0.586632	a_ear_C
																					d_leaf_C	0.415824	0.403923	a_ear_C		d_FLS_dwt	0.35955	0.236001	a_ear_C
																					d_ped_dwt	0.339139	0.429897	a_ear_C		d_FLS_C	0.306169	0.271768	a_ear_C
																					d_ped_C	0.340606	0.421069	a_ear_C		d_FLS_%N	-0.295946	-0.52214	a_ear_C
																					d_ped_N	0.284675	0.454582	a_ear_C		d_PLL_dwt	0.25323	0.43306	a_ear_C
																					d_ear_dwt	0.597549	0.727028	a_ear_C		d_PLL_C	0.267085	0.451088	a_ear_C
																					d_ear_C	0.602142	0.736672	a_ear_C		d_PLL_%C	0.258882	0.475489	a_ear_C
																					d_ear_N	0.480332	0.737996	a_ear_C		d_leaf_dwt	0.42496	0.452643	a_ear_C
																					d_FLL_dwt	0.333134	0.462505	a_ear_N		d_leaf_C	0.415824	0.403923	a_ear_C
																					d_FLL_C	0.351085	0.464832	a_ear_N		d_ped_dwt	0.339139	0.429897	a_ear_C
																					d_FLS_dwt	0.202484	0.0830474	a_ear_N		d_ped_C	0.340606	0.421069	a_ear_C
																					d_FLS_C	0.132034	0.0918089	a_ear_N		d_ped_N	0.284675	0.454582	a_ear_C
																					d_FLS_%N	-0.194369	-0.391796	a_ear_N		d_FLL_dwt	0.333134	0.462505	a_ear_N
																					d_PLL_dwt	0.267584	0.374857	a_ear_N		d_FLL_C	0.351085	0.464832	a_ear_N
																					d_PLL_C	0.28473	0.398295	a_ear_N		d_FLS_dwt	0.202484	0.0830474	a_ear_N
																					d_PLL_%C	0.319048	0.503259	a_ear_N		d_FLS_C	0.132034	0.0918089	a_ear_N
																					d_leaf_dwt	0.338614	0.349735	a_ear_N		d_FLS_%N	-0.194369	-0.391796	a_ear_N
																					d_leaf_C	0.3226	0.27288	a_ear_N		d_PLL_dwt	0.267584	0.374857	a_ear_N
																					d_ped_dwt	0.183309	0.248914	a_ear_N		d_PLL_C	0.28473	0.398295	a_ear_N
																					d_ped_C	0.185449	0.239665	a_ear_N		d_PLL_%C	0.319048	0.503259	a_ear_N
																					d_ped_N	0.171057	0.278819	a_ear_N		d_leaf_dwt	0.338614	0.349735	a_ear_N
																					d_ear_dwt	0.516288	0.523745	a_ear_N		d_leaf_C	0.3226	0.27288	a_ear_N
																					d_ear_C	0.521431	0.53726	a_ear_N		d_ped_dwt	0.183309	0.248914	a_ear_N
																					d_ear_N	0.513067	0.786863	a_ear_N		d_ped_C	0.185449	0.239665	a_ear_N
																					d_FLL_dwt	0.178073	0.444119	a_ear_%C		d_ped_N	0.171057	0.278819	a_ear_N
																					d_FLL_C	0.187713	0.46525	a_ear_%C		d_FLL_dwt	0.178073	0.444119	a_ear_%C
																					d_FLS_dwt	0.399361	0.625738	a_ear_%C		d_FLL_C	0.187713	0.46525	a_ear_%C
																					d_FLS_C	0.358843	0.599799	a_ear_%C		d_FLS_dwt	0.399361	0.625738	a_ear_%C
																					d_FLS_%N	-0.512078	-0.67275	a_ear_%C		d_FLS_C	0.358843	0.599799	a_ear_%C
																					d_PLL_dwt	0.141167	0.272229	a_ear_%C		d_PLL_dwt	0.141167	0.272229	a_ear_%C
																					d_PLL_C	0.162232	0.303165	a_ear_%C		d_PLL_C	0.162232	0.303165	a_ear_%C
																					d_PLL_%C	0.28382	0.523078	a_ear_%C		d_PLL_%C	0.28382	0.523078	a_ear_%C
																					d_leaf_dwt	0.320243	0.57675	a_ear_%C		d_leaf_dwt	0.320243	0.57675	a_ear_%C
																					d_leaf_C	0.314843	0.613628	a_ear_%C		d_leaf_C	0.314843	0.613628	a_ear_%C
																					d_ped_dwt	0.30753	0.554437	a_ear_%C		d_ped_dwt	0.30753	0.554437	a_ear_%C
																					d_ped_C	0.312171	0.555047	a_ear_%C		d_ped_C	0.312171	0.555047	a_ear_%C
																					d_ped_N	0.114965	0.453923	a_ear_%C		d_ped_N	0.114965	0.453923	a_ear_%C
																					d_ear_dwt	0.254696	0.29372	a_ear_%C		d_ear_dwt	0.254696	0.29372	a_ear_%C
																					d_ear_C	0.258154	0.300277	a_ear_%C		d_ear_C	0.258154	0.300277	a_ear_%C
																					d_ear_N	0.116359	0.102264	a_ear_%C		d_ear_N	0.116359	0.102264	a_ear_%C
