# Supplementary material for: Impact of Soil Drought on Yield and Leaf Sugar Content in Wheat: Genotypic and Phenotypic Relationships Compared Using a Doubled Haploid Population
Source: Int J Mol Sci. 2025 Aug 13;26(16):7833. doi: 10.3390/ijms26167833 (PMC12386748; doi:10.3390/ijms26167833)
Supplement: Supplementary file 1 [file ijms-26-07833-s001.zip › Table S11 91+75 DHs LODs compared.xlsx]

## Sheet: LOD full+red compared
				t43	t44	t43	t44	t45	t46	t10	t45	t46	Sust2	t47	t48	t47	t48	t49	t50	t40	t49	t50	Sust2	t51	t52	t50	t51	t52	Sust2	t53	t54	t39	t53	t54	Sust2	t55	t56	t9	t55	t56	Sust2	t57	t58	t49	t57	t58	Sust2	t59	t60
			No. of lines	91	78	LOD peak	LOD peak	91	78	81	LOD peak	LOD peak	LOD peak	91	75	LOD peak	LOD peak	91	75	79	LOD peak	LOD peak	LOD peak	91	77	79	LOD peak	LOD peak	LOD peak	91	77	80	LOD peak	LOD peak	LOD peak	91	78	81	LOD peak	LOD peak	LOD peak	91	78	80	LOD peak	LOD peak	LOD peak	91	77
				[Random_1]	[Random_2_red]	≥1.0	≥1.0	[Ear_wt/pl_mean]	[Ear_wt/pl_mean_red]	[d_ear_dwt]	≥1.0	≥1.0	≥1.0	[Grain_wt/ear_mean]	[Grain_wt/ear_mean_red]	≥1.0	≥1.0	[Mn_grain%N]	[Mn_grain%N_red]	[d_ear_%N]	≥1.0	≥1.0	≥1.0	[Mn_N_content/ear]	[Mn_N_content/ear_red]	[d_ear_N]	≥1.0	≥1.0	≥1.0	[Mn_peduncle_%N]	[Mn_peduncle_%N_red]	[d_ped_%N]	≥1.0	≥1.0	≥1.0	[Mn_peduncle_DW_repA-C]	[Mn_peduncle_DW_repA-C_red]	[d_ped_dwt]	≥1.0	≥1.0	≥1.0	[Mn_N/peduncle_repA-C]	[Mn_N/peduncle_repA-C_red]	[d_ped_N]	≥1.0	≥1.0	≥1.0	[Mn_peduncle_DW_repB-C]	[Mn_peduncle_DW_repB-C_red]
chrom	m	marker name	cM	LOD	LOD	LOD	LOD	LOD	LOD	LOD	LOD	LOD	LOD	LOD	LOD	LOD	LOD	LOD	LOD	LOD	LOD	LOD	LOD	LOD	LOD	LOD	LOD	LOD	LOD	LOD	LOD	LOD	LOD	LOD	LOD	LOD	LOD	LOD	LOD	LOD	LOD	LOD	LOD	LOD	LOD	LOD	LOD	LOD	LOD
1	1	dupw004b	0.01	0.422533	-0.0996013			0.800314	1.26942	0.80035		1		0.0658221	0.178605			-0.162179	-0.853108	-1.02886				0.00128751	0.010329	0.0730345				-0.600015	-1.39552	-1.23761		1		-0.249339	-0.0964196	2.38219e-05				-0.757984	-0.581793	-0.346522				-0.166069	-0.0877797
1	1		2.01	0.631936	-0.0731542			0.780849	1.17675	0.930651				0.0738812	0.199129			-0.182648	-0.815777	-1.5678				0.00123099	0.0188523	0.0731511				-0.698139	-1.26462	-1.26482			1	-0.218396	-0.0760194	0.00218156				-0.788718	-0.598302	-0.292824				-0.156565	-0.0752431
1	1		4.01	0.854123	-0.0497079			0.739527	1.06496	1.06959				0.0827613	0.221563			-0.199	-0.765328	-1.82755				0.00115941	0.0304539	0.0722178				-0.735956	-1.12003	-1.22442				-0.18734	-0.0571107	0.00821125				-0.774044	-0.575195	-0.238369				-0.145611	-0.0625084
1	1		6.01	1.05467	-0.0311233			0.679586	0.939194	1.20461				0.0919088	0.244227			-0.208953	-0.704701	-1.94623				0.00108356	0.044299	0.0702046				-0.730401	-0.975078	-1.14408				-0.15855	-0.0411121	0.0174471				-0.729378	-0.52723	-0.188482				-0.133966	-0.050611
1	2	wPt-668160	6.51	1.09879	-0.0273804			0.662977	0.907387	1.23593				0.0941161	0.249622			-0.210359	-0.68893	-1.96089				0.00106656	0.047883	0.0695873				-0.725074	-0.941252	-1.12145				-0.152013	-0.0377036	0.0200126				-0.715964	-0.513733	-0.177425				-0.131032	-0.0478667
1	3	cfa2153	7.11	1.10809	-0.025933	1		0.655525	0.899692	1.24448			1	0.0938634	0.25021			-0.20713	-0.682991	-1.97679				0.00110803	0.048463	0.0696633				-0.72539	-0.942292	-1.11331				-0.148739	-0.0359725	0.0204644				-0.710776	-0.508601	-0.174996				-0.125866	-0.0441498
1	3		9.11	1.02575	-0.0450978			0.630665	0.911014	1.05843				0.062107	0.211565			-0.179138	-0.634272	-2.01048				-6e-05	0.0408558	0.0274745				-0.718367	-0.988188	-1.20059				-0.207253	-0.0590798	0.0036658				-0.85828	-0.640036	-0.272495				-0.183291	-0.0554797
1	3		11.11	0.930798	-0.0714193			0.588324	0.903616	0.852069				0.0333859	0.168854			-0.146873	-0.561551	-2.0313				-0.00281841	0.0327837	0.00299092				-0.701652	-1.03059	-1.28603				-0.278566	-0.0899154	-0.00108295				-1.01524	-0.784429	-0.399071				-0.25518	-0.0688961
1	3		13.11	0.827548	-0.103509			0.529803	0.875063	0.64074				0.0123096	0.125724			-0.113371	-0.46626	-2.03693			1	-0.00991496	0.0249402	-0.00380584				-0.673944	-1.06575	-1.36068				-0.35754	-0.126668	-0.0169172				-1.16929	-0.928435	-0.545481				-0.336495	-0.0838574
1	3		15.11	0.722729	-0.138509			0.461405	0.827986	0.447025				0.00160176	0.0869001			-0.0825251	-0.359996	-2.02777				-0.0206365	0.0180133	-0.0301959				-0.636317	-1.09156	-1.4171				-0.437589	-0.166068	-0.0493212				-1.31111	-1.06146	-0.697908				-0.420049	-0.099527
1	3		17.11	0.624107	-0.173237			0.392594	0.769608	0.291903				-0.000587926	0.056168			-0.0573723	-0.262364	-2.00657				-0.0333225	0.0124485	-0.0748755				-0.592461	-1.10798	-1.45146				-0.512913	-0.204679	-0.0915005				-1.4349	-1.17711	-0.843648				-0.499168	-0.114955
1	4	wPt-6882	17.41	0.61185	-0.178185			0.383556	0.761679	0.273042				-0.00107244	0.052544			-0.054591	-0.251019	-2.00119				-0.0354144	0.0116561	-0.082252				-0.585666	-1.10933	-1.45466		1		-0.523223	-0.210084	-0.098047				-1.45126	-1.19225	-0.864391	1	1		-0.509787	-0.117003
1	4		19.41	0.815323	-0.196947			0.468215	0.934173	0.214224				-0.000722823	0.0644368			-0.131391	-0.478473	-1.6466				-0.0874832	1.0228e-05	-0.0766628				-0.536856	-1.03538	-1.41889				-0.527926	-0.21717	-0.113011				-1.44734	-1.17638	-0.945106				-0.468484	-0.0929602
1	5	m51p65.5	19.91	0.856572	-0.201035			0.486914	0.969681	0.195899				-0.000677307	0.0666258			-0.152648	-0.528912	-1.54881				-0.103221	-0.000514745	-0.0745577				-0.525291	-1.01685	-1.3939				-0.527858	-0.218263	-0.115942				-1.4395	-1.16609	-0.945028				-0.457533	-0.0871882
1	5		21.91	0.845988	-0.172439			0.336146	0.690105	0.103006				-0.0257333	0.00992169			-0.171043	-0.476542	-1.46892				-0.245223	-0.026831	-0.144047				-0.691127	-1.25756	-1.30067				-0.440586	-0.167953	-0.149136				-1.38251	-1.1345	-1.00144				-0.427017	-0.068124
1	5		23.91	0.715256	-0.136523			0.179385	0.381878	0.0358787				-0.0820903	-0.00451494			-0.178339	-0.402934	-1.31439				-0.402729	-0.0863354	-0.229418				-0.859434	-1.47312	-1.17359				-0.341942	-0.115573	-0.184676				-1.21941	-1.00651	-1.04061				-0.369772	-0.0462271
1	6	psp3151	24.11	0.696573	-0.132827			0.166749	0.355838	0.0314412				-0.087944	-0.00664061			-0.178303	-0.394971	-1.29582				-0.41582	-0.0923928	-0.237546				-0.875783	-1.49395	-1.16202				-0.332443	-0.11076	-0.187334				-1.20034	-0.991201	-1.04266			1	-0.362897	-0.0441152
1	6		26.11	0.821678	-0.0801736			0.194876	0.403657	0.0292318				-0.0460775	-0.00311422			-0.160177	-0.324141	-1.15327				-0.278339	-0.0530094	-0.207861				-1.09789	-1.95408	-1.47808				-0.263344	-0.0651911	-0.0669681				-1.21509	-1.06556	-0.906767				-0.286027	-0.0172981
1	7	wPt-5776	27.31	0.889883	-0.0530771			0.204808	0.416819	0.0278106				-0.0271721	-0.00167805			-0.14804	-0.281823	-1.03905				-0.205018	-0.0343754	-0.186835				-1.19977	-2.15976	-1.6223				-0.218923	-0.0418691	-0.0216142				-1.19429	-1.0861	-0.815311				-0.241109	-0.00706554
1	7		29.31	0.760572	-0.0643846			0.253721	0.478929	0.0258391				-0.0553029	-0.0174286			-0.12629	-0.23251	-0.862171				-0.260515	-0.0636022	-0.139899				-1.39258	-2.49873	-2.0213				-0.235862	-0.0474421	-0.0148984				-1.37548	-1.28264	-0.956472				-0.261368	-0.0111843
1	7		31.31	0.579778	-0.0733899			0.300574	0.532465	0.0237298				-0.0927559	-0.0495448			-0.103496	-0.180535	-0.655413				-0.320724	-0.1011	-0.0961098				-1.53211	-2.69085	-2.35337				-0.242408	-0.0506664	-0.00776235				-1.47614	-1.38982	-1.05095				-0.274862	-0.0157714
1	8	wPt-3904	31.51	0.561174	-0.0739926			0.304217	0.536509	0.0233645				-0.0967011	-0.0532702			-0.101154	-0.175558	-0.635708				-0.326258	-0.104764	-0.0927764				-1.5411	-2.69968	-2.38078	1	1	1	-0.242391	-0.0507865	-0.00721331				-1.48118	-1.39505	-1.05761	1	1		-0.275665	-0.0161724
1	8		33.51	0.473879	-0.0591383			0.212491	0.448169	0.000764995				-0.122424	-0.0624442			-0.0493564	-0.11288	-0.618123				-0.29532	-0.0797786	-0.189329				-1.39021	-2.49758	-2.36965				-0.214972	-0.0410151	-0.0118806				-1.28157	-1.1929	-1.13274				-0.253537	-0.0114976
1	8		35.51	0.38302	-0.042816			0.117827	0.330117	-0.0145358				-0.150195	-0.0709714			-0.0115953	-0.0522174	-0.584808				-0.254383	-0.0533031	-0.32749				-1.16641	-2.13999	-2.31498				-0.181851	-0.0303044	-0.0178251				-1.03302	-0.939316	-1.15634			1	-0.224688	-0.00695464
1	8		37.51	0.296068	-0.0274512			0.0435205	0.206752	-0.0724057				-0.17553	-0.0767674			0.000210771	-0.0117532	-0.539527				-0.2068	-0.0297969	-0.483565				-0.888081	-1.64904	-2.21162				-0.145881	-0.0201485	-0.0239247				-0.757423	-0.659243	-1.13263				-0.190923	-0.00331179
1	8		39.51	0.220068	-0.015371			0.00585946	0.108526	-0.155418				-0.194157	-0.0786091			0.0167444	2.25624e-05	-0.488862				-0.159435	-0.0131111	-0.627461				-0.606387	-1.09182	-2.06437				-0.111412	-0.0119719	-0.0289613				-0.501551	-0.407112	-1.0748				-0.15604	-0.00104556
1	9	wPt-731617	40.61	0.185111	-0.0104306			0.000137438	0.0709772	-0.201344				-0.200876	-0.0780641			0.0340675	0.00332847	-0.461526				-0.136443	-0.00730393	-0.693885				-0.475939	-0.824432	-1.97192				-0.0943215	-0.00847959	-0.0308608				-0.386907	-0.299297	-1.03422				-0.137594	-0.000358936
1	9		42.61	0.220441	0.000876678			-0.0019314	0.0580464	-0.127914				-0.210558	-0.0700147			0.0192395	-0.00162476	-0.47435				-0.164342	-0.0125026	-0.601102				-0.471487	-0.808439	-2.00491				-0.0283361	0.00293922	-0.003383				-0.246618	-0.170372	-0.886205				-0.0485382	0.0225369
1	9		44.61	0.248941	0.0265082			-0.00981698	0.0434246	-0.0475851				-0.204237	-0.056259			0.00743355	-0.0191451	-0.47722				-0.18252	-0.01795	-0.417509				-0.443109	-0.741366	-1.96108				-0.00030317	0.0403248	0.00421097				-0.124608	-0.0676602	-0.700284				-0.00321685	0.098806
1	10	barc148	45.01	0.252787	0.0344068			-0.0119475	0.0405506	-0.0364946				-0.201595	-0.0535667			0.00576851	-0.0241719	-0.477234				-0.184786	-0.0190072	-0.380631				-0.435305	-0.722924	-1.94551				9.83496e-05	0.0508903	0.00748517				-0.105795	-0.0532929	-0.66182				-0.000709794	0.116955
1	10		47.01	0.161632	0.0150194			-0.0268241	0.0164913	-0.0413454				-0.2461	-0.111598			-0.000109663	-0.0363828	-0.568132				-0.277073	-0.0563673	-0.439434				-0.36589	-0.501492	-1.60683				-0.000410228	0.0292717	-4.84473e-05				-0.112465	-0.0413744	-0.675971				-0.00128786	0.0835141
1	11	wPt-666822	49.01	0.0854931	0.00341622			-0.0467869	0.00307062	-0.0468775				-0.26801	-0.173634			-0.00924445	-0.0510123	-0.650308				-0.36285	-0.105758	-0.497066				-0.252898	-0.253224	-1.1447				-0.00250942	0.0133776	-0.0100201				-0.116627	-0.0304347	-0.650247				-0.00202248	0.0542917
1	12	wPt-7074	50.41	0.0515402	0.00182304			-0.0223032	0.0233803	-0.129899				-0.350844	-0.234752			-0.0253828	-0.111384	-0.53991				-0.472947	-0.169411	-0.66368				-0.181559	-0.165764	-0.857247				-0.00192628	0.0123723	-0.0369217				-0.0887448	-0.016477	-0.638961				-0.00293674	0.0450467
1	12		52.41	0.0266049	-0.00243435			-0.0153374	0.0342706	-0.275301				-0.425383	-0.308686			-0.0344464	-0.142195	-0.398125				-0.579647	-0.246265	-0.865307				-0.145547	-0.113913	-0.717611				-0.0124675	0.000644256	-0.111799				-0.113478	-0.031246	-0.80278				-0.0175065	0.0102677
1	13	wmc333	52.71	0.0236033	-0.00389529			-0.0144568	0.0358373	-0.296558				-0.435806	-0.319097			-0.0358032	-0.146695	-0.376074				-0.593697	-0.257263	-0.890485				-0.140606	-0.107218	-0.695751				-0.014677	0.000168578	-0.124273				-0.116819	-0.0335983	-0.818683				-0.0204603	0.0072263
1	14	wPt-9429	53.91	0.0166283	-0.00613047			-0.0198625	0.0268335	-0.304096				-0.460572	-0.347422			-0.0384988	-0.150875	-0.313611				-0.610736	-0.270595	-0.845447				-0.139082	-0.105072	-0.671743				-0.0183311	-3.75679e-06	-0.125474				-0.127655	-0.0401063	-0.810207				-0.0231779	0.00546002
1	14		55.91	0.0251136	-0.00117231			-0.0219147	0.0251117	-0.312458				-0.361093	-0.249951			-0.0349606	-0.143514	-0.143242				-0.482316	-0.178198	-0.689248				-0.267399	-0.245641	-0.660359				-0.0113514	0.000923409	-0.0718113				-0.147949	-0.0525671	-0.670277				-0.0126915	0.0147549
1	15	psp3003.1	57.11	0.0302411	-5.33768e-05			-0.0229865	0.0237746	-0.316956				-0.285698	-0.178493			-0.0328725	-0.138913	-0.0670067				-0.384831	-0.120919	-0.592798				-0.339568	-0.325949	-0.652392				-0.00778962	0.00247242	-0.0449422				-0.159939	-0.0604502	-0.576465				-0.00774237	0.0222021
1	15		59.11	0.0607281	0.00774641			-0.0338379	0.0196677	-0.263911				-0.242016	-0.134912			-0.0375457	-0.128575	-0.0623256				-0.337876	-0.0838132	-0.519234				-0.406659	-0.496229	-0.979844				-1.30293e-06	0.0212231	-0.0397422				-0.113809	-0.0547726	-0.694912				0.000124886	0.0813976
1	16	psr1327	61.11	0.0947055	0.0319856			-0.0462722	0.0153855	-0.210493				-0.195281	-0.0940534			-0.041934	-0.116634	-0.0578803				-0.28618	-0.0518322	-0.441878				-0.44138	-0.658767	-1.23293				0.00736237	0.0547595	-0.0345406				-0.0618556	-0.0422576	-0.798805				0.0119076	0.156699
1	17	wPt-7030	62.31	0.0239728	0.0485848			-0.0490467	0.0103702	-0.103076				-0.144594	-0.0631521			-0.0329926	-0.0872918	-0.100693				-0.181231	-0.0141853	-0.330478				-0.453105	-0.664507	-1.12763				0.0122702	0.0688724	-0.0129011				-0.0473061	-0.030841	-0.606005				0.011339	0.149789
1	18	wPt-665250	63.41	0.136844	0.0475064			-0.0459185	0.00740269	-0.104304				-0.0962812	-0.059861			-0.0267049	-0.0760296	-0.095146				-0.131879	-0.0119036	-0.324062				-0.616214	-0.684895	-1.15207				0.107927	0.0667597	-0.014487				-0.0114841	-0.0356066	-0.623032				0.102715	0.144292
1	18		65.41	0.212456	0.119078			-0.0497351	0.00290597	-0.122856				-0.0352142	-0.016537			-0.0100221	-0.0288681	-0.113695				-0.041304	0.00249388	-0.347626				-0.831462	-0.932914	-1.29077				0.183756	0.138571	0.0189421				-0.00310897	-0.0191572	-0.347749				0.143435	0.194271
1	19	psr2019.1	65.51	0.216535	0.122893			-0.0495488	0.00279972	-0.122207				-0.0327951	-0.015028			-0.00954708	-0.0273873	-0.114807				-0.0380904	0.00330419	-0.345417				-0.84178	-0.94385	-1.297				0.187517	0.142175	0.0220803				-0.00284456	-0.0185052	-0.333354				0.145367	0.19638
1	19		67.51	0.378379	0.162124			-0.00449249	0.0228602	-0.0581461				0.00176595	0.00311092			-0.0395227	-0.0725664	-0.173757				-0.00107472	0.0346139	-0.27383				-1.12856	-1.11343	-1.34092				0.24221	0.170901	0.0607441				-0.00101574	-0.0162943	-0.275261				0.196075	0.233123
1	19		69.51	0.566065	0.20404			0.0110547	0.0648489	-0.0141601				0.0855415	0.0643962			-0.0923553	-0.14026	-0.247255				0.0241914	0.10145	-0.197853				-1.40595	-1.26712	-1.35652			1	0.301354	0.200236	0.115259				-6.5798e-05	-0.0134659	-0.191193				0.254094	0.271184
1	19		71.51	0.741205	0.241374			0.0710274	0.123477	6.08035e-07				0.257702	0.180993			-0.159163	-0.216235	-0.328027				0.101416	0.178527	-0.130578				-1.63304	-1.38519	-1.34456				0.356094	0.225865	0.16428				0.000223366	-0.0105298	-0.107388				0.311821	0.305266
1	20	psr325.1_1AL	71.81	0.763604	0.245675			0.0823076	0.132028	0.000226927				0.285302	0.199528			-0.168502	-0.225931	-0.33935				0.114509	0.189073	-0.123693				-1.65833	-1.39622	-1.34134	1	1		0.362695	0.228636	0.170368				0.000340022	-0.0100543	-0.097137				0.319038	0.308849
1	21	GluA	72.91	0.683358	0.203551			0.0388226	0.0628147	-0.0395375				0.299013	0.200543			-0.0953151	-0.110077	-0.290905				0.133081	0.208401	-0.308107				-1.23142	-0.943051	-1.38156				0.305205	0.180601	0.204983				0.00369861	-0.00340847	-0.0799982				0.244455	0.222669
1	21		74.91	0.831263	0.261295			0.00901802	0.0214078	-0.0456433				0.389488	0.3027			-0.0674639	-0.0753452	-0.255391				0.202571	0.31465	-0.310505				-0.974957	-0.717075	-1.16113				0.350412	0.222851	0.273478				0.019486	0.000879349	-0.0269625				0.257744	0.256113
1	21		76.91	0.911105	0.300737			-0.000122519	0.00132374	-0.0518902				0.487938	0.418065			-0.0435196	-0.0463	-0.202218				0.281944	0.433612	-0.300453				-0.720907	-0.499714	-0.906952				0.366723	0.245	0.330769				0.0447674	0.0136456	-0.00176793				0.248185	0.261235
1	22	wPt-664666	77.31	0.917759	0.30514			-0.000907383	0.000267709	-0.0531966				0.506951	0.440527			-0.0396636	-0.0417375	-0.191314				0.297306	0.45646	-0.297531				-0.675787	-0.462087	-0.856516				0.365986	0.246205	0.339169				0.0498424	0.0173218	-0.000375505				0.243588	0.258376
1	22		79.31	0.859039	0.258751			-7.73507e-05	0.00120195	-0.0810666				0.477005	0.436648			-0.0444704	-0.0659924	-0.152964				0.251936	0.424298	-0.334473				-0.733118	-0.498736	-0.707201				0.319263	0.208524	0.322836				0.0314965	0.0083033	5.09446e-05				0.221267	0.241274
1	22		81.31	0.771613	0.201427			0.000220912	0.00303944	-0.11674				0.429059	0.417087			-0.0485354	-0.0979907	-0.111481				0.197203	0.375759	-0.367031				-0.766356	-0.513762	-0.554236				0.261784	0.162665	0.300752				0.0143956	0.00166486	0.00130502				0.191003	0.213586
1	22		83.31	0.656933	0.140316			0.00156721	0.00579121	-0.155123				0.366356	0.382018			-0.0509091	-0.134396	-0.071347				0.138632	0.31192	-0.38867				-0.767174	-0.501587	-0.408445				0.198858	0.113999	0.273521				0.00299496	-0.00023051	0.00437944				0.154707	0.176652
1	22		85.31	0.525919	0.0856534			0.00407223	0.00915066	-0.189103				0.297313	0.336383			-0.0511017	-0.169603	-0.038232				0.085351	0.239961	-0.396188				-0.737675	-0.466407	-0.280795				0.138827	0.0703191	0.243128				-0.000117134	-0.00486341	0.00914966				0.116948	0.13574
1	22		87.31	0.398352	0.0452			0.00741696	0.0126068	-0.214077				0.232182	0.287732			-0.0494747	-0.19872	-0.0159758				0.0454116	0.172168	-0.391057				-0.687066	-0.417979	-0.179054				0.0893783	0.0376954	0.21245				-0.00479922	-0.0135709	0.0151427				0.0831234	0.0980117
1	23	wPt-733091	88.81	0.316628	0.025294			0.0101334	0.0148966	-0.228371				0.190096	0.252948			-0.0473138	-0.214351	-0.00619944				0.0254797	0.130353	-0.382331				-0.643705	-0.380677	-0.12209				0.0616005	0.0214792	0.190872				-0.0112222	-0.0209485	0.0198382				0.0625876	0.0750556
1	24	wPt-665693	89.91	0.26942	0.0276986			0.00514897	0.00910467	-0.431433				0.120039	0.16817			-0.0177073	-0.130383	0.00787848				0.00957077	0.0909144	-0.448069				-0.741075	-0.482701	-0.174589				0.0682954	0.0268617	0.168796				-0.0176616	-0.0290018	0.00485985				0.0588442	0.0755896
1	24		91.91	0.391389	0.0862398			0.0390132	0.0482692	-0.31334				0.196206	0.260816			-0.025038	-0.144076	0.00263336				0.0282195	0.143503	-0.34736				-0.623803	-0.383684	-0.18572				0.134816	0.0831336	0.251703				-0.000209598	-0.00172499	0.0127553				0.0865855	0.121276
1	24		93.91	0.522844	0.160545			0.101972	0.115645	-0.176793				0.283465	0.363783			-0.0324689	-0.15065	0.000147144				0.0560739	0.203664	-0.234839				-0.463356	-0.255954	-0.189793				0.203109	0.15371	0.319489				0.0113344	0.00828358	0.0241673				0.114392	0.16826
1	25	wPt-8838	94.41	0.55381	0.177334			0.120209	0.134693	-0.147385				0.304637	0.388305			-0.0343694	-0.151245	7.70901e-06				0.0634937	0.217904	-0.209222				-0.422639	-0.225733	-0.189687				0.217449	0.169476	0.332008				0.017873	0.0145805	0.0272288				0.120332	0.178475
1	25		96.41	0.511663	0.125424			0.194969	0.215944	-0.172012				0.291945	0.370158			-0.0951052	-0.214049	-0.00199338				0.0285073	0.133831	-0.28725				-0.446823	-0.24335	-0.205886				0.199852	0.120339	0.295798				0.00768124	0.00316591	0.0156125				0.100096	0.141669
1	25		98.41	0.450474	0.076658			0.289198	0.319606	-0.192442				0.269997	0.345219			-0.18989	-0.288091	-0.00955053				0.0051775	0.0596291	-0.358189				-0.46619	-0.257786	-0.21621				0.173858	0.0739618	0.255715				0.00118093	-0.000216721	0.00653548				0.0767081	0.104982
1	25		100.41	0.375579	0.0380554			0.393199	0.434532	-0.203057				0.241424	0.315837			-0.306126	-0.364848	-0.0218297				-0.000733985	0.0131638	-0.392912				-0.47682	-0.266115	-0.21727				0.1428	0.037047	0.214935				-0.000402823	-0.00742165	0.00131029				0.0537269	0.0719644
1	26	m92p78.4	102.41	0.299762	0.013647			0.494959	0.546601	-0.202281				0.210702	0.284998			-0.424324	-0.435541	-0.0349825				-0.0133043	-1.49837e-05	-0.384741				-0.476484	-0.266559	-0.208969				0.112188	0.0135493	0.177653				-0.00467207	-0.0227592	-2.14332e-05				0.0346998	0.0456126
1	26		104.41	0.322085	0.0099803			0.420352	0.45881	-0.190118				0.113042	0.153581			-0.34277	-0.332089	-0.0257562				-0.0345405	-0.00649768	-0.333896				-0.257886	-0.0915557	-0.140004				0.105346	0.0114523	0.257256				0.00377118	-0.000129142	0.0105288				0.0408197	0.0531836
1	27	psr967.1_1AL	104.71	0.320617	0.00940534			0.40165	0.432833	-0.188461				0.100715	0.136515			-0.323853	-0.303669	-0.0245674				-0.0383089	-0.00836988	-0.326253				-0.228757	-0.072515	-0.130946				0.103995	0.0110487	0.268426				0.00624219	6.20195e-05	0.0137837				0.0414749	0.053927
1	28	wPt-669499	105.31	0.276685	0.00433881			0.371317	0.394504	-0.194634				0.0876579	0.117322			-0.29221	-0.262591	-0.0284248				-0.039115	-0.00909257	-0.341872				-0.222228	-0.0677481	-0.137862				0.0861226	0.0052051	0.254345				0.00254013	-0.000574202	0.0102797				0.0307858	0.0396581
1	29	wPt-5660	106.91	0.156761	-0.000318675			0.286859	0.285648	-0.211096				0.0560097	0.0704441			-0.205971	-0.151858	-0.039793				-0.0412952	-0.0111446	-0.382416				-0.205023	-0.0557387	-0.156514				0.0444419	-0.000278893	0.21696				-0.000687796	-0.011574	0.00342213				0.00953548	0.0113928
1	30	gwm99_1A	108.01	0.323055	0.00944945			0.402886	0.434143	-0.187876				0.100798	0.136577			-0.325023	-0.304993	-0.0243819				-0.0385438	-0.00849105	-0.325086				-0.228404	-0.0722705	-0.130635				0.104175	0.0111216	0.268483				0.0063456	7.34853e-05	0.013845				0.041473	0.0539164
1	31	wmc59	109.11	0.50257	0.00438615			0.482274	0.508146	-0.135384				0.0866051	0.109078			-0.396636	-0.376618	-0.0126092				-0.0695405	-0.0290399	-0.221734				-0.178309	-0.0401779	-0.109233				0.091061	0.00713088	0.249286				0.00989531	0.000753377	0.0138192				0.0229466	0.0285681
1	31		111.11	0.735373	0.0140956			0.591129	0.611762	-0.116203				0.213227	0.195425			-0.638347	-0.481475	-0.0407321				-0.029797	-0.0140167	-0.219601				-0.346473	-0.13275	-0.0919388				0.10752	0.0147528	0.262923				0.00133789	-3.42888e-05	0.023022				0.034235	0.0483686
1	31		113.11	0.910562	0.0291623			0.698321	0.703962	-0.0923894				0.37186	0.287566			-0.841474	-0.581806	-0.0735218				-0.00597516	-0.00400502	-0.217205				-0.510353	-0.258541	-0.0757757				0.124745	0.0250394	0.27372				-0.000751097	-0.00154539	0.0343345				0.0473561	0.0728044
1	32	m21p76.5	113.31	0.923937	0.0307819			0.707805	0.711631	-0.0901016				0.385849	0.295766			-0.856816	-0.590572	-0.0761901				-0.00481218	-0.00339329	-0.216975				-0.523948	-0.270496	-0.0743682				0.126383	0.0261005	0.274558				-0.00112428	-0.00179192	0.0354569				0.048618	0.0752295
1	33	wPt-5577	114.41	0.942189	0.0307635			0.708804	0.714977	-0.0890863				0.276318	0.297172			-0.788294	-0.592971	-0.0763786				-0.0218993	-0.00335068	-0.215625				-0.589078	-0.272589	-0.075052				0.131062	0.026072	0.275486				-0.00609355	-0.00187438	0.0354253				0.0478823	0.0752264
1	34	wPt-8245	115.51	0.921666	0.0288711			0.989042	1.01074	-0.00670056				0.413901	0.445215			-1.00836	-0.819863	-0.0986902				-0.0108447	-0.000299349	-0.0721297				-0.854282	-0.491091	-0.161465				0.123335	0.0231298	0.375484				-0.0300498	-0.0219612	0.0319843				0.0486803	0.0750068
1	34		117.51	0.917199	0.0501456			1.20809	1.24397	0.00651894		1		0.398596	0.417555			-1.14395	-0.959165	-0.250248				-0.012399	-0.000816591	-0.0463687				-1.00942	-0.626324	-0.244875				0.163664	0.0452905	0.394567				-0.0188539	-0.0123017	0.0209789				0.0602269	0.0908441
1	35	wPt-2976	118.71	0.897865	0.0648851			1.21245	1.2402	0.030303	1			0.378821	0.38867			-1.17754	-0.991984	-0.357649	1			-0.0132374	-0.00125503	-0.0326559				-1.09589	-0.705276	-0.299065	1			0.189009	0.061312	0.401185				-0.0135239	-0.00795173	0.0152664				0.0667558	0.0993668
1	35		120.71	0.935379	0.0261195			1.1271	1.20858	0.00398858				0.254209	0.264359			-1.03172	-0.908529	-0.259441				-0.0430024	-0.0205603	-0.0568743				-1.03573	-0.665644	-0.295074				0.125799	0.0260394	0.30178				-0.0476302	-0.0363182	0.00180506				0.029181	0.0470618
1	35		122.71	0.94988	0.00314172			0.983756	1.09511	-0.0035628				0.138614	0.144644			-0.838481	-0.760814	-0.162403				-0.0932561	-0.0686831	-0.0893064				-0.952485	-0.606577	-0.285856				0.0695522	0.00417498	0.202872				-0.106623	-0.0894061	-0.00220237				0.00528419	0.0108419
1	35	m69p78.4	124.71	0.936221	-0.00256208			0.801898	0.915745	-0.0328741				0.0530808	0.0540529			-0.622917	-0.566817	-0.0831739				-0.154873	-0.137962	-0.127201				-0.849727	-0.530669	-0.271842				0.0287346	-0.00109444	0.118315				-0.182867	-0.159821	-0.0185753				-0.000697915	-0.000119826
2	1	wPt-1568	0.01	0.112143	-0.00311058			0.238356	0.217765	0.110398				0.0616814	0.0133925			-0.322393	-0.350665	0.093952				2.82302e-07	-0.126142	0.21353				0.000969989	0.00659031	0.262526				0.0166521	-0.00195277	-0.0283831				-2.72096e-05	-0.000135505	0.0141481				0.080846	0.0289732
2	2	tPt-0325	1.11	0.1828	-0.00300793			0.0990909	0.217635	0.109983				0.0160083	0.0135179			-0.0742109	-0.350506	0.0942702				-1.88056e-05	-0.125813	0.213237				-0.00651941	0.00675099	0.263721				0.0732344	-0.00187396	-0.0283947				0.000896612	-0.000104908	0.0142884				0.202764	0.0293421
2	2		3.11	0.229053	0.0199193			0.057554	0.166561	0.0294842				0.0362773	0.0450828			-0.0436	-0.289657	0.168054				0.00879047	-0.057715	0.127183				0.00850588	0.0780901	0.52629				0.202311	0.021172	-0.0290166				0.0887078	0.0782641	0.0563739				0.396953	0.142286
2	3	wPt-0308	3.21	0.230948	0.0223216			0.0560836	0.164104	0.0268649				0.0368353	0.0460757			-0.0425374	-0.286418	0.170793				0.00944695	-0.0553886	0.122343				0.00983012	0.0822502	0.536959				0.208626	0.0236044	-0.0291447				0.0952146	0.0848667	0.058412				0.404597	0.147975
2	4	tPt-5249	4.31	0.20643	0.0251402			0.108749	0.246207	0.0327018				0.0179196	0.018638			-0.0709979	-0.35822	0.0834751				0.000356287	-0.105274	0.0869421				0.00142871	0.0473873	0.439953				0.226258	0.0319703	-0.051879				0.0927731	0.0812536	0.0260311				0.380468	0.131176
2	5	wPt-2575	5.41	0.203216	0.0607383			0.0731464	0.173401	0.0540929				0.0447638	0.045099			-0.0272339	-0.205102	0.198593				0.032565	-0.0247273	0.209403				0.00718575	0.0755757	0.381919				0.284946	0.0609844	-0.0213055				0.173991	0.162638	0.0443704				0.403244	0.146086
2	5		7.41	0.225462	0.0798328			0.0923069	0.181077	0.0383383				0.0522305	0.0431559			-0.0477943	-0.217318	0.184417				0.0349803	-0.0206082	0.17075				0.0182522	0.123397	0.338361				0.327066	0.0794773	-0.0195951				0.268619	0.25103	0.0400621				0.47081	0.191716
2	5		9.41	0.239786	0.101198			0.110874	0.180492	0.0242878				0.0596211	0.0403267			-0.0735534	-0.222268	0.168284				0.0359174	-0.0157985	0.133353				0.0349033	0.183865	0.289796				0.371127	0.100459	-0.0171862				0.377105	0.351467	0.0351151				0.536359	0.240512
2	6	barc152	11.41	0.243103	0.121942			0.1251	0.17076	0.0131532				0.0656221	0.0367013			-0.100087	-0.21857	0.152523				0.0350366	-0.0114484	0.100008				0.0556871	0.251038	0.24366				0.412311	0.121341	-0.0148392				0.482471	0.447467	0.0299898				0.592428	0.285203
2	6		13.41	0.138981	0.0661551			0.0846699	0.105711	-0.0348906				0.0305463	0.0067532			-0.107332	-0.213958	0.213869				0.0137294	-0.0364511	0.00225084				0.148542	0.468882	0.355701				0.313422	0.0685373	-0.100567				0.516716	0.480124	0.0033245				0.416334	0.150939
2	7	wPt-4366	13.81	0.121522	0.0566815			0.0758923	0.0917376	-0.0581986				0.0253896	0.00378119			-0.108026	-0.210874	0.224774				0.0108028	-0.0423705	-2.4582e-05				0.169481	0.50966	0.375954				0.29358	0.0593999	-0.123491				0.51658	0.479192	0.00118085				0.381559	0.127751
2	7		15.81	0.0985417	0.0202322			0.0742851	0.0933073	-0.125311				0.0554082	0.0229093			-0.0743735	-0.155974	0.311335				0.0383235	-0.0122024	-0.00470078				0.259971	0.722907	0.169791				0.194044	0.0153097	-0.104941				0.469281	0.431373	-0.0202855				0.255839	0.0494456
2	7		17.81	0.0748138	0.00149142			0.0694809	0.0900033	-0.210065				0.0954644	0.0577631			-0.0446592	-0.102559	0.406643				0.0827369	-6.71227e-05	-0.0177306				0.349696	0.882967	0.00998206				0.105139	-3.30076e-05	-0.0835306				0.412773	0.373939	-0.0998542				0.139415	0.00500313
2	8	wPt-7460	19.11	0.0611866	-0.000612595			0.0648344	0.0853064	-0.263554				0.122842	0.0843121			-0.0294919	-0.0732485	0.468064				0.116786	0.00299435	-0.0287481				0.395191	0.939619	-0.0059385				0.0622241	-0.00704997	-0.069579				0.373616	0.334213	-0.155316				0.0825872	-0.000446493
2	9	wPt-0974	20.21	0.0911835	-0.00107818			0.0297669	0.0446758	-0.230284				0.14798	0.116211			-0.0100884	-0.0362712	0.654016				0.173883	0.020038	-0.00505779				0.290752	0.741323	-0.01291				0.0540616	-0.0112477	-0.0191467				0.264867	0.226676	-0.0861998				0.092403	0
2	10	m85p65.5	21.31	0.0824553	-0.00106719			0.0744929	0.0444052	-0.163422				0.161215	0.116568			-0.0630965	-0.0358903	0.187628				0.108704	0.020287	-0.0379343				0.0760392	0.740077	-0.0853755				0.0463844	-0.016507	-0.00222493				0.100183	0.0705256	-0.0809646				0.0709573	-0.00173894
2	11	mwg77_1BS	22.41	0.081082	-0.000203931			0.0473872	0.0187145	-0.329574				0.212732	0.158011			-0.0288189	-0.00531294	0.178554				0.179801	0.0562186	-0.122274				0.0378357	0.586428	-0.101669				0.0476356	-0.0148633	-0.00188211				0.0811254	0.0527048	-0.0858036				0.0535658	-0.00701173
2	12	m87p78.8	22.91	0.0883156	-0.000350684			0.0294473	0.00826984	-0.340034				0.241887	0.192248			-0.0194077	-0.00160929	0.24004				0.217225	0.0807936	-0.103894				0.0510237	0.645605	-0.0821427				0.0434688	-0.018106	-0.000201889				0.0823806	0.0542736	-0.0643356				0.0576116	-0.00532432
2	13	wmc406	23.41	0.0964905	-0.000524647			0.0154822	0.00201668	-0.350488				0.270862	0.22619			-0.0116836	-6.11726e-05	0.300871				0.254977	0.108106	-0.0866483				0.065093	0.698031	-0.0643268				0.0396758	-0.0215015	0.000214484				0.0836719	0.0555943	-0.0454923				0.0618454	-0.00392888
2	13		25.41	0.325645	0.000256113			0.00409118	1.23779e-06	-0.328436				0.354098	0.20166			0.00308977	-0.00030949	0.494684				0.403578	0.227925	-0.0504208				0.0148156	0.452916	-0.0609467				0.0679446	-0.00743961	0.0026613				0.0815402	0.0142142	-0.0367664				0.0899059	-0.0150388
2	14	wPt-8682	25.51	0.335993	0.000293529			0.00379937	-2.17155e-07	-0.324861				0.356952	0.20033			0.00387779	-0.000343366	0.500537				0.407323	0.231704	-0.0483039				0.0133382	0.441736	-0.0608809				0.0688631	-0.007036	0.00276851				0.0807106	0.0128236	-0.036523				0.0908326	-0.0158025
2	14		27.51	0.228346	-0.0113509			0.0202649	0.00593023	-0.320946				0.303537	0.147439			-0.000919913	-0.0171015	0.375233				0.291494	0.135945	-0.0686422				0.00548526	0.408011	-0.0823894				0.0285164	-0.0401201	-0.00470473				0.0242653	-0.00107448	-0.0981857				0.0530399	-0.0520487
2	14		29.51	0.118341	-0.0599363			0.0526854	0.0264272	-0.294812				0.244672	0.0951076			-0.0177152	-0.0656766	0.248852				0.179596	0.056154	-0.0913947				0.000723844	0.355267	-0.107891				0.00366067	-0.107041	-0.0412454				6.7861e-05	-0.0393284	-0.196817				0.0214349	-0.114554
2	14		31.51	0.0359456	-0.142611			0.0983306	0.0604098	-0.24727				0.186519	0.0512707			-0.0551288	-0.141054	0.140005				0.089084	0.00956089	-0.111218				-0.000461672	0.288457	-0.135108				-0.00264091	-0.198705	-0.112433				-0.020242	-0.130532	-0.320836				0.00331807	-0.193528
2	14		33.51	0.00188382	-0.239636			0.149082	0.100525	-0.191341				0.135546	0.021443			-0.105281	-0.222611	0.0633572				0.0313575	-0.00109372	-0.12405				-0.00436706	0.219946	-0.161234				-0.0234957	-0.295613	-0.203595				-0.0770124	-0.252262	-0.449675				-0.000651618	-0.272114
2	15	wPt-6078	34.41	-0.000173724	-0.281932			0.171081	0.11809	-0.167522				0.116357	0.012882			-0.128864	-0.255776	0.0406712				0.0162292	-0.00731553	-0.126752				-0.00710604	0.191911	-0.171351				-0.0370965	-0.335824	-0.245742				-0.108852	-0.308998	-0.503329				-0.00336132	-0.303181
2	15		36.41	-0.00879555	-0.192341			0.186569	0.122678	-0.0649987				0.119252	0.0111485			-0.159139	-0.304958	0.0733781				0.010123	-0.0156608	-0.0279503				-0.041329	0.0967676	-0.050202				-0.00727296	-0.226861	-0.243479				-0.0940197	-0.292558	-0.351826				0.00445483	-0.185758
2	15		38.41	-0.0300003	-0.0983083			0.18633	0.116105	-0.00648682				0.118263	0.00898595			-0.181477	-0.327479	0.109105				0.00492204	-0.025797	0.00146295				-0.101922	0.0293432	0.00256369				0.000923474	-0.109434	-0.224573				-0.0735728	-0.250726	-0.136487				0.0363527	-0.0746469
2	16	wPt-9787	38.91	-0.036371	-0.0796484			0.183068	0.112892	-0.00164693				0.116402	0.00845388			-0.184882	-0.328599	0.11703				0.00373707	-0.0281544	0.00708927				-0.119069	0.0191228	0.010527				0.00298786	-0.0865603	-0.21967				-0.0694348	-0.238604	-0.0960283				0.0465353	-0.0550601
2	17	wPt-9973	40.01	-0.029685	-0.0794454			0.127252	0.113366	-0.0033294				0.0196041	0.00848169			-0.154775	-0.329737	0.116757				-0.017412	-0.0282728	0.00707933				-0.126516	0.0188444	0.0344528				-0.013642	-0.0862906	-0.395267				-0.194331	-0.238577	-0.186206				0.00141312	-0.0548333
2	17		42.01	-0.159037	-0.0326523			0.195444	0.207721	-0.00129624				0.0166987	0.0102844			-0.249488	-0.542331	0.0591738				-0.0303792	-0.0408617	0.00475401				-0.28934	-0.00605702	0.018538				-6.81216e-05	-0.03178	-0.315806				-0.159472	-0.19226	-0.162575				0.0181299	-0.0139021
2	18	wPt-3852	42.21	-0.173838	-0.0283584			0.201953	0.216947	-0.00108248				0.0160491	0.010193			-0.259568	-0.562986	0.0539485				-0.0305105	-0.0402047	0.00459062				-0.30703	-0.00973379	0.0173484				8.38219e-06	-0.0272447	-0.306434				-0.153238	-0.183794	-0.159039				0.0207765	-0.0110022
2	19	wPt-1613	43.31	-0.251837	-0.00345533			0.345694	0.402015	0.00271889				0.0497353	0.0493436			-0.427413	-0.90478	0.0310146				-0.0273042	-0.0337847	0.0143971				-0.446512	-0.0540764	0.0235712				0.0120846	-0.00234988	-0.155686				-0.106637	-0.126642	-0.0627236				0.0721425	0.00170936
2	20	m43p78.7	45.21	-0.102702	-0.0116928			0.192807	0.223075	0.00329687				0.0469246	0.0484526			-0.275414	-0.628739	0.0970478				-0.0100344	-0.0128599	0.0376658				-0.294801	-0.00699681	0.063016				0.00301763	-0.0132629	-0.230121				-0.102073	-0.122039	-0.0711459				0.0354655	-0.00319488
2	20		47.21	-0.0215055	-0.0426604			0.140177	0.144957	0.000663431				0.0570734	0.0276526			-0.214547	-0.466759	0.131692				-0.00270341	-0.01399	0.0344309				-0.203491	0.000739501	0.0707246				-0.000343583	-0.0487147	-0.369998				-0.128253	-0.186474	-0.130771				0.0142709	-0.0314765
2	20		49.21	0.00150693	-0.0884621			0.0889015	0.0737046	-4.23018e-05				0.0603925	0.0102656			-0.15113	-0.288364	0.166988				-4.1911e-06	-0.0135653	0.0305826				-0.120859	0.0189992	0.0789131				-0.00861027	-0.102283	-0.521328				-0.150101	-0.252574	-0.202536				0.00203904	-0.0857979
2	21	csu109	49.71	0.00682043	-0.100445			0.0782096	0.0600605	-0.000191726				0.0602752	0.00743876			-0.136972	-0.249048	0.175101				8.40174e-05	-0.0132873	0.0296274				-0.104232	0.0263971	0.0808704				-0.0119509	-0.116571	-0.556721				-0.154291	-0.267578	-0.220193				0.000778827	-0.101275
2	21		51.71	0.0176084	-0.114406			0.102	0.072144	-0.00206128				0.0826822	0.00681915			-0.146543	-0.259545	0.187313				0.00163705	-0.0152586	0.0228593				-0.123921	0.0250983	0.06191				-0.00565438	-0.132197	-0.516866				-0.142088	-0.29735	-0.208893				0.00119948	-0.146553
2	21		53.71	0.0345496	-0.129096			0.129495	0.0845451	-0.00672363				0.110265	0.00609097			-0.154831	-0.2654	0.199087				0.00571861	-0.0173612	0.0153053				-0.144701	0.0230856	0.0425681				-0.00127917	-0.148367	-0.459488				-0.124951	-0.325483	-0.191568				0.00171188	-0.203635
2	21		55.71	0.0565861	-0.143401			0.15691	0.0947286	-0.0146128				0.141418	0.00529722			-0.160637	-0.264315	0.20893				0.01267	-0.0194325	0.00823064				-0.164272	0.0203122	0.025102				4.52117e-05	-0.163724	-0.386946				-0.103873	-0.348316	-0.168979				0.00226215	-0.268614
2	21		57.71	0.080909	-0.156229			0.179262	0.100207	-0.0250551				0.173537	0.00449579			-0.16319	-0.255533	0.215613				0.0220779	-0.0212985	0.00303012				-0.180084	0.0170322	0.0116766				0.00240202	-0.177024	-0.306732				-0.0813118	-0.36293	-0.143436				0.00277774	-0.335345
2	21		59.71	0.104356	-0.166845			0.193064	0.100247	-0.0364215				0.203939	0.00374499			-0.162511	-0.240494	0.218621				0.0328451	-0.0228321	0.000416982				-0.190381	0.0136918	0.003456				0.0077274	-0.187527	-0.22981				-0.06031	-0.368329	-0.118036				0.00320213	-0.397984
2	21		61.71	0.124825	-0.175013			0.19822	0.096295	-0.0469928				0.230695	0.00308882			-0.159368	-0.222212	0.218283				0.0436675	-0.0239889	-0.000101824				-0.194987	0.0106901	0.000191379				0.0147188	-0.195122	-0.165556				-0.0430765	-0.36576	-0.0954098				0.0035182	-0.45273
2	22	wPt-6425	62.61	0.132448	-0.179452			0.19757	0.0931701	-0.0515779				0.240082	0.00266853			-0.156547	-0.212505	0.217322				0.0479311	-0.0246586	-0.000520282				-0.195251	0.00960406	-1.41368e-05				0.0176511	-0.199352	-0.143053				-0.0374252	-0.365236	-0.0871567				0.00347105	-0.475148
2	22		64.61	0.0653954	-0.55588			0.0574687	0.00248699	-0.172566				0.0491086	-0.0797486			-0.0154923	-0.00743075	0.221926				0.00592695	-0.106281	-0.0439389				-0.143018	0.0328135	0.00671388				-0.0244888	-0.603854	-0.345037				-0.234264	-0.878766	-0.215716				-0.0473882	-0.67074
2	23	cfd65b	64.71	0.0624801	-0.572814			0.0529484	0.00147587	-0.179296				0.0435183	-0.0874542			-0.0124902	-0.00473772	0.222495				0.00497944	-0.110849	-0.0474856				-0.140635	0.034248	0.00731998				-0.0284953	-0.621679	-0.354795				-0.244914	-0.898557	-0.22239				-0.0524714	-0.678447
2	23		66.71	0.0491889	-0.725031			0.0503713	0.00232245	-0.337695				0.0355716	-0.114483			-0.00451362	-0.00244897	0.342409				0.00538237	-0.134077	-0.10004				-0.0946627	0.0602132	0.00509186				-0.0443745	-0.776214	-0.46144				-0.247418	-0.954645	-0.284582				-0.051529	-0.725308
2	23		68.71	0.03467	-0.853205			0.0457436	0.00339913	-0.549762				0.0264179	-0.143326			-0.000285277	-0.000758719	0.464809				0.00564324	-0.157031	-0.177293				-0.0455857	0.0956106	0.00294202				-0.0642762	-0.899817	-0.570129				-0.239985	-0.975491	-0.354922				-0.0489013	-0.744668
2	23		70.71	0.02122	-0.930247			0.0395039	0.00456634	-0.757655				0.0174484	-0.167336			0.00124658	-2.08035e-05	0.553781				0.00567507	-0.17459	-0.262005				-0.0103972	0.132146	0.00122658				-0.0848227	-0.970171	-0.658315				-0.220617	-0.941666	-0.425219				-0.044509	-0.725841
2	23		72.71	0.0109477	-0.951239			0.0327236	0.00564104	-0.924332				0.0101126	-0.181351			0.00721127	0.00030684	0.604806				0.00548037	-0.183271	-0.33395				2.7557e-05	0.158522	0.000230684				-0.102235	-0.986116	-0.713988				-0.192249	-0.847853	-0.486816				-0.0389495	-0.670836
2	24	wPt-2389	74.31	0.00557924	-0.934526			0.0276808	0.00634893	-1.02304				0.00593071	-0.185053			0.0144266	0.00111533	0.623427				0.00522098	-0.183983	-0.376278				0.00572365	0.168779	0				-0.112483	-0.966988	-0.735158				-0.167874	-0.745537	-0.525874				-0.0343145	-0.611165
2	25	wPt-3451	75.51	0.00613485	-0.928459			0.027665	0.0065674	-1.0058				0.00569266	-0.185051			0.0148536	0.00118046	0.614099				0.00521815	-0.183196	-0.370183				0.00458221	0.160732	-9.74376e-05				-0.110651	-0.96058	-0.730062				-0.171166	-0.751433	-0.530438				-0.0325285	-0.600698
2	25		77.51	0.00187457	-0.995118			0.0273254	0.0061327	-1.11792				0.00285086	-0.167714			0.00712552	4.33876e-05	0.57753				0.00100621	-0.221432	-0.448874				0.00684782	0.170889	0.00200482				-0.150206	-1.06209	-0.800192				-0.212947	-0.722276	-0.52018				-0.0307073	-0.504439
2	25		79.51	9.57655e-06	-1.02508		1	0.0262117	0.00543283	-1.16327			1	0.000830076	-0.147566			0.00158287	-0.000640782	0.523546				-0.00020278	-0.258104	-0.509377				0.00984573	0.17797	0.0110029				-0.193699	-1.1144	-0.857489		1		-0.255085	-0.675108	-0.497354				-0.0273326	-0.391056
2	25		81.51	-0.00148708	-1.00994			0.0243129	0.00454793	-1.12464				1.14441e-05	-0.126135			-5.65038e-05	-0.00332526	0.454895				-0.00376992	-0.286298	-0.527952				0.0132925	0.179852	0.0271705				-0.231816	-1.10591	-0.89038				-0.290005	-0.61273	-0.462311				-0.0226483	-0.274652
2	25		83.51	-0.00598606	-0.956403			0.0218995	0.00363485	-1.01774				-0.000437068	-0.105421			-0.00267941	-0.00746389	0.379795				-0.0110081	-0.302737	-0.503255				0.0167113	0.176206	0.0480014				-0.257821	-1.04664	-0.89367				-0.3131	-0.54258	-0.419143				-0.0176056	-0.174092
2	26	psr2019.2_1BL	85.01	-0.0104135	-0.900085			0.0197423	0.00291609	-0.917728				-0.00138228	-0.0913795			-0.00636059	-0.0107333	0.326508				-0.0176491	-0.307736	-0.468149				0.0190892	0.171186	0.0649636				-0.26796	-0.981194	-0.881204				-0.321543	-0.48947	-0.385606				-0.0140582	-0.116623
2	27	wPt-3566	86.11	-0.00253976	-0.705662			0.000901173	-0.00324152	-1.02227			1	-0.000591249	-0.0757702			-0.00142862	-0.00400011	0.368817				-0.0156587	-0.290273	-0.515086				0.0354937	0.220306	0.147927				-0.173794	-0.767175	-1.11374			1	-0.197199	-0.317214	-0.39394				-0.00220539	-0.0652435
2	27		88.11	0.000269381	-0.522885			-0.000136634	-0.0118851	-0.891303				0.00240478	-0.0564547			5.3203e-06	-0.00448964	0.478632				-0.000742801	-0.201265	-0.412566				0.029551	0.211717	0.312005				-0.0868763	-0.57108	-1.02612				-0.0935231	-0.203223	-0.259589				0.00564182	-0.0258384
2	27		90.11	0.00802762	-0.332623			-0.00325307	-0.0267045	-0.739111				0.0163494	-0.0376389			0.00214515	-0.00487288	0.566814				0.00649613	-0.114354	-0.293091				0.02275	0.192174	0.524172				-0.0234749	-0.362911	-0.895846				-0.021621	-0.101942	-0.124417				0.0437114	-0.00238591
2	27		92.11	0.0253192	-0.171197			-0.00997868	-0.0451586	-0.581102				0.0413899	-0.0219057			0.00770727	-0.00509498	0.610102				0.0340207	-0.0482539	-0.179416				0.0162138	0.164401	0.731739				-9.13572e-05	-0.184474	-0.743538				0.000186515	-0.0328227	-0.032377				0.111517	0.0041127
2	28	psr325.2	93.21	0.0380853	-0.105655			-0.0145781	-0.0555504	-0.501684				0.058137	-0.0151283			0.0116848	-0.00501579	0.615518				0.0558837	-0.0246577	-0.129943				0.0130993	0.148084	0.831456				0.00417118	-0.112532	-0.660421				0.00934478	-0.0114906	-0.00877967				0.155557	0.0147687
2	29	wPt-8280	94.51	0.253217	-0.000402584			-0.0295286	-0.0957583	-0.636841				0.0979096	-0.00311368			0.038895	0.00356541	0.606401				0.165851	0.000315201	-0.202149				0.0084868	0.132049	0.723185				0.106721	-0.0011205	-0.495407				0.14353	0.0389639	-0.00215679				0.358759	0.128658
2	30	GluB	95.61	0.150272	-0.0211312			-0.011055	-0.0486887	-0.555863				0.115064	-0.000148773			0.0629053	0.0131414	0.726749				0.208115	0.00606888	-0.12718				0.0126386	0.146389	0.652982				0.0390495	-0.0319689	-0.391966				0.0649625	0.00440916	0.000112291				0.185322	0.0280008
2	30		97.61	0.234846	-0.0116973			-0.0309485	-0.0168757	-0.539138				0.0589999	1.17047e-05			0.126996	0.00124591	0.694096				0.150199	0.0089886	-0.123497				0.0561299	0.124206	0.661163				0.0414683	-0.0196685	-0.583525				0.0924962	0.0061873	-0.0083053				0.179489	0.0383135
2	31	psr162	98.81	0.288704	-0.00740278			-0.0423897	-0.00539629	-0.491439				0.0307527	0.000149359			0.15801	-0.000137264	0.670677				0.113914	0.0108389	-0.115908				0.0896551	0.111293	0.66105				0.0424969	-0.0137575	-0.663217				0.109848	0.00725707	-0.0222916				0.172805	0.0444367
2	31		100.81	0.336626	-0.0158142			-0.0888241	-0.0185563	-0.501274				0.00279998	-0.00530543			0.17444	0.0012213	0.586227				0.0483546	0.00249249	-0.164781				0.051605	0.0738055	0.537883				0.0205629	-0.0246107	-0.753361				0.0377894	-0.0028476	-0.0517668				0.121442	0.0270536
2	31		102.81	0.387178	-0.028274			-0.155768	-0.0416954	-0.499524				-0.00707153	-0.0271136			0.186144	0.00738769	0.46075				0.00714552	-9.55917e-05	-0.223844				0.0167152	0.0373968	0.401789				0.00532413	-0.0394923	-0.832262				0.0010109	-0.0441438	-0.0963197				0.0737193	0.0125707
2	31		104.81	0.436177	-0.0435702			-0.231432	-0.0730547	-0.484625				-0.0491502	-0.0647051			0.190902	0.0185763	0.298081				-0.00296762	-0.00476723	-0.286363				0.000473985	0.0113725	0.269863				6.94897e-07	-0.0568478	-0.889646				-0.01822	-0.129293	-0.151975				0.0363339	0.0034428
2	32	m17p65.1	106.81	0.480091	-0.0591075			-0.300317	-0.107805	-0.459688				-0.119112	-0.111262			0.189486	0.0328682	0.15026				-0.0324937	-0.0147645	-0.34415				-0.00508302	0.000630684	0.163051				-0.00433505	-0.0738855	-0.922576				-0.0790223	-0.232187	-0.210764				0.0129043	0.000101325
2	32		108.81	0.476086	-0.0378534			-0.350497	-0.150809	-0.479623				-0.11625	-0.100094			0.180447	0.0334299	0.131668				-0.0242802	-0.00699472	-0.379642				-0.0164993	-1.54832e-05	0.193428				-0.000850315	-0.0509701	-0.917245				-0.0688444	-0.190195	-0.19038				0.021616	0.0032251
2	32		110.81	0.467017	-0.0194345			-0.4026	-0.2038	-0.496804				-0.110878	-0.0874754			0.167312	0.0332764	0.110539				-0.0160835	-0.00169557	-0.41576				-0.0368082	-0.00125216	0.228877				0.000152248	-0.0300467	-0.904975				-0.0573425	-0.146626	-0.167472				0.0339023	0.0119517
2	32		112.81	0.452116	-0.00624204			-0.45122	-0.264049	-0.508978				-0.102774	-0.0738552			0.150225	0.0323447	0.0881493				-0.00881948	2.23236e-05	-0.450149				-0.0671537	-0.00467107	0.267833				0.00327822	-0.0133979	-0.884876				-0.0452532	-0.10444	-0.143079				0.0498001	0.0274311
2	32		114.81	0.431436	-0.000246428			-0.490382	-0.3267	-0.514328				-0.0922322	-0.0599585			0.130096	0.0306947	0.0662517				-0.00342443	0.00273099	-0.480615				-0.106962	-0.0103595	0.307882				0.0107191	-0.00304011	-0.856977				-0.0335439	-0.0669858	-0.118567				0.0685736	0.0495694
2	32		116.81	0.406004	0.00225446			-0.515393	-0.386206	-0.512012				-0.0801362	-0.0466876			0.108592	0.0285149	0.0466505				-0.000513572	0.00984193	-0.505616				-0.153835	-0.0181052	0.346293				0.022145	3.20955e-05	-0.822401				-0.0231729	-0.0371514	-0.0953788				0.0888004	0.0767714
2	32		118.81	0.377658	0.0115553			-0.524437	-0.438035	-0.502467				-0.0677492	-0.0349004			0.0877519	0.0260766	0.0306498				0.000132986	0.0205808	-0.524526				-0.204309	-0.0274279	0.380669				0.0364597	0.00406484	-0.783245				-0.0148097	-0.0164569	-0.0747258				0.108795	0.106467
2	32		120.81	0.3486	0.0262474			-0.519246	-0.4797	-0.487337				-0.0562772	-0.025164			0.0693268	0.0236557	0.0187205				0.00179692	0.03366	-0.5376				-0.254899	-0.0376878	0.409431				0.0521665	0.0136449	-0.742165				-0.00867559	-0.00467787	-0.0573511				0.127108	0.136029
2	32		122.81	0.320867	0.0439739			-0.504391	-0.510888	-0.468996				-0.0464958	-0.0176374			0.0542688	0.0214663	0.0105627				0.00475711	0.0476958	-0.545723				-0.302817	-0.0482194	0.431967				0.0678105	0.0267108	-0.701808				-0.00458423	-0.000228469	-0.043462				0.142828	0.163448
2	33	wPt-9032	123.41	0.312037	0.0494715			-0.498666	-0.518901	-0.464287				-0.0439748	-0.0157882			0.0505132	0.0209034	0.00900328				0.00575112	0.0519045	-0.547255				-0.316241	-0.0513034	0.437418				0.072015	0.0309728	-0.689972				-0.00373752	-4.99457e-07	-0.0399348				0.146666	0.171065
2	33		125.41	0.0893306	0.0526791			-0.390531	-0.64712	-0.620661				-0.0377736	-0.0102105			0.0314211	0.0248961	0.112896				0.00275644	0.0658084	-0.526754				-0.309781	-0.0541448	0.432849				0.0298204	0.0406359	-0.603962				-0.0119302	0.000514984	-0.026415				0.0892079	0.197894
2	34	m72p78.4	125.71	0.0663052	0.0533827			-0.368417	-0.665111	-0.635648				-0.0361759	-0.00943216			0.0268591	0.0256072	0.131793				0.00245218	0.068165	-0.522533				-0.304385	-0.0544047	0.432649				0.0251205	0.0423422	-0.590642				-0.0132919	0.000718458	-0.0245251				0.0808452	0.202208
2	34		127.71	0.1901	0.113051			-0.462935	-0.777667	-0.534379				-0.0241955	-0.00131292			0.0519706	0.0486802	0.196399				0.0136226	0.119665	-0.375106				-0.234841	-0.0248722	0.521454				0.0627162	0.0926448	-0.522317				6.54506e-05	0.0273245	-0.00899841				0.130653	0.298485
2	34		129.71	0.356176	0.188749			-0.531419	-0.826697	-0.428872				-0.014298	0.000613507			0.0801218	0.0716449	0.260939				0.0331667	0.18085	-0.245333				-0.16685	-0.00609917	0.6057				0.113844	0.156983	-0.439747				0.0171227	0.0898226	-0.00102072				0.186289	0.395529
2	35	wPt-743295	129.91	0.371712	0.19827			-0.534792	-0.82592	-0.417657				-0.013121	0.00105253			0.081843	0.0724779	0.266047				0.0358316	0.188226	-0.233583				-0.161288	-0.0050878	0.611645				0.120379	0.165168	-0.430216				0.0206307	0.0983978	-0.000638415				0.193223	0.404124
2	36	barc188	131.01	0.304907	0.42542			-0.376564	-0.58091	-0.22786				0.00697922	0.0727231			0.0141798	0.00179494	0.221743				0.108739	0.351059	-0.113912				-0.196689	-0.0151027	0.431969				0.28561	0.377469	-0.244841				0.111603	0.272635	0.00751696				0.384242	0.404632
2	36		133.01	0.228193	0.421063			-0.19536	-0.352794	-0.15218				0.0308323	0.123353			3.75679e-05	-0.0060555	0.146355				0.0995352	0.318437	-0.0882568				-0.259215	-0.0371849	0.302749				0.283192	0.379824	-0.0755844				0.0928734	0.235902	0.0503124				0.478262	0.511239
2	37	m92p78.2	133.31	0.216697	0.420488			-0.17201	-0.320003	-0.14169				0.0354551	0.131383			-9.55266e-05	-0.008982	0.136063				0.0979325	0.312875	-0.0843753				-0.268087	-0.0409862	0.284902				0.2829	0.380179	-0.0574178				0.0902452	0.230433	0.0586377				0.491982	0.526447
2	37		135.31	0.218893	0.393719			-0.23068	-0.331796	-0.204507				0.0180256	0.123693			0.00418903	-0.00909058	0.137958				0.0827755	0.301316	-0.138028				-0.250238	-0.0387364	0.309267				0.276951	0.35706	-0.0778444				0.0912484	0.200475	0.0532784				0.501805	0.468051
2	37		137.31	0.217323	0.354408			-0.295543	-0.339098	-0.27983				0.00557935	0.114994			0.0220742	-0.00884938	0.1354				0.0669324	0.284457	-0.207846				-0.224287	-0.0359369	0.333577				0.258277	0.323544	-0.101464				0.0885568	0.162431	0.0471548				0.48536	0.387292
2	37		139.31	0.211986	0.305974			-0.356217	-0.339995	-0.359658				0.000199153	0.105956			0.0513774	-0.00826239	0.127819				0.0519427	0.263564	-0.287743				-0.192897	-0.0327909	0.355854				0.228231	0.282359	-0.125591				0.0820043	0.121901	0.0408043				0.441613	0.294081
2	37		141.31	0.204012	0.255594			-0.404411	-0.334429	-0.435489				-0.00181822	0.0973222			0.0831618	-0.0074633	0.116551				0.0391026	0.241086	-0.369043				-0.160876	-0.0296064	0.374653				0.193316	0.239296	-0.14744				0.0731419	0.0859065	0.0348507				0.381952	0.207114
2	38	wPt-0944	141.61	0.202874	0.248066			-0.410462	-0.333476	-0.445937				-0.00256189	0.0959959			0.0876975	-0.00729346	0.114799				0.0373473	0.237602	-0.380591				-0.156363	-0.0291107	0.377922				0.187869	0.232742	-0.150869				0.0715027	0.0810451	0.0339881				0.372522	0.195882
2	38		143.61	0.2256	0.137226			-0.479849	-0.394297	-0.474633				-0.0133277	0.0651832			0.130132	-0.000560261	0.123151				0.0157495	0.182018	-0.402934				-0.134896	-0.0195632	0.578766				0.0979648	0.122373	-0.293528				0.0198751	0.0231113	0.0213564				0.270991	0.158102
2	38		145.61	0.230665	0.0440518			-0.547205	-0.450711	-0.485072				-0.0331473	0.0359362			0.177343	0.00194934	0.13208				0.00257188	0.123953	-0.413813				-0.113545	-0.0114823	0.808917				0.0282215	0.034032	-0.466113				-1.96308e-05	-1.07492e-05	0.0107703				0.167526	0.117279
2	38		147.61	0.210295	0.00243935			-0.605502	-0.496079	-0.478509				-0.0584765	0.0148214			0.220953	0.0112254	0.140515				-0.000453377	0.074361	-0.413113				-0.0941969	-0.00566365	1.03245				0.0006519	0.000448295	-0.625078				-0.0193715	-0.0214928	0.00384675				0.0849484	0.0803056
2	39	m67p77.5_1B	147.91	0.20463	0.000786797			-0.613607	-0.501979	-0.477648				-0.0627092	0.0124016			0.226464	0.0129672	0.141821				-0.00101077	0.067857	-0.413016				-0.0919818	-0.00507607	1.06232			1	5.45494e-05	-6.51466e-08	-0.645655				-0.0244041	-0.0273374	0.00314615				0.0760794	0.0754789
2	39		149.91	0.0251947	-0.00415948			-0.743464	-0.582304	-0.685211				-0.154071	-0.0149346			0.198839	0.0140934	0.180335				-0.0400522	0.000173312	-0.559953				-0.170324	-0.0222849	0.981212				0.0141647	-0.00372929	-0.678335				-0.0114006	-0.0820069	0.000164712				0.156345	0.0463057
2	40	m51p65.3_1B	150.01	0.0210301	-0.00466888			-0.749113	-0.585381	-0.692727				-0.157368	-0.0173195			0.197762	0.0141367	0.182126				-0.042516	5.77633e-06	-0.565597				-0.173966	-0.0232749	0.977451				0.0153132	-0.00403722	-0.679712				-0.0107979	-0.084723	0.000119935				0.159697	0.0452331
2	40		152.01	0.0333263	-0.000640434			-0.770184	-0.522043	-0.634868				-0.133424	-0.00622932			0.235447	0.01231	0.193192				-0.0293516	0.00272074	-0.51814				-0.137689	-0.0185041	0.983127				0.0252875	-0.00046126	-0.666782				-0.00288975	-0.0576455	0.000307144				0.19082	0.0655002
2	40		154.01	0.0502282	0.000609273			-0.771799	-0.445543	-0.565746				-0.106448	-0.00035342			0.277107	0.0100263	0.198348				-0.0167677	0.0119023	-0.461481				-0.0974564	-0.0135714	0.97387				0.0393851	0.000746059	-0.644751				1.9848e-05	-0.0322619	0.000615396				0.227591	0.0921446
2	40		156.01	0.0718684	0.00634632			-0.745915	-0.358934	-0.486709				-0.0784797	0.00218597			0.315724	0.00744969	0.194629				-0.00666484	0.029111	-0.397308				-0.0575595	-0.0088987	0.947479				0.057599	0.00654612	-0.611876				0.00471974	-0.0123441	0.00105911				0.268667	0.12485
2	40		158.01	0.0975529	0.0185435			-0.690425	-0.268962	-0.401367				-0.0523126	0.0131298			0.343202	0.00491027	0.182413				-0.000911574	0.0541624	-0.329175				-0.024666	-0.00495474	0.904904				0.078949	0.0184903	-0.56784				0.0183238	-0.00143787	0.00163236				0.31179	0.162076
2	40		160.01	0.125751	0.0361831			-0.610743	-0.185245	-0.315881				-0.030625	0.0327597			0.355004	0.00278011	0.164574				0.000452161	0.0848666	-0.2622				-0.00499233	-0.0021066	0.849997				0.10168	0.0356058	-0.514487				0.0400453	0.00123672	0.00230667				0.354234	0.201316
2	40		162.01	0.154432	0.0569548			-0.518961	-0.116703	-0.237833				-0.0149941	0.05889			0.352108	0.00128606	0.144598				0.004783	0.118022	-0.201751				0.000112356	-0.000492161	0.788451				0.123872	0.0557071	-0.456025				0.0671723	0.0107036	0.00303696				0.393442	0.239778
2	40	wPt-9028	164.01	0.181601	0.0783358			-0.42947	-0.0673168	-0.173312				-0.00548211	0.0884274			0.339226	0.00043025	0.125277				0.012341	0.150676	-0.151599				0.00654919	-1.30293e-07	0.72631				0.144	0.0763968	-0.398126				0.0962811	0.0268045	0.00377381				0.427545	0.275096
3	1	wPt-730758	0.01	0.00584013	0.00117887			0.0265923	0.0998141	-0.0766372				-0.388043	-0.111594			-0.245079	-0.269928	-0.259264				-0.839163	-0.367299	-0.268036				-0.0337958	-0.0330634	-0.208701				6.7253e-05	0.0137559	-0.0379978				-0.0943511	-0.0119907	-0.289945				0.00163831	0.153999
3	1		2.01	0.00963134	0.0110988			0.0265963	0.0975344	-0.0372042				-0.327669	-0.0874082			-0.276973	-0.275813	-0.335813				-0.754467	-0.323568	-0.221967				-0.0386553	-0.0456697	-0.227302				0.00487488	0.0355003	-0.0141013				-0.0633142	-0.00448901	-0.232916				0.0098727	0.211031
3	1		4.01	0.0154274	0.035885			0.0265482	0.0945426	-0.00899511				-0.261559	-0.0628224			-0.314052	-0.281124	-0.43629				-0.657461	-0.274922	-0.173963				-0.044199	-0.0621427	-0.248116				0.0209588	0.0741698	-0.000677828				-0.034046	-0.000295092	-0.171819				0.0291679	0.288878
3	1		6.01	0.0237588	0.0816444			0.0263984	0.0907503	0.000278914				-0.19305	-0.0396769			-0.35522	-0.28531	-0.559031				-0.550109	-0.222959	-0.126614				-0.0503235	-0.0828982	-0.27074				0.0541849	0.135338	0.00704817				-0.0111902	0.00155446	-0.111002				0.0646691	0.38947
3	1		8.01	0.0348136	0.152996			0.0260993	0.0861281	0.0194538				-0.127161	-0.0201676			-0.398552	-0.287835	-0.695494				-0.436468	-0.1702	-0.0830808				-0.0568311	-0.107985	-0.294552				0.109383	0.222257	0.0436801				-0.000283127	0.010304	-0.0569978				0.120188	0.509575
3	1		10.01	0.0480889	0.250095			0.0256161	0.0807361	0.0724442				-0.0701695	-0.00648901			-0.441603	-0.288283	-0.833474				-0.323078	-0.119997	-0.0466297				-0.0634421	-0.136953	-0.318761				0.186613	0.333042	0.116973				0.00623926	0.0278602	-0.0178283				0.194788	0.640058
3	1		12.01	0.0622851	0.367121			0.0249371	0.0747404	0.159838				-0.0281865	-0.000287492			-0.481932	-0.286464	-0.962174				-0.218529	-0.0760417	-0.019947				-0.0698362	-0.168838	-0.342512				0.27878	0.460229	0.223032				0.0311799	0.0542357	-0.000514224				0.281033	0.769139
3	1		14.01	0.0757007	0.494282			0.0240795	0.0684012	0.275947				-0.00498599	0.0021362			-0.517612	-0.282461	-1.07453				-0.131478	-0.0414392	-0.00446569				-0.0757166	-0.202286	-0.36501				0.3742	0.593704	0.348711				0.0730643	0.0879382	0.00750004				0.367859	0.886707
3	1		16.01	0.086929	0.62156			0.023087	0.0620313	0.41082				0.000474701	0.0113402			-0.547509	-0.276627	-1.16715				-0.0675045	-0.0177417	2.11944e-05				-0.0808683	-0.235803	-0.385633				0.461902	0.724198	0.479378				0.126445	0.126331	0.0352247				0.445571	0.986453
3	1		18.01	0.0953268	0.741221			0.0220192	0.0559354	0.553546				0.0111216	0.0262037			-0.57131	-0.269502	-1.23956				-0.0270813	-0.0045734	0.00501488				-0.0851894	-0.268008	-0.403989				0.534993	0.845013	0.604255				0.184729	0.166359	0.0764812				0.508674	1.06591
3	1		20.01	0.100995	0.848455			0.0209385	0.050357	0.694693				0.0318199	0.0445765			-0.589358	-0.261706	-1.2933				-0.00644132	-7.87405e-05	0.0169716				-0.0886881	-0.297819	-0.419932				0.591134	0.952194	0.717155				0.242214	0.205258	0.123852				0.55592	1.12562
3	1		22.01	0.104456	0.940996			0.0198991	0.045449	0.82729				0.0576412	0.0643722			-0.602415	-0.253826	-1.33111				-6.68404e-05	0.00177173	0.0331929				-0.0914503	-0.324528	-0.433509				0.631425	1.04405	0.815347				0.294996	0.240975	0.171605				0.58899	1.16806
3	2	wmc432	22.31	0.104621	0.954679			0.019699	0.0446535	0.845214				0.0616217	0.0672716			-0.604156	-0.252594	-1.33474			1	2.2367e-06	0.00239835	0.0356822				-0.0917987	-0.327899	-0.434882				0.637225	1.05779	0.828605				0.302924	0.246646	0.178854				0.593878	1.17441
3	2		24.31	0.0675118	1.29431			0.00907965	0.0182229	0.760135				0.0734993	0.0701343			-0.631847	-0.223822	-1.17578				0.0028555	0.0067126	0.0218526				-0.0900451	-0.276532	-0.340898				0.889446	1.43935	0.876739				0.501503	0.463	0.317613				0.845171	1.47507
3	2		26.31	0.0355811	1.66441			0.00160975	0.00201346	0.621336				0.0851532	0.0706088			-0.620871	-0.183903	-0.988312				0.0124078	0.0138907	0.00925833				-0.0828236	-0.211467	-0.224473				1.18235	1.8424	0.892324				0.761718	0.76731	0.484973				1.1365	1.76095
3	2		28.31	0.0129019	2.01433			-0.000396938	-0.00264803	0.443845				0.0941109	0.0680401			-0.570139	-0.138556	-0.781009				0.0290521	0.0236049	0.00147008				-0.06989	-0.140149	-0.101222				1.47896	2.20655	0.864087				1.04395	1.10912	0.620776				1.42353	1.99594
3	2		30.31	0.001556	2.32077			-0.00591672	-0.0205307	0.269829				0.0988669	0.0629521			-0.495001	-0.0959085	-0.573694				0.0506723	0.0346254	-0.000345516				-0.0540574	-0.0771988	-0.0177901				1.75189	2.51344	0.793844				1.3079	1.43418	0.708419				1.67668	2.17641
3	2		32.31	-0.000857068	2.57879			-0.0155334	-0.0493869	0.141573				0.0996726	0.0566655			-0.415098	-0.0619381	-0.394314				0.0737209	0.0454204	-0.0046403				-0.0393558	-0.0345443	0.000370988				1.98839	2.76424	0.697142				1.53297	1.71585	0.753085				1.88607	2.31019
3	3	wPt-3738	33.11	-0.00288374	2.6704			-0.0199348	-0.0624801	0.10663				0.0992975	0.0540246			-0.384197	-0.0509755	-0.334928				0.0830334	0.0498048	-0.00702849				-0.0344951	-0.0236186	0.00437537				2.07303	2.85273	0.658638				1.61216	1.81451	0.763023				1.95874	2.35278
3	3		35.11	0.00232888	3.03476			-0.0972737	-0.189889	0.199917				0.117684	0.0296965			-0.117921	-0.000360565	-0.135882				0.221146	0.178908	0.0210825				-0.0416709	-0.0302403	0.00288662				2.38552	3.27743	1.01989				1.98883	1.9652	1.08668				2.30156	2.44621
3	4	m60p64.7_1D	35.91	0.00760154	3.12158			-0.138975	-0.24738	0.239871				0.122063	0.0217174			-0.0495505	0.00385262	-0.0754359				0.280716	0.238265	0.0534904				-0.0436851	-0.032005	0.00237257				2.46059	3.36296	1.15432			1	2.07204	1.97571	1.20595	1	1	1	2.40878	2.48371
3	5	wPt-731994	37.31	0.0239596	3.28192		1	-0.0965519	-0.167594	0.50605				0.123044	0.0271275			-0.0886555	-0.00282504	-0.0758993				0.279856	0.244318	0.21149				-0.16537	-0.171708	0.00222172				2.61343	3.53762	1.14099	1	1		1.82774	1.71534	1.19546				2.66883	2.7957
3	5		39.31	0.0246085	2.79033			-0.0886661	-0.169019	0.283594				0.044996	-0.000132465			-0.100309	-0.00312725	-0.0841059				0.123413	0.08835	0.0618405				-0.211661	-0.227198	0.00172806				2.23258	3.09124	0.82145				1.38113	1.25269	0.854142				2.31666	2.62063
3	5		41.31	0.0244695	2.00107			-0.0736673	-0.152942	0.0973086				0.00386662	-0.0360914			-0.101838	-0.00288992	-0.0863438				0.0248065	0.0067491	0.00037266				-0.25584	-0.278809	0.00120895				1.6656	2.29663	0.481315				0.85283	0.712719	0.509772				1.76378	2.31705
3	6	wPt-7946	41.51	0.0244194	1.90969			-0.0715843	-0.15001	0.0850269				0.00243559	-0.0418022			-0.101635	-0.00288211	-0.0860577				0.0197061	0.00401112	-3.47448e-07				-0.259566	-0.283037	0.00119097				1.60309	2.19738	0.452457				0.804857	0.665306	0.481426				1.70127	2.28085
3	6		43.51	0.0239024	1.93913			-0.00446378	-0.0293329	0.108129				0.0330191	-0.00402799			-0.14699	-0.0158267	-0.0503007				0.055365	0.0260797	0.0054618				-0.243453	-0.262147	0.0139049				1.57236	2.2026	0.484898				0.802627	0.661474	0.604225				1.61653	2.20146
3	7	wPt-4942	44.71	0.022555	1.83726			0.00294758	-0.00135887	0.120377				0.0659419	0.000426688			-0.174472	-0.028144	-0.032561				0.0830219	0.0470422	0.0137434				-0.233797	-0.249723	0.0273718				1.47686	2.04384	0.499307				0.756927	0.616778	0.67351				1.4687	1.95729
3	7		46.71	-0.00169965	1.83596			0.0208856	0.00420758	0.179351				0.0291821	-0.00627931			-0.34837	-0.152296	-0.114162				0.0142845	0.00115153	0.0104748				-0.149516	-0.148609	0.0462381				1.53811	2.12928	0.519062				0.879457	0.737664	0.715638				1.5652	2.09488
3	8	wPt-9664	46.81	-0.00251068	1.83698			0.0222898	0.00496673	0.183518				0.0282978	-0.00656927			-0.358405	-0.161037	-0.118879				0.012768	0.000738784	0.0106052				-0.144657	-0.142423	0.0467152				1.54311	2.13693	0.517829				0.889671	0.747825	0.714374				1.56996	2.08723
3	9	m39p78.7_1D	47.91	-0.011662	2.47835		1	0.0693657	0.04476	0.354368				0.133671	0.0248385			-0.586496	-0.395609	-0.15145				0.0641988	0.0343762	0.0612875				-0.177333	-0.182765	0.00863705				2.06796	2.83538	0.773654	1	1		1.29682	1.16118	0.917629	1	1		2.07493	2.08516
3	10	wPt-671990	48.51	-0.0380315	2.33242			0.0465811	0.0230009	0.33841				0.107918	0.0117244			-0.506248	-0.307021	-0.176877				0.0631132	0.0323984	0.0482264				-0.164001	-0.166187	0.00658156				1.93484	2.67352	0.72946				1.20452	1.06673	0.871284				1.945	1.93775
3	11	wPt-2206	49.11	-0.0743772	2.11893			0.0278021	0.00812465	0.325347				0.0842932	0.00350258			-0.418432	-0.214753	-0.202786				0.0624925	0.0308456	0.0375217				-0.150659	-0.149657	0.00488932				1.75111	2.42109	0.685365				1.08717	0.946311	0.823122				1.76971	1.7272
3	12	wPt-732102	50.21	-0.00591485	2.27032			0.0315156	0.0131903	0.587405				0.138986	0.0274197			-0.366418	-0.17834	-0.151179				0.116177	0.0783549	0.169329				-0.0992679	-0.0915246	0.0197042				1.84649	2.53113	0.898738	1	1		1.23022	1.09318	1.09435	1	1	1	1.86882	1.843
3	12		52.21	0.00109935	1.85988			5.19001e-06	-0.0114468	0.542167				0.0748223	0.000705581			-0.153357	-0.0146957	-0.193678				0.0896443	0.0502339	0.123367				-0.100532	-0.0907974	0.034671				1.46649	2.06704	0.799205				0.899286	0.756524	0.947204				1.53718	1.92512
3	13	wPt-6461	52.51	0.00241012	1.73388			-0.000511792	-0.0190191	0.520831				0.0654961	3.83713e-05			-0.127521	-0.00570771	-0.199843				0.0848685	0.0458374	0.115044				-0.100406	-0.0901644	0.0367324				1.37478	1.92302	0.767735				0.832007	0.68916	0.919111				1.45249	1.9362
3	13		54.51	0.00844825	1.7442			0.000286732	-0.0202975	0.54143				0.0990805	0.000693746			-0.127076	-0.00196936	-0.270991				0.116163	0.0593781	0.0900887				-0.099518	-0.0607377	0.0441735				1.38401	1.90936	0.72924				0.861312	0.725651	0.911681				1.43325	1.88521
3	13		56.51	0.0194956	1.73385			0.00397301	-0.0213859	0.552415				0.144359	0.00247603			-0.124669	-5.26167e-05	-0.358391				0.15575	0.0758699	0.0639589				-0.096442	-0.0328549	0.0524274				1.37949	1.874	0.684037				0.881989	0.756469	0.897941				1.39807	1.80799
3	13		58.51	0.0361437	1.69587			0.012846	-0.0220023	0.547653				0.19913	0.00564515			-0.119758	0.00117783	-0.45626				0.200443	0.0938127	0.0393048				-0.0905306	-0.0113132	0.0608585				1.35652	1.81182	0.63274				0.88907	0.776616	0.877355				1.34423	1.70168
3	13		60.51	0.0578817	1.62542			0.026902	-0.021923	0.523983				0.257299	0.0100445			-0.11229	0.00600282	-0.555573				0.244314	0.110657	0.0192539				-0.0818301	-0.000689403	0.0686834				1.31227	1.71968	0.57687				0.879246	0.782274	0.850352				1.27139	1.56683
3	13		62.51	0.0831102	1.52135			0.04448	-0.0211195	0.483316				0.311214	0.0150372			-0.102853	0.0140649	-0.647364				0.281302	0.123907	0.00615468				-0.0712848	0.00276569	0.0752344				1.24702	1.59783	0.518884				0.85223	0.772136	0.818368				1.18252	1.40883
3	13		64.51	0.109688	1.3885			0.0630121	-0.0197839	0.43237				0.35503	0.019825			-0.0925025	0.0239432	-0.725325				0.307892	0.132323	0.000467383				-0.0603622	0.0154487	0.0801808				1.16507	1.45188	0.461885				0.811256	0.748002	0.783591				1.08392	1.23879
3	13		66.51	0.135597	1.24017			0.0802415	-0.0182124	0.379708				0.38647	0.0238573			-0.082353	0.034035	-0.786652				0.323899	0.136235	-0.000819197				-0.0503649	0.0344	0.0835651				1.07451	1.29483	0.408979				0.762248	0.714326	0.748494				0.984058	1.07215
3	14	m83p65.3	67.21	0.143443	1.18668			0.0855911	-0.0177242	0.362526				0.394511	0.0249794			-0.0794456	0.0370629	-0.804463				0.326665	0.136236	-0.0019544				-0.0476942	0.0412164	0.0848208				1.04103	1.23906	0.391544				0.742562	0.699437	0.736737				0.948816	1.01593
3	15	wPt-5503	68.31	0.0764441	0.84426			0.0828338	-0.0245201	0.370367				0.391814	0.01974			-0.125909	0.0118439	-0.861628				0.252581	0.0813992	-0.0028483				-0.101945	0.00912617	0.132248				0.752949	0.891409	0.324539				0.457582	0.41175	0.73824				0.658423	0.659268
3	15		70.31	0.096228	1.32483			0.217006	0.00243214	0.449423				0.76333	0.179121			-0.268139	-0.011592	-0.863966				0.433802	0.209968	1.57655e-05				-0.139784	0.000913572	0.0684228				1.13691	1.37974	0.507288				0.786928	0.768889	0.9105				1.01173	0.784574
3	16	wPt-4671	71.51	0.107097	1.54442			0.31513	0.0285814	0.474374				0.945121	0.305568			-0.360251	-0.0524619	-0.851749				0.532063	0.29168	0.00144877				-0.161768	-7.57655e-05	0.0389042				1.32245	1.5999	0.605404				0.957342	0.952377	0.988842				1.19026	0.856045
3	16		73.51	0.0912043	1.57595		1	0.450542	0.0914712	0.546246				0.908453	0.270785			-0.40435	-0.0869822	-0.688923				0.512085	0.244278	0.0278442				-0.209521	-0.00261233	0.0344468				1.42619	1.63045	0.569773		1		0.923513	0.946697	0.904934				1.33545	1.01267
3	16		75.51	0.0711054	1.51998			0.587989	0.188947	0.579255				0.858659	0.233232			-0.436752	-0.129438	-0.480521				0.479981	0.193349	0.087297				-0.255923	-0.00900934	0.027628				1.44827	1.57514	0.517299	1			0.824859	0.860547	0.807091				1.40093	1.08908
3	17	cfd65a	77.31	0.0533655	1.39664			0.692056	0.286666	0.562143				0.807494	0.200549			-0.44892	-0.168127	-0.291419				0.445289	0.151005	0.139631				-0.288156	-0.0166266	0.0213028				1.39444	1.45375	0.460386				0.705452	0.737844	0.713067				1.37394	1.06193
3	18	wmc429	79.21	0.0623854	1.37476			0.532986	0.289337	0.38793				0.766067	0.176834			-0.260604	-0.152024	-0.00598287				0.570373	0.141391	0.238884				-0.0587065	-0.00532747	0.112361				1.47795	1.50234	0.307954				1.13579	1.24163	0.659232	1	1		1.53445	1.23751
3	18		81.21	0.0125984	0.904757			0.723394	0.457959	0.329314				0.603179	0.0911641			-0.323555	-0.222754	-0.00122471				0.411313	0.0579678	0.217993				-0.037907	-0.000182345	0.133073				1.04352	1.01104	0.118316				0.801486	0.863981	0.441596				1.09225	0.773106
3	18		83.21	-0.0015466	0.40133			0.898228	0.629462	0.247619				0.427041	0.0281192			-0.386991	-0.298511	7.24864e-05				0.243456	0.00722334	0.183538				-0.0200758	0.00236519	0.152646				0.56549	0.470496	0.00751633				0.434989	0.437786	0.226306				0.608852	0.307215
3	19	wPt-6316	84.61	-0.0180463	0.16266			0.996329	0.731416	0.189846				0.315812	0.00611983			-0.426655	-0.34707	0.00138758				0.147949	-0.000248143	0.15615				-0.0111862	0.00771737	0.163807				0.301651	0.202599	-0.0052939				0.233087	0.211662	0.115663				0.3372	0.10503
3	19		86.61	-0.0286433	0.125312			1.02075	0.764003	0.181871				0.325136	0.00755676			-0.355026	-0.302469	0.00362317				0.159625	6.10206e-06	0.154129				-0.0116786	0.00758302	0.142648				0.245497	0.158172	-0.00283294				0.177616	0.158026	0.119511				0.291176	0.0699867
3	19		88.61	-0.0437463	0.0871337			1.03444	0.788912	0.168979	1			0.325388	0.00931097			-0.277511	-0.25191	0.00754074				0.17145	0.00055342	0.149125				-0.0120894	0.0074521	0.119541				0.186074	0.112343	-0.000927883				0.122388	0.10516	0.12274				0.239232	0.0368961
3	19		90.61	-0.0636272	0.0516938			1.03327	0.801002	0.1506				0.312871	0.0112381			-0.199366	-0.198374	0.0134884				0.182198	0.00219081	0.140521				-0.0123825	0.00730875	0.0955187				0.127585	0.0691254	-2.46688e-05				0.0722712	0.0582174	0.124734				0.183893	0.0114865
3	19		92.61	-0.0873427	0.0232596			1.01534	0.797202	0.127469				0.287682	0.0130484			-0.127426	-0.145978	0.0213822				0.190615	0.00507379	0.128379				-0.0125333	0.00713789	0.0720537				0.075468	0.0334636	0.000494875				0.0326546	0.0228372	0.124988				0.129333	0.000173051
3	19		94.61	-0.112652	0.00551991			0.98143	0.777432	0.101867				0.253384	0.0144179			-0.0686218	-0.0990481	0.0305569				0.195818	0.00910174	0.113611				-0.0125366	0.00692897	0.0507917				0.03514	0.00982172	0.00247648				0.00796675	0.00337798	0.123298				0.0807738	-0.00693765
3	19		96.61	-0.136767	-6.84039e-06			0.934729	0.74442	0.0769402				0.215193	0.0151681			-0.0277506	-0.060915	0.0399727				0.197576	0.0139137	0.0977435				-0.0124092	0.00667987	0.0331011				0.0100501	0.000273073	0.00578869				-6.51466e-07	-0.00105724	0.119837				0.0428454	-0.0304716
3	19		98.61	-0.157451	-0.0054709			0.88	0.702748	0.0553862				0.178056	0.0153384			-0.00578502	-0.0330456	0.0486536				0.196303	0.0190138	0.0823742				-0.0121859	0.00639596	0.0196709				0.000321564	-0.00361349	0.00999594				-0.00725681	-0.0135142	0.115081				0.0176798	-0.0650823
3	19		100.61	-0.173655	-0.0187661			0.82249	0.65755	0.0385125				0.14534	0.0151036			3.19435e-05	-0.0149725	0.0560043				0.192827	0.0239405	0.0686842				-0.0119094	0.00608958	0.0104121				-0.0031329	-0.0163286	0.0145761				-0.0258468	-0.0361872	0.109639				0.00436415	-0.104199
3	19		102.61	-0.185445	-0.0363247			0.766857	0.613307	0.0262596				0.118504	0.0146561			0.00584397	-0.00492864	0.0618481				0.188087	0.0283744	0.05725				-0.0116206	0.00577505	0.00467238				-0.0143307	-0.0343413	0.0190767				-0.0511209	-0.064194	0.10408				6.95548e-05	-0.142783
3	20	wmc179.1	102.91	-0.186597	-0.0400795			0.758678	0.606799	0.0246438				0.114798	0.0144609			0.00741062	-0.00396556	0.0623258				0.186853	0.0287585	0.0558038				-0.0113418	0.00593831	0.00422343				-0.01701	-0.0382551	0.0196808				-0.0556623	-0.0691461	0.103566				-1.62866e-06	-0.150016
3	21	gwm642_1D	104.21	-0.157202	-0.270989			0.693663	0.553821	0.00641264				0.0752182	0.00251071			0.0167531	-0.000328925	0.0326588				0.125278	0.00765716	0.0566032				0.00195186	0.063328	0.0439353				-0.182139	-0.284479	0.0165825				-0.15548	-0.188396	0.13814				-0.0784245	-0.410164
3	21		106.21	-0.12541	-0.489456			0.696299	0.321062	-0.00321618				0.0362503	-0.0228322			0.0218203	0.038839	0.031454				0.0668133	-0.000374311	0.0100752				0.0483958	0.127897	0.0722154				-0.471785	-0.512788	0.00654717				-0.294505	-0.328384	0.121023				-0.308417	-0.519675
3	22	GluD_1DL	107.11	-0.110764	-0.583043			0.63755	0.223564	-0.0133808				0.0221892	-0.0542726			0.0226134	0.0813175	0.0312911				0.0466279	-0.00417902	0.00155733				0.0866923	0.161875	0.0866159				-0.60958	-0.610123	0.00355216				-0.359346	-0.389979	0.113066				-0.431229	-0.564081
3	23	wPt-732602	108.21	-0.0767314	-0.596216			0.409042	0.101254	-0.0231705				0.0212162	-0.0469264			0.0899647	0.199522	0.0982953				0.096424	0.00186473	0.00732499				0.159517	0.281654	0.159769				-0.638381	-0.655651	0.00615151				-0.305232	-0.326618	0.161647				-0.472011	-0.627273
3	23		110.21	-0.112891	-0.720079			0.310351	0.0574537	-0.04228				0.0143239	-0.078884			0.104109	0.275654	0.0927792				0.0909175	0.000100413	0.00208606				0.212217	0.348714	0.201881				-0.743873	-0.803599	0.00260365				-0.336408	-0.388589	0.164463				-0.594525	-0.816074
3	23		112.21	-0.151622	-0.837218			0.207263	0.0218114	-0.0657633				0.00820122	-0.120687			0.112693	0.358098	0.076965				0.0842068	-0.00063177	2.73616e-06				0.265316	0.406127	0.245268				-0.842056	-0.946563	0.000457199				-0.35615	-0.43977	0.162904				-0.719102	-1.00229
3	23		114.21	-0.181762	-0.937121			0.118164	0.00303993	-0.0873554				0.0036914	-0.168547			0.112558	0.433386	0.054983				0.0769545	-0.00351279	-0.00166315				0.307457	0.442509	0.283352				-0.923044	-1.07126	-5.75679e-05				-0.362127	-0.473025	0.157301				-0.829867	-1.16697
3	24	cfd27	114.91	-0.18868	-0.966813			0.0938382	0.000678567	-0.0935437				0.00252654	-0.18567			0.110785	0.455545	0.0475211				0.0741526	-0.00499464	-0.00297375				0.318931	0.450635	0.294624				-0.948111	-1.1088	-0.000304669		1		-0.362121	-0.479797	0.154417				-0.865216	-1.21758
3	24		116.91	-0.184321	-0.956205			0.143362	0.00951225	-0.112708				-0.0037296	-0.227757			0.109693	0.366609	0.0119187				0.0207477	-0.0219674	-0.0205569				0.451783	0.593845	0.33131				-1.22678	-1.07361	-0.0163973				-0.451167	-0.367846	0.0934487				-1.21101	-1.2704
3	25	wPt-734057	117.21	-0.18228	-0.954698			0.151841	0.0119627	-0.115439				-0.00578732	-0.232853			0.108214	0.35143	0.00863008				0.0157263	-0.0252296	-0.0242524				0.46857	0.610348	0.336779				-1.25058	-1.06839	-0.0207169	1			-0.45671	-0.352286	0.0851978				-1.24491	-1.27804
3	26	wPt-734081	118.31	-0.116845	-0.948682			0.290788	0.0899104	-0.105828				0.000112747	-0.13047			0.0275571	0.125903	0.00437351				0.0177965	-0.020566	-0.0263667				0.291341	0.379141	0.366737				-1.22066	-1.05793	-0.0456047				-0.608543	-0.496462	0.0581614				-1.26499	-1.31867
3	26		120.31	-0.175674	-1.18131			0.335902	0.142345	-0.0628332				-0.00155648	-0.129595			0.00174814	0.0718864	-0.00519479				0.00183674	-0.0601499	-0.0288329				0.42128	0.506626	0.351292				-1.43346	-1.34335	-0.0401414				-0.664777	-0.544041	0.0591818				-1.37712	-1.37513
3	26		122.31	-0.238437	-1.40129			0.377245	0.20648	-0.0244969				-0.008221	-0.12682			-0.00828528	0.0299729	-0.0474536				-0.00302195	-0.118884	-0.0283774				0.559846	0.638137	0.32624				-1.60618	-1.60154	-0.0338059				-0.690782	-0.580231	0.05927				-1.45466	-1.41528
3	27	m68p78.3	124.01	-0.286334	-1.55918		1	0.404748	0.264072	-0.00587412				-0.0168783	-0.122633			-0.0374692	0.0088686	-0.106427				-0.01706	-0.171686	-0.0257752				0.663438	0.736755	0.299273				-1.71028	-1.77969	-0.0282893	1	1		-0.686085	-0.599582	0.0588334				-1.48621	-1.43557
3	27		126.01	-0.337106	-1.19427			0.543381	0.392539	0.00328856				0.00116274	-0.0259673			-0.115282	-0.00819307	-0.127973				-0.000302497	-0.0827872	-0.00171427				0.629447	0.677895	0.214184				-1.37725	-1.38464	-0.00158406				-0.459591	-0.368903	0.116333				-1.18896	-1.43286
3	28	wPt-732556	126.51	-0.349227	-1.05254			0.57346	0.420208	0.00789292				0.00529626	-0.0124567			-0.137457	-0.0175988	-0.133221				9.59826e-05	-0.064505	-0.000153507				0.620962	0.66221	0.192677				-1.244	-1.22048	-6.99457e-05				-0.394874	-0.305646	0.131855				-1.07728	-1.43175
3	28		128.51	-0.388055	-0.993882			0.490959	0.374535	0.00663904				9.44843e-05	-0.022061			-0.113771	-0.00923088	-0.130383				-0.00137674	-0.0742217	-0.000640152				0.744354	0.669716	0.178319				-1.22088	-1.13899	0.000268838				-0.362627	-0.274371	0.14117				-1.05368	-1.33503
3	28		130.51	-0.428066	-0.921616			0.392849	0.320188	0.00524762				-0.0040883	-0.0359881			-0.087367	-0.00292591	-0.125291				-0.00842534	-0.0849714	-0.00159648				0.883701	0.668217	0.161079				-1.18433	-1.0423	0.00192319				-0.324811	-0.238705	0.151296				-1.01752	-1.22023
3	28		132.51	-0.46518	-0.835508			0.284899	0.259637	0.00381924				-0.0212144	-0.0544871			-0.0604509	-6.25407e-05	-0.117633				-0.0231122	-0.0958502	-0.00311112				1.02114	0.653166	0.141599				-1.1315	-0.930805	0.00536339				-0.282546	-0.200044	0.161922				-0.966363	-1.08739
3	28		134.51	-0.49562	-0.73709			0.178853	0.197424	0.0024924				-0.0531348	-0.0769544			-0.0360722	0.00164041	-0.107609				-0.0457278	-0.105765	-0.00517223				1.13566	0.62106	0.12098				-1.06078	-0.806807	0.0107181				-0.23794	-0.160626	0.172674				-0.899033	-0.938801
3	28		136.51	-0.517093	-0.63043			0.0904755	0.139275	0.00140239				-0.0976527	-0.101975			-0.0171902	0.00787959	-0.0959532				-0.074307	-0.113811	-0.0076428				1.21124	0.571457	0.100614				-0.972849	-0.675454	0.0178499				-0.19383	-0.123174	0.183174				-0.81678	-0.780311
3	28		138.51	-0.529205	-0.522507			0.0319405	0.0902857	0.000631813				-0.14947	-0.127743			-0.00542087	0.0180922	-0.0837233				-0.105397	-0.11956	-0.0102941				1.241	0.508699	0.0818597	1			-0.871768	-0.545278	0.0263628				-0.153133	-0.0902018	0.193097				-0.724217	-0.622523
3	28		140.51	-0.533162	-0.422053			0.00455878	0.0531785	0.000186884				-0.202655	-0.152572			-0.000449229	0.0309237	-0.0719519				-0.135611	-0.123075	-0.0128813				1.22859	0.441403	0.0657142				-0.765487	-0.426867	0.0356825				-0.118057	-0.0632895	0.202216				-0.629245	-0.479321
3	28		142.51	-0.531077	-0.336357			-0.000732964	0.0278736	1.23127e-05				-0.252555	-0.175224			0.000570619	0.0448124	-0.0613844				-0.162639	-0.124751	-0.0152138				1.18707	0.378672	0.0526339				-0.664216	-0.328623	0.0451775				-0.0896122	-0.0427889	0.210422				-0.540802	-0.361777
3	29	wPt-729826	142.81	-0.530503	-0.32528			-0.00153755	0.0251018	5.01629e-06				-0.259153	-0.178183			0.000874093	0.0467969	-0.0600161				-0.166147	-0.124817	-0.0155198				1.17927	0.37007	0.0510137				-0.650337	-0.316165	0.0465309				-0.0860095	-0.0403193	0.211573				-0.528835	-0.347052
3	29		144.81	-0.548531	-0.300207			-0.000274115	0.0301146	0.000407058				-0.222026	-0.157652			-0.000127253	0.0399158	-0.0683081				-0.151265	-0.11291	-0.0146685				1.09495	0.312364	0.0549653				-0.613092	-0.291054	0.0457875				-0.078934	-0.0402686	0.219088				-0.501875	-0.327789
3	29		146.81	-0.564923	-0.270446			0.000112313	0.0366261	0.00174321				-0.181965	-0.134601			-0.00338076	0.0322189	-0.0781703				-0.133937	-0.0990267	-0.0135221				0.996315	0.249752	0.0589812				-0.567157	-0.261484	0.044255				-0.0706919	-0.0400696	0.225624				-0.468396	-0.304631
3	29		148.81	-0.577373	-0.236184			0.00176167	0.0446468	0.00445959				-0.140782	-0.109842			-0.0121779	0.024131	-0.0894745				-0.114439	-0.0834125	-0.012042				0.884999	0.185509	0.0627788				-0.512316	-0.227727	0.0415957				-0.0613956	-0.0396088	0.229953				-0.42825	-0.277512
3	29		150.81	-0.583571	-0.198311			0.00587709	0.0538805	0.00891318				-0.100931	-0.0846529			-0.0277461	0.0162838	-0.101875				-0.0934671	-0.0666847	-0.0102447				0.764324	0.124205	0.0660176				-0.449353	-0.190723	0.037559				-0.0513542	-0.0387758	0.230723				-0.382042	-0.246843
3	29		152.81	-0.58181	-0.158612			0.0127906	0.0636551	0.0151357				-0.0652207	-0.0606769			-0.0505345	0.00942237	-0.114804				-0.0721896	-0.04988	-0.00823181				0.639398	0.0711763	0.0683761				-0.380443	-0.152231	0.0321807				-0.0410854	-0.0374948	0.226836				-0.331356	-0.21364
3	29		154.81	-0.57152	-0.119717			0.0222741	0.073028	0.0226625				-0.036234	-0.0396207			-0.0798783	0.00421937	-0.127536				-0.0521173	-0.0343224	-0.00618628				0.516712	0.0313308	0.0696506				-0.309309	-0.114745	0.0259288				-0.0312443	-0.0357558	0.21791				-0.278772	-0.179516
3	29		156.81	-0.553483	-0.0845897			0.0335186	0.081068	0.0306341				-0.0156685	-0.0228294			-0.114017	0.00107468	-0.139324				-0.034741	-0.0212733	-0.00431828				0.403075	0.00760654	0.0698245				-0.240827	-0.0810158	0.019606				-0.0224702	-0.0336291	0.204565				-0.227508	-0.146436
3	29		158.81	-0.529623	-0.0556195			0.0453904	0.0871566	0.0381502				-0.00389868	-0.0109303			-0.150513	4.03909e-06	-0.149557				-0.0210688	-0.0115067	-0.00278697				0.304085	2.36699e-06	0.0690696				-0.179834	-0.0532329	0.0139972				-0.0152165	-0.0312509	0.188313				-0.180689	-0.116276
3	29		160.81	-0.502463	-0.0338382			0.0568043	0.0911256	0.0445966				-1.83062e-05	-0.00374621			-0.186869	-0.000680955	-0.157867				-0.0113531	-0.00509911	-0.00165349				0.222862	-0.0058686	0.0676793				-0.129589	-0.0323321	0.00954486				-0.0096537	-0.028787	0.171055				-0.14054	-0.0903583
3	29		162.81	-0.4745	-0.0188504			0.0669913	0.093186	0.0497395				0.00228912	-0.000497655			-0.22104	-0.00258762	-0.164162				-0.00517676	-0.00156104	-0.000890271				0.159715	-0.0211551	0.0659773				-0.0909514	-0.0179356	0.00629844				-0.00568864	-0.02639	0.154482				-0.107963	-0.069222
3	29		164.81	-0.447744	-0.00938971			0.0755687	0.0937496	0.0536313				0.00870217	0.000132508			-0.251685	-0.00518165	-0.168571				-0.00176395	-0.00014658	-0.000421802				0.112807	-0.0417159	0.0642443				-0.0628071	-0.00885062	0.00406932				-0.00306161	-0.0241732	0.139706				-0.0826773	-0.0527066
3	30	wPt-664888	165.11	-0.444529	-0.00843435			0.0765544	0.093578	0.0537547				0.00982135	0.000247514			-0.255688	-0.00555954	-0.169018				-0.00146024	-7.51792e-05	-0.000402041				0.107005	-0.0450846	0.06394				-0.0596012	-0.00793364	0.00379518				-0.00281941	-0.0240181	0.137623				-0.0797591	-0.050827
3	30		167.11	-0.54692	-0.0213393			0.0533284	0.0630891	0.00454163				0.00300569	-0.00138132			-0.232317	-0.00131689	-0.158054				-0.00515631	-0.00178856	-0.0314717				0.0712187	-0.0866583	0.0503129				-0.0874245	-0.0200249	0.000667448				-0.0213742	-0.0649721	0.109276				-0.125889	-0.0908894
3	30		169.11	-0.655741	-0.0406669			0.0328398	0.0368866	-0.0121942				4.97503e-05	-0.00850328			-0.205018	1.82845e-05	-0.145892				-0.011266	-0.00593346	-0.115641				0.0403808	-0.142088	0.036484				-0.1207	-0.0381478	-0.000174332				-0.0587049	-0.127124	0.0782327				-0.183292	-0.143743
3	31	wPt-667395	171.11	-0.757314	-0.0638778			0.0173018	0.0180724	-0.0738161				-0.00150847	-0.0203155			-0.176152	0.00180224	-0.133523				-0.0188177	-0.0118303	-0.233414				0.0185761	-0.202584	0.0248454				-0.154963	-0.0600021	-0.00240137				-0.108778	-0.200403	0.051015				-0.244507	-0.202988
3	32	wPt-7421	172.31	-0.598137	-0.0631002			-0.00157616	0.0166534	-0.0743985				-0.0248662	-0.0204248			-0.0174063	0.00184901	-0.131853				-0.0203764	-0.0118228	-0.233909				0.000938914	-0.197686	0.0270948				-0.0645617	-0.0592148	-0.00231181				-0.0860921	-0.196705	0.0530533				-0.108593	-0.200461
3	33	wPt-1685	173.41	-0.356255	-0.0126636			-0.0197638	0.000559327	-0.074237				-0.0109174	-0.00534452			-0.0257969	-4.16938e-06	-0.257524				-0.00928582	-0.00276059	-0.336058				0.014974	-0.115921	0.0430131				-0.0166025	-0.0106646	0.00494986				-0.0209597	-0.0779592	0.11867				-0.0501137	-0.101393
3	33		175.41	-0.323987	-0.0900437			-0.0240473	-1.69381e-06	-0.156546				-0.0236045	-0.0179577			-0.0566802	-0.00846093	-0.195501				-0.0604241	-0.0452607	-0.434413				0.00208489	-0.190738	0.0517007				-0.0845771	-0.0780158	-0.00246882				-0.114475	-0.238564	0.0571564				-0.138743	-0.236264
3	34	m65p64.3	175.71	-0.31385	-0.105356			-0.0246111	-2.16069e-05	-0.16894				-0.0258474	-0.0204035			-0.0618774	-0.0109476	-0.186309				-0.0709575	-0.0551416	-0.447653				0.0011883	-0.20195	0.0527772				-0.0976269	-0.0914691	-0.00448298				-0.132138	-0.263929	0.0496022				-0.153154	-0.255196
3	34		177.71	-0.271857	-0.135466			-0.00999792	0.00174072	-0.143758				-0.0473565	-0.0401267			-0.0668064	-0.0119436	-0.174961				-0.105455	-0.0808032	-0.402907				-1.71553e-06	-0.262553	0.0604614				-0.164234	-0.117496	-0.0178169				-0.232174	-0.354215	0.0284938				-0.221226	-0.220521
3	34		179.71	-0.216937	-0.163406			-0.00111494	0.00865696	-0.108642				-0.0762119	-0.0673165			-0.069942	-0.0123838	-0.159968				-0.148027	-0.112123	-0.33232				-0.00161485	-0.332224	0.0683847				-0.243634	-0.141307	-0.0422115				-0.354185	-0.44011	0.0116231				-0.290823	-0.17709
3	34	m59p78.0	181.71	-0.159813	-0.182157			0.00113926	0.0197929	-0.0711599				-0.107415	-0.0964856			-0.0702818	-0.0119754	-0.1419				-0.193581	-0.145251	-0.247755				-0.00616321	-0.403197	0.0757911				-0.314619	-0.156357	-0.0749771				-0.465088	-0.501399	0.00207294				-0.340605	-0.131293
4	1	wPt-3611	0.01	-0.024776	0.22853			0.00131155	0.00283974	-0.331493				-0.00471739	0.00874352			0.134034	0.178449	0.131413				0.00355676	0.00549179	-0.158611				-0.886431	-0.821157	0.00633685				0.0793901	0.226925	-0.0174121				-0.117985	0.000267188	-0.000773312				0.118749	0.425803
4	1		2.01	-0.0659161	0.148808			-2.0456e-05	-0.000130945	-0.252002				-0.010155	0.00133993			0.150446	0.227545	0.0963162				0.00376124	0.00423379	-0.122839				-0.872694	-0.796271	0.0273032				0.0361333	0.144418	-0.0489192				-0.177469	-0.00399023	-0.00290043				0.0463032	0.251485
4	2	wPt-3744	3.21	-0.0993237	0.105144			-0.000828599	-0.00245863	-0.207936				-0.014407	5.19001e-06			0.153686	0.241455	0.0755508				0.00361527	0.00326803	-0.100548				-0.795946	-0.695315	0.0451351				0.0172609	0.099123	-0.0759116				-0.214907	-0.0124683	-0.0049757				0.0175803	0.15793
4	3	wPt-8328	4.61	-0.193346	0.024813			-0.0066289	-0.00941053	-0.354669				-0.0370132	-0.00484658			0.148729	0.221223	0.0819845				-0.00112619	-0.00150469	-0.206144				-0.769211	-0.665881	0.0695475				-9.9848e-05	0.0224501	-0.310838				-0.354254	-0.0657738	-0.0837903				-5.19001e-05	0.0523212
4	3		6.61	-0.235501	0.0372725			-0.0198673	-0.0255095	-0.472621				-0.0558693	-0.00212914			0.264595	0.233027	0.219173				-0.000438458	4.15635e-05	-0.215055				-0.853581	-0.656151	0.117211				0.00111036	0.0370214	-0.418869				-0.326234	-0.0430221	-0.0988505				0.00210823	0.0724504
4	3		8.61	-0.247402	0.051963			-0.0390593	-0.0479292	-0.569048				-0.0765614	-0.000492096			0.376962	0.235866	0.36349				-6.34311e-05	0.00272999	-0.220068				-0.897547	-0.620546	0.174812				0.00591079	0.0549269	-0.497272				-0.294991	-0.0245417	-0.10643				0.00981666	0.0945397
4	4	barc124b	9.11	-0.246214	0.0560622			-0.0439715	-0.0534843	-0.58646				-0.0811081	-0.000246536			0.399567	0.234643	0.392202				-1.94137e-05	0.00403492	-0.220184				-0.902211	-0.609403	0.188951				0.00770143	0.0599431	-0.510137				-0.286758	-0.0207278	-0.106719				0.0125598	0.0998584
4	5	gwm210.2	10.21	-0.270459	0.108711			-0.0274238	-0.030655	-0.498424				-0.04345	0.00704365			0.330207	0.161925	0.371951				0.00303103	0.0171802	-0.170524				-0.940415	-0.646459	0.150292				0.028852	0.114624	-0.431124				-0.216104	-0.00364908	-0.0795923				0.036551	0.0998584
4	6	wPt-4197	11.81	-0.126784	0.325982			-0.0112489	-0.00769107	-0.193653				0.000513008	0.0494951			0.401728	0.0652988	0.606467				0.111844	0.193893	-0.00696096				-1.18638	-0.899529	0.118542	1			0.167889	0.358827	-0.210184				-0.053481	0.0041608	-0.0143502				0.161161	0.100153
4	6		13.81	-0.0858826	0.390565			0.000179479	0.00271718	-0.0963817				0.00612975	0.0882334			0.371734	0.0399595	0.711364				0.141679	0.23951	0.00793644				-1.04502	-0.770701	0.143576				0.195466	0.41996	-0.180775				-0.0503252	0.00666486	-0.00713574				0.229399	0.168012
4	6		15.81	-0.0500056	0.418558			0.0196871	0.0397691	-0.0276846				0.0184521	0.138762			0.323802	0.0180002	0.719684				0.172051	0.281973	0.0714609				-0.881029	-0.620762	0.159312				0.208914	0.44259	-0.142978				-0.0424022	0.00904714	-0.00209364				0.288064	0.231592
4	7	m87p78.3	16.91	-0.0343977	0.414371			0.0409056	0.0731418	-0.00815913				0.0275868	0.169459			0.293412	0.00957863	0.692361				0.187434	0.301498	0.123705				-0.790286	-0.539331	0.163172				0.208697	0.435432	-0.121917				-0.0370604	0.00988955	-0.000630836				0.308078	0.253311
4	7		18.91	-0.0266725	0.42708			0.033172	0.076342	-0.0139621				0.0230124	0.182492			0.33566	0.0089719	0.683183				0.191276	0.327636	0.101716				-0.82634	-0.54407	0.166994				0.214829	0.441959	-0.124756				-0.0401019	0.00726782	-0.000716221				0.314909	0.247748
4	7		20.91	-0.0186614	0.43645			0.0246776	0.0792588	-0.0224464				0.0179927	0.196374			0.384811	0.00831557	0.668988				0.193959	0.356242	0.0784863				-0.855328	-0.546587	0.170204				0.219331	0.443985	-0.127253				-0.0433217	0.00461412	-0.000817003				0.318947	0.238667
4	7		22.91	-0.0110417	0.440245			0.0160949	0.08155	-0.0341337				0.0128592	0.210574			0.438707	0.00761053	0.648555				0.194839	0.386306	0.0554941				-0.870445	-0.545999	0.172323				0.220807	0.439582	-0.129123				-0.0464137	0.00224534	-0.000932226				0.318369	0.225416
4	7		24.91	-0.00476836	0.436783			0.00842324	0.0828648	-0.0493081				0.00806143	0.224417			0.493627	0.00686536	0.6208				0.193323	0.416462	0.0345586				-0.86631	-0.541556	0.172897				0.218038	0.427564	-0.130092				-0.0489501	0.000575005	-0.00105974				0.311691	0.207828
4	7		26.91	-0.000882562	0.425445			0.00280704	0.0829361	-0.067874				0.00409405	0.23716			0.545048	0.00609752	0.584963				0.189045	0.445172	0.0175487				-0.840338	-0.532803	0.171603				0.210466	0.407888	-0.129956				-0.0504812	-1.69381e-06	-0.00119577				0.298362	0.186456
4	7		28.91	0.000118545	0.406833			0.000155114	0.081672	-0.0892867				0.0013716	0.248111			0.588863	0.00533144	0.540845				0.18202	0.470987	0.00595637				-0.793298	-0.519724	0.168353				0.198478	0.381707	-0.128643				-0.0507043	-0.000739826	-0.00133572				0.279076	0.162598
4	7		30.91	0.00252458	0.382602			-0.000750271	0.0791981	-0.112607				0.000103431	0.256758			0.622382	0.00459574	0.489123				0.172701	0.492806	0.000493442				-0.729332	-0.502806	0.163333				0.183294	0.351105	-0.126232				-0.0496048	-0.00270072	-0.00147488				0.255614	0.138055
4	7		32.91	0.00743453	0.355043			-0.00414328	0.0758237	-0.13667				-0.000237177	0.262861			0.644763	0.00391626	0.431793				0.161892	0.510043	-0.000917742				-0.655319	-0.48299	0.156971				0.166546	0.318609	-0.122947				-0.0474622	-0.00552738	-0.00160925				0.2303	0.114661
4	7		34.91	0.0138189	0.32656			-0.00941262	0.0719481	-0.160302				-0.00150248	0.266496			0.656842	0.00331181	0.372586				0.150536	0.522671	-0.00618343				-0.579302	-0.461512	0.149833				0.149798	0.286634	-0.119101				-0.044714	-0.00875846	-0.00173616				0.205349	0.0938152
4	7		36.91	0.0206959	0.299201			-0.0155582	0.0679572	-0.182507				-0.00352048	0.268006			0.660603	0.00279225	0.316563				0.139489	0.531134	-0.0148095				-0.508258	-0.43968	0.142492				0.134222	0.257047	-0.115026				-0.041787	-0.0119921	-0.00185435				0.1824	0.0762456
4	7		38.91	0.0273513	0.274377			-0.021775	0.0641527	-0.202571				-0.00591353	0.267905			0.658494	0.00235839	0.268122				0.129378	0.536183	-0.0252669				-0.446466	-0.418659	0.135431				0.120494	0.230977	-0.111016				-0.0389928	-0.0149638	-0.00196387				0.16237	0.062061
4	8	m92p78.10	39.31	0.0284867	0.269379			-0.0232701	0.0629287	-0.206503				-0.00655186	0.266993			0.658738	0.00233746	0.26027				0.12715	0.536072	-0.0274218				-0.435583	-0.414693	0.13442				0.117772	0.225928	-0.110779				-0.038617	-0.0155916	-0.00201212				0.158545	0.0594536
4	8		41.31	0.0113249	0.164305			-0.143699	0.000242302	-0.273189				-0.0868908	0.108783			0.871836	0.0288174	0.373605				0.0522316	0.367912	-0.0314724				-0.390937	-0.367987	0.201819				0.0626757	0.139995	-0.240864				-0.0719828	-0.0405534	-0.0120349				0.100058	0.0216328
4	8		43.31	0.00162159	0.0771377			-0.34438	-0.0518417	-0.342139				-0.227544	0.00695498			1.01155	0.0785023	0.499106				0.0073073	0.197485	-0.0355207				-0.304105	-0.268211	0.273538				0.0222778	0.0668814	-0.392822				-0.113792	-0.0760008	-0.0297927				0.0510123	0.0019478
4	9	psr332	43.81	0.000610423	0.0608208			-0.396028	-0.0781521	-0.358057				-0.261701	0.000830076			1.03132	0.090889	0.529347	1			0.00271481	0.162238	-0.0364363				-0.281235	-0.242453	0.290182				0.015706	0.0530253	-0.429168				-0.124493	-0.0857127	-0.0350553				0.0417094	0.000392617
4	9		45.81	-4.05646e-05	0.0219717			-0.321115	-0.0412239	-0.336754				-0.303535	-0.00069874			0.866925	0.0482345	0.502284				0	0.118555	-0.0318852				-0.273205	-0.207498	0.294468				0.0153473	0.018814	-0.672428				-0.129743	-0.148365	-0.0954092				0.0492265	-0.00530823
4	9		47.81	-0.00138756	0.00154046			-0.248128	-0.015303	-0.297833				-0.276442	-0.00625279			0.677171	0.0163408	0.470904				-0.00284767	0.0455473	-0.0263039				-0.260958	-0.171885	0.295439				0.0129854	0.00137333	-0.88782				-0.112674	-0.206046	-0.174052				0.0497428	-0.0264551
4	10	wmc177	48.01	-0.00160921	0.00085557			-0.240927	-0.0134322	-0.293407				-0.270586	-0.00689472			0.657614	0.0141153	0.467581				-0.00328767	0.0402602	-0.0257792				-0.25927	-0.168525	0.295548				0.0125742	0.000771661	-0.905288				-0.110459	-0.210607	-0.18136				0.0491867	-0.0290585
4	10		50.01	-0.0136422	-0.000962628			-0.0946221	2.519e-06	-0.257241				-0.216791	-0.00721116			0.365673	-3.45277e-06	0.397146				-0.00487637	0.0335787	-0.0274138				-0.181503	-0.13821	0.328171				-0.000129533	-0.00114953	-0.879241				-0.148465	-0.251744	-0.154073				0.0104935	-0.0493682
4	10		52.01	-0.0368493	-0.00835811			-0.0114274	0.0144202	-0.198438				-0.157176	-0.00731826			0.110635	-0.0152934	0.306011				-0.00665303	0.0267448	-0.0284091				-0.110217	-0.10711	0.340215				-0.0183635	-0.00915086	-0.81351				-0.18628	-0.285716	-0.127162				-0.000455027	-0.0742973
4	11	m43p78.9	52.21	-0.0394819	-0.00944547			-0.00785577	0.0170011	-0.192287				-0.151569	-0.00731952			0.0942254	-0.0180783	0.297043				-0.00679768	0.0261081	-0.0283998				-0.10469	-0.104556	0.340302				-0.0215395	-0.010312	-0.805337				-0.190059	-0.289042	-0.124565				-0.00107355	-0.0770019
4	11		54.21	-0.0493158	-0.0284513			-0.0013355	0.00760165	-0.153846				-0.106288	-0.00783878			0.0727068	-0.0166817	0.285844				-0.0028744	0.0212008	-0.0160601				-0.173815	-0.156839	0.380343				-0.0464467	-0.0306255	-0.742789				-0.29426	-0.435022	-0.0849995				-0.0139135	-0.136259
4	11		56.21	-0.0601507	-0.0588048			0.000443062	0.00170958	-0.116368				-0.0647932	-0.00838324			0.0513838	-0.0150908	0.273716				-0.000494419	0.0163954	-0.00672786				-0.258297	-0.220554	0.421482				-0.0814534	-0.0629197	-0.654168				-0.41534	-0.597402	-0.0493398				-0.0431172	-0.211406
4	11		58.21	-0.0706333	-0.096417			0.00592962	-1.09446e-05	-0.0838178				-0.0329671	-0.00890921			0.0328128	-0.0134686	0.261604				6.77307e-05	0.0121849	-0.00146454				-0.342699	-0.288585	0.460069				-0.121368	-0.102853	-0.54296				-0.53462	-0.75044	-0.0230907				-0.084441	-0.29062
4	12	wPt-5029	58.71	-0.0725643	-0.105862			0.00806374	-0.00018823	-0.0764309				-0.026841	-0.00901127			0.0287631	-0.0130061	0.258412				0.000243735	0.0113469	-0.00075279				-0.361064	-0.304806	0.469162				-0.131147	-0.11295	-0.513131				-0.56138	-0.784146	-0.0181352				-0.095499	-0.309172
4	12		60.71	-0.00783694	-0.074815			0.0116738	-0.00083316	-0.00662421				-0.00268369	-0.00538908			0.00434124	-0.00148339	0.165889				0.0112825	0.028219	0.0140742				-0.236232	-0.265063	0.538038				-0.131223	-0.0939742	-0.282067				-0.455679	-0.682357	0.00559694				-0.110573	-0.273412
4	13	m85p65.8_2A	62.21	0.0024582	-0.0533983			0.0140371	-0.00150382	0.00443898				0.000998436	-0.00324717			-0.000181433	0.000316113	0.0848228				0.0296813	0.0451529	0.0499874				-0.152901	-0.229428	0.578674				-0.127557	-0.078364	-0.121603				-0.376549	-0.600864	0.0506532				-0.118798	-0.241837
4	13		64.21	3.40717e-05	-0.0481074			0.0585646	0.00554347	0.0206939				0.00466523	-0.00110526			-0.0143229	-0.00358893	0.0481813				0.0233392	0.0437305	0.0671974				-0.176223	-0.271537	0.508894				-0.113632	-0.0706077	-0.101812				-0.350586	-0.605401	0.0522418				-0.116237	-0.237779
4	13		66.21	-0.00170853	-0.0427459			0.137618	0.0384018	0.0504824				0.0114289	-5.78067e-05			-0.0539632	-0.0203735	0.0197377				0.0171061	0.0414727	0.0858844				-0.197613	-0.310151	0.43597				-0.0996707	-0.0626973	-0.0816669				-0.321993	-0.606407	0.0534307				-0.113429	-0.233049
4	13		68.21	-0.00749935	-0.0377174			0.238502	0.0961167	0.0896066				0.0207122	0.00030962			-0.114842	-0.0492854	0.00381294				0.0116906	0.0385954	0.103224				-0.212535	-0.336902	0.366242				-0.0866981	-0.0552426	-0.0632329				-0.292473	-0.603209	0.054077				-0.110629	-0.227974
4	14	m83p65.2_2A	69.11	-0.0109157	-0.0356587			0.284895	0.125983	0.108358				0.025305	0.000785385			-0.145735	-0.064497	0.000815353				0.00966228	0.0372227	0.110052				-0.216321	-0.343871	0.337577				-0.0814125	-0.0521673	-0.0560129				-0.279561	-0.60077	0.0541582				-0.109398	-0.225643
4	14		71.11	-0.000436417	-0.0314749			0.251852	0.0946993	0.17043				0.0262375	0.000240869			-0.154297	-0.0464218	-0.00157214				0.00758929	0.0359453	0.131283				-0.194275	-0.344563	0.289399				-0.0705892	-0.0429837	-0.0546396				-0.273669	-0.637051	0.0466986				-0.0960995	-0.205485
4	14		73.11	0.00494404	-0.0256985			0.20649	0.0604246	0.242068				0.0261594	1.06406e-06			-0.157906	-0.0282244	-0.0132636				0.005384	0.0330198	0.151522				-0.164058	-0.324985	0.23831				-0.0572893	-0.0321897	-0.050242				-0.255446	-0.640747	0.0379531				-0.0796357	-0.17484
4	14		75.11	0.0253435	-0.019408			0.156964	0.0313129	0.304798				0.0248857	-0.000173616			-0.155542	-0.0136786	-0.0341729				0.0034104	0.0287463	0.166954				-0.130237	-0.287614	0.18933				-0.0436284	-0.0218276	-0.0436723				-0.227088	-0.61027	0.0289151				-0.0625145	-0.139695
4	15	wmc453a	76.71	0.049257	-0.0148613			0.121341	0.0155476	0.339349				0.0234946	-0.000514289			-0.150096	-0.00610664	-0.052944				0.00228239	0.0251708	0.174181				-0.104857	-0.252284	0.154431				-0.033784	-0.0150713	-0.037871				-0.201081	-0.568944	0.0224294				-0.0499999	-0.1134
4	15		78.71	0.0268156	-0.00926191			0.136228	0.0131951	0.304677				0.0955424	0.000969859			-0.108155	9.53529e-05	-0.108458				0.0582782	0.0625339	0.100656				-0.103033	-0.258339	0.0476583				-0.00493129	-0.0122774	-0.00167479				-0.114331	-0.554051	0.0505196				-0.0146898	-0.116238
4	16	wPt-9320	80.21	0.0141783	-0.00559883			0.141328	0.010973	0.274695				0.169162	0.00484141			-0.0792197	0.00558284	-0.146335				0.139345	0.0985617	0.0481731				-0.101189	-0.261069	0.00647581				0.000286906	-0.00967372	0.00513353				-0.0555356	-0.500352	0.075661				-0.00134623	-0.102725
4	16		82.21	0.0408567	-0.149952			0.0904362	0.000237438	0.187335				0.0628776	-0.0164064			-0.0434568	0.0326677	-0.124206				0.0444872	0.0190497	0.0401908				-0.0423333	-0.146015	0.0207847				-0.0635273	-0.171907	2.61455e-05				-0.190115	-0.909081	0.0510864				-0.0864109	-0.275035
4	16		84.21	0.0787229	-0.429778			0.04682	-0.005656	0.104027				0.00552397	-0.101071			-0.0161599	0.0761299	-0.100295				0.00155168	-0.00207192	0.0301902				-0.00765848	-0.0572821	0.0405986				-0.248305	-0.462712	-0.00385305				-0.372418	-1.26971	0.0290635				-0.278188	-0.47589
4	17	gwm122	84.41	0.0830793	-0.457054			0.0438783	-0.00673112	0.0981711				0.003378	-0.111461			-0.014495	0.0798083	-0.098408				0.000533746	-0.00392782	0.0296043				-0.00624122	-0.0524784	0.0425719				-0.267994	-0.490135	-0.00464397				-0.392141	-1.30547	0.0272973				-0.298067	-0.49378
4	18	gwm339	85.51	0.14808	-0.488708			0.0965649	0.00195946	0.202604				0.000131574	-0.140065			-0.0413933	0.0260776	-0.131991				-0.00596749	-0.026872	0.0795974				-0.0984739	-0.25776	0.0538957				-0.271705	-0.498277	-0.00684447				-0.641451	-1.78225	0.0260543		1		-0.298883	-0.490318
4	19	wmc246	86.61	0.138227	-0.358088			0.0172857	-0.0207965	0.367047				0.00827989	-0.0732436			-0.0107033	0.0766561	-0.0602622				0.00343147	-0.000134007	0.238709				-0.0837565	-0.231377	0.15328				-0.199166	-0.38839	-0.0153565				-0.503497	-1.50622	0.0499483				-0.192447	-0.325703
4	19		88.61	0.131304	-0.0981875			0.0487821	-0.00198721	0.667119				0.136202	0.00194104			-0.0169321	0.0595269	-0.060763				0.168843	0.133904	0.542547				-0.135922	-0.330687	0.114404				-0.0501758	-0.13991	0.00172469				-0.193792	-0.863651	0.118279				-0.0703743	-0.136303
4	20	gwm558	88.71	0.132016	-0.0893711			0.0510952	-0.00147045	0.679722				0.147464	0.00375264			-0.0175309	0.0574967	-0.0605114				0.182092	0.146583	0.555524				-0.138546	-0.334848	0.112666				-0.0456215	-0.130743	0.00234714				-0.182225	-0.829993	0.121544				-0.0659997	-0.128797
4	21	psr575.1	89.81	0.250746	-0.0785266			0.163111	0.0220569	0.7412				0.532704	0.195089			-0.0804682	0.00343831	-0.0984374				0.434865	0.393387	0.552094				-0.196542	-0.436831	0.100944				-0.0525793	-0.142087	0.000171813				-0.222394	-0.930248	0.0961977				-0.0651312	-0.129444
4	21		91.81	0.286099	-0.0721893			0.166692	0.0201015	0.848583				0.54328	0.181457			-0.104615	0.0022992	-0.0879669				0.39162	0.351786	0.69186				-0.228578	-0.469381	0.146086				-0.0419203	-0.132104	0.00727724				-0.240991	-1.01327	0.159344				-0.0651383	-0.144517
4	21		93.81	0.31997	-0.061413			0.168679	0.0177934	0.942626				0.550578	0.166058			-0.132797	0.0012645	-0.0754111				0.34408	0.305567	0.825758				-0.261388	-0.493542	0.200761				-0.0293875	-0.113468	0.0278581				-0.250624	-1.04463	0.244096				-0.0616507	-0.15215
4	21		95.81	0.34636	-0.047266			0.168511	0.0152891	1.01007				0.553262	0.149681			-0.162435	0.000492226	-0.0616312				0.29523	0.25784	0.930509				-0.290461	-0.503269	0.25686				-0.0172001	-0.0877655	0.0622935				-0.245473	-1.00321	0.343297				-0.0543156	-0.146696
4	21		97.81	0.360988	-0.0328217			0.166108	0.0128067	1.04727				0.550879	0.133352			-0.190465	7.81976e-05	-0.0480491				0.248474	0.212251	0.998988				-0.312022	-0.496415	0.306121				-0.00785231	-0.0608691	0.105108				-0.225899	-0.894904	0.445312				-0.0446823	-0.129726
4	21		99.81	0.36346	-0.0210108			0.161919	0.0105532	1.05803			1	0.544043	0.118103			-0.214562	-1.18784e-05	-0.036114				0.206753	0.171937	1.03475				-0.324701	-0.475895	0.344383				-0.00241794	-0.0387691	0.148555				-0.1986	-0.752501	0.539776				-0.0351174	-0.108418
4	22	m69p78.9	100.51	0.36198	-0.017748			0.159585	0.00971946	1.05541				0.541683	0.113571			-0.220823	-4.03257e-05	-0.0321865				0.194995	0.160425	1.04083			1	-0.325718	-0.465652	0.355583				-0.00136237	-0.0327305	0.162715				-0.187989	-0.701898	0.569882				-0.0321686	-0.101359
4	22		102.51	0.349843	-0.0104083			0.0532152	-0.00240725	0.701653				0.699962	0.188935			-0.0608588	0.0428499	0.00505713				0.485012	0.363188	0.935669				-0.0601027	-0.230101	0.480065				-0.000548143	-0.0262848	0.189519				-0.0383366	-0.367594	0.672874				-0.0340867	-0.109648
4	23	barc5	104.01	0.33296	-0.00590145			0.00941841	-0.0262068	0.416814				0.808127	0.251471			-0.00429805	0.133293	0.0620043				0.729877	0.530172	0.750522				0.00134958	-0.0810394	0.552516				-0.000159501	-0.0214235	0.205245				-2.04126e-06	-0.14985	0.749455				-0.0350645	-0.114095
4	24	m60p64.6_2A	105.81	0.187079	-0.00182332			-0.0196013	-0.178447	0.308098				0.365867	0.0327571			0.0270495	0.42186	0.103444				0.503222	0.335009	0.668139				0.0375769	-0.00749084	0.555005				0.00105946	-0.00913698	0.285542				0.0198149	-0.0486964	0.881751				-0.0308091	-0.104149
4	24		107.81	0.179544	-0.00855902			-0.0193795	-0.168677	0.283185				0.344519	0.02562			0.0281303	0.443232	0.0891437				0.478359	0.306226	0.618281				0.0575256	-0.0022045	0.495643				-0.000491878	-0.0223336	0.258449				0.0165737	-0.0492696	0.791083				-0.0507843	-0.1223
4	24		109.81	0.16855	-0.0222441			-0.0185866	-0.15576	0.253145				0.313938	0.0185102			0.0287266	0.462207	0.0723029				0.444669	0.273917	0.554527				0.084955	-8.46906e-07	0.423233				-0.00763561	-0.0441881	0.227524				0.0131132	-0.0495322	0.687853				-0.0791386	-0.142176
4	24		111.81	0.153842	-0.0437601			-0.0171567	-0.139988	0.218777				0.274802	0.0120386			0.0286086	0.476121	0.054182				0.402645	0.239414	0.478629				0.118386	0.00243461	0.340128				-0.0253094	-0.0749298	0.193939				0.00969993	-0.0493745	0.574966				-0.114845	-0.161669
4	24		113.81	0.135996	-0.0718128			-0.0152001	-0.122328	0.182007				0.230231	0.006763			0.0276834	0.48285	0.036785				0.354631	0.204565	0.395629				0.153171	0.0101204	0.252792				-0.0529982	-0.112047	0.159611				0.0066263	-0.0487517	0.457896				-0.153987	-0.178403
4	24		115.81	0.116508	-0.103283			-0.0130058	-0.104232	0.145746				0.184997	0.00302486			0.0260899	0.481493	0.0221684				0.304494	0.171402	0.313249				0.183128	0.0222395	0.171567				-0.0862478	-0.151328	0.126937				0.00412347	-0.0477029	0.345124				-0.191333	-0.190712
4	24		117.81	0.097373	-0.134741			-0.0109173	-0.0871947	0.11308				0.143737	0.000861107			0.0241637	0.472711	0.0115444				0.256535	0.141671	0.239428				0.203916	0.0368546	0.106371				-0.119452	-0.188869	0.0981397				0.00229461	-0.0463396	0.246714				-0.222811	-0.198191
4	24		119.81	0.0803088	-0.163646			-0.00918111	-0.0723101	0.0861115				0.109355	3.98046e-05			0.0222792	0.458548	0.00492067				0.214149	0.116461	0.179218				0.215007	0.0517986	0.0609347				-0.148658	-0.222182	0.0745659				0.00110554	-0.044809	0.16978				-0.246682	-0.201536
4	25	wPt-7024	120.11	0.0786489	-0.168713			-0.00880393	-0.0698501	0.0832243				0.105103	1.18132e-05			0.0219031	0.455568	0.00423031				0.208583	0.113244	0.172469				0.216011	0.0539161	0.0558844				-0.153545	-0.228133	0.0709848				0.000906623	-0.0451889	0.159697				-0.251017	-0.203345
4	26	gwm294	121.41	0.164089	-0.325329			0.000429967	-0.0164384	0.154992				0.117103	0.000984191			0.00869659	0.370109	0.0022299				0.208579	0.118583	0.269908				0.227322	0.0584711	0.056594				-0.30269	-0.423037	0.00972387				-0.0157255	-0.146764	0.0605572				-0.438413	-0.408528
4	27	wmc170b	122.51	0.136827	-0.202263			-0.00656695	-0.0491497	0.0900903				0.10929	0.00113794			0.0725798	0.659303	0.0070355				0.303263	0.203247	0.196943				0.320112	0.119379	0.023209				-0.197994	-0.290641	0.0403309				0.000137915	-0.0539285	0.0930489				-0.320443	-0.281876
4	27		124.51	0.324606	-0.187755			-0.00406202	-0.039241	0.100359				0.135442	0.00340519			0.0676102	0.604851	0.0129531				0.310082	0.192513	0.229061				0.296225	0.104884	0.0193527				-0.177789	-0.269474	0.0391314				0.000116982	-0.0558247	0.0817279				-0.302365	-0.261005
4	27		126.51	0.587011	-0.17184			-0.00191646	-0.0291995	0.106938				0.163194	0.00712098			0.0613957	0.543627	0.0210915				0.312076	0.180074	0.257373				0.264566	0.0882071	0.0152463				-0.147109	-0.246343	0.0369527				8.69055e-05	-0.0569857	0.068573				-0.266184	-0.238912
4	27		128.51	0.853224	-0.155387			-0.000571553	-0.0203464	0.107881				0.188383	0.0120017			0.054834	0.479783	0.0310074				0.308201	0.166712	0.277447				0.227773	0.0712235	0.0115174				-0.110831	-0.222516	0.0334664				6.2671e-05	-0.056986	0.054825				-0.216794	-0.216989
4	28	wmc181	130.11	1.03865	-0.142427	1		-0.000100174	-0.0147358	0.104722				0.204206	0.0162312			0.0500116	0.430711	0.0395957				0.301346	0.156081	0.286359				0.198259	0.0589836	0.00912736				-0.0834253	-0.203824	0.0297377				5.82845e-05	-0.0559304	0.0443723				-0.175757	-0.200446
4	28		132.11	1.02281	-0.104719			-3.12704e-06	-0.00925681	0.0629575				0.167336	0.00835855			0.0520804	0.41835	0.0403379				0.282164	0.143208	0.213822				0.208319	0.0689596	0.00865518				-0.0502024	-0.153257	0.0112411				0.00566143	-0.0275672	0.0212067				-0.143038	-0.169971
4	28		134.11	0.998718	-0.0698468			8.11944e-05	-0.00434452	0.0289734				0.131692	0.00278343			0.0532908	0.399181	0.0406742				0.26106	0.129317	0.14604				0.217487	0.0795345	0.00779314				-0.0238291	-0.105555	0.000969815				0.0215729	-0.00811394	0.00557492				-0.111486	-0.138981
4	28		136.11	0.967169	-0.0411442			0.000420803	-0.00112658	0.00759466				0.0996189	0.000184473			0.0537246	0.374272	0.040596				0.239185	0.115254	0.0894159				0.224571	0.0897766	0.00672402				-0.0070126	-0.0652762	-0.00193926				0.0476126	-0.000176417	7.6873e-06				-0.0832063	-0.109809
4	28		138.11	0.930743	-0.0205664			0.00094836	-8.57763e-06	6.82302e-05				0.0727964	-0.000566298			0.0536367	0.34625	0.0401914				0.217924	0.101939	0.0478051				0.228867	0.0988111	0.00567034				-0.000274376	-0.0353804	-0.0123313				0.0812051	0.00353375	-0.00417394				-0.0597164	-0.0844548
4	29	GS2_463fxrt	139.01	0.91569	-0.0138828			0.00120395	8.85125e-05	-0.000560043				0.0635759	-0.00142706			0.0535673	0.333878	0.0398445				0.210652	0.0975419	0.0343686				0.229508	0.102059	0.00527005				0.000140304	-0.0253799	-0.0183583				0.0978205	0.00807425	-0.00817972				-0.0507752	-0.0744769
4	30	psp2151.3	140.41	1.12721	-3.62649e-06			0.00248017	0.000414245	0.00095392				0.207983	0.0341193			0.0604692	0.364235	0.0267686				0.437015	0.270994	0.0494612				0.181666	0.0712294	0.00788491				0.00956901	-0.00427305	0.00671989				0.139273	0.022687	0.0209768				-0.0249992	-0.0421168
4	30		142.41	1.37641	0.000202085			0.011476	0.0117237	0.00257585				0.207747	0.0527729			0.0371121	0.254294	0.0332584				0.396662	0.268399	0.0617618				0.146615	0.0464284	0.0178217				0.00569312	-0.0028177	0.00101286				0.115252	0.0200825	0.0139109				-0.0283554	-0.0300447
4	30		144.41	1.62544	0.00101034			0.0285641	0.0418325	0.00521748				0.202546	0.0769914			0.0170273	0.14841	0.0402301				0.345936	0.262647	0.0751141				0.107968	0.0232925	0.0329615				0.00238664	-0.00151049	-0.00059051				0.0848614	0.0164552	0.00761223				-0.0311051	-0.0179503
4	30		146.41	1.84613	0.00242838			0.0526058	0.0893407	0.00868869				0.191609	0.105599			0.00415353	0.0649131	0.0466681				0.288336	0.253668	0.0877069				0.0713194	0.00708434	0.0522887				0.000416764	-0.000564495	-0.00661403				0.0539499	0.0123425	0.00301322				-0.0324277	-0.00812621
4	30		148.41	2.0243	0.00424539			0.0798722	0.146015	0.012478				0.175997	0.13637			1.2595e-06	0.0162263	0.0517595				0.230512	0.242229	0.0980125				0.0418762	0.000339978	0.0733148				-4.54723e-05	-8.34745e-05	-0.0178826				0.029187	0.0085461	0.000556678				-0.0320759	-0.00221225
4	31	gwm356	149.71	2.11455	0.00541781	1		0.0971676	0.182872	0.0148442				0.164767	0.156264			-0.00124547	0.00287216	0.0541498				0.196872	0.234603	0.103156				0.028176	-0.000332421	0.0856496				-0.000522932	-1.19435e-06	-0.0267372				0.0180102	0.00655757	1.34202e-05				-0.0314137	-0.000512117
4	31		151.71	1.99002	-0.000436873			0.0944462	0.185774	0.0199814				0.179903	0.180406			0.00148773	0.0198964	0.0473074				0.267572	0.323889	0.110482				0.132593	0.0421862	-0.00738704				-0.0161717	-0.0142062	-0.0472186				0.0242719	0.0111469	-0.104609				-0.0998543	-0.0322922
4	32	gwm311.2	153.01	1.85235	-0.00660669			0.0918863	0.186093	0.0235649				0.187505	0.192669			0.00727099	0.0379654	0.0427788				0.312429	0.378799	0.115293				0.226763	0.114566	-0.0940404				-0.0368771	-0.0370889	-0.0628161				0.0284214	0.0145191	-0.233231				-0.157516	-0.0752824
4	32		155.01	1.80835	-0.011657			0.0747245	0.162631	0.0270165				0.191415	0.201347			0.00580256	0.0330806	0.0437996				0.301326	0.371194	0.123383				0.253939	0.138613	-0.0725446				-0.0469784	-0.0493978	-0.0868678				0.0272405	0.0143341	-0.233862				-0.169536	-0.086701
4	32		157.01	1.75743	-0.0184901			0.0575403	0.137377	0.0308995				0.195494	0.210639			0.00443242	0.0282435	0.0448945				0.289497	0.362922	0.132081				0.28202	0.165005	-0.0516655				-0.058484	-0.063662	-0.114987				0.0258989	0.014061	-0.234555				-0.181698	-0.0990317
4	32	m87p78.6	159.01	1.70194	-0.0262264			0.0421955	0.112872	0.0349271				0.199751	0.22033			0.00320063	0.0236322	0.0459698				0.277723	0.354685	0.140718				0.30833	0.191174	-0.0338608				-0.0698567	-0.077901	-0.143917				0.0247104	0.0139276	-0.23508				-0.192351	-0.110798
5	1	gwm210.1	0.01	-1.07795	-0.101308	1		-0.824727	-0.783101	-0.00027494				-0.00073924	0.0142102			0.0535878	0.109606	-0.268448				0.0584222	0.0823287	-0.0502733				0.52201	0.31188	0.0186624				-0.492838	-0.154297	-0.0278778				-0.0307851	0.0242437	-0.00491099				-0.709693	-0.48426
5	1		2.01	-1.0202	-0.0509047			-0.884217	-0.896931	-0.0320149				-0.000930141	0.008638			0.0429044	0.106381	-0.43574				0.0498169	0.0652056	-0.207255				0.518145	0.313775	0.025923				-0.377249	-0.0829611	-0.0869598				-0.00370454	0.0779457	-0.0321992				-0.614385	-0.398924
5	2	barc124c	3.21	-0.958715	-0.0283186			-0.898008	-0.936491	-0.0729978				-0.00104313	0.00592819			0.0361822	0.100506	-0.53698				0.0437578	0.0540876	-0.331954				0.503312	0.304633	0.0306391				-0.306892	-0.0489675	-0.133575				6.17155e-05	0.119445	-0.058666				-0.531839	-0.327953
5	3	wPt-0100	3.81	-0.974366	-0.0305294			-0.889494	-0.928844	-0.0767013				-0.00107453	0.00566693			0.0345888	0.0979489	-0.525098				0.043069	0.0529779	-0.333572				0.505283	0.306686	0.0292276				-0.314061	-0.0519107	-0.135912				1.55266e-05	0.116529	-0.0608736				-0.548285	-0.343082
5	3		5.81	-0.999394	-0.0429093			-1.02965	-1.05453	-0.119374				-0.0349272	-0.00681787			0.0399116	0.0983589	-0.425145				0.0068962	0.0111495	-0.389542				0.859375	0.6421	0.0849182				-0.329703	-0.0608583	-0.209443				0.0100521	0.202799	-0.060109				-0.556438	-0.346479
5	4	wPt-8058	6.11	-1.0035	-0.0451432			-1.03771	-1.05738	-0.120954				-0.0432493	-0.0109481			0.040212	0.0965834	-0.410832				0.00421381	0.00763705	-0.3837				0.905024	0.687678	0.0946856				-0.332752	-0.0625674	-0.221093				0.012855	0.215302	-0.0600771				-0.557774	-0.347114
5	4		8.11	-1.15565	-0.120081			-1.22414	-1.25971	-0.112039				-0.04369	-0.0101847			0.0337734	0.0806217	-0.359382				0.00114895	0.00322156	-0.344145				1.08614	0.872411	0.168231				-0.496967	-0.153216	-0.372185				0.00316052	0.162567	-0.0732012				-0.729513	-0.506748
5	5	wPt-4613	8.71	-1.19425	-0.145933	1		-1.25981	-1.29861	-0.108656	1	1		-0.0435083	-0.00979431			0.0318894	0.0759972	-0.344333				0.000655418	0.00236539	-0.331306				1.12909	0.916832	0.189806	1			-0.542306	-0.183416	-0.414239				0.00156302	0.14825	-0.0772398				-0.776821	-0.552442
5	5		10.71	-0.723023	-0.134001			-1.05498	-1.06399	-0.0224334				-0.00227116	0.00706319			0.0122767	0.0356103	-0.309696				0.0308973	0.044018	-0.141374				1.09685	0.883021	0.248259				-0.554494	-0.190107	-0.41158				0.00109861	0.144306	-0.0673015				-0.753964	-0.530174
5	6	m59p78.1_2B	10.81	-0.69862	-0.131515			-1.04066	-1.04793	-0.019984				-0.00159173	0.00858582			0.0116638	0.0342084	-0.311633				0.0332697	0.0470179	-0.134958				1.09513	0.881131	0.250372				-0.548782	-0.187741	-0.406334				0.00110239	0.142883	-0.0662431				-0.742854	-0.519496
5	7	m68p78.3b_2B	11.91	-0.547042	-0.0919837			-0.888227	-0.852364	-0.0135641				0.000541954	0.0311747			0.0178901	0.0420772	-0.650046				0.048785	0.0700205	-0.218688				1.07297	0.852515	0.196849				-0.472642	-0.142158	-0.396587				0.00772547	0.193685	-0.0745531				-0.683887	-0.459667
5	8	wPt-9859	12.41	-0.546533	-0.0918126			-0.885267	-0.851771	-0.0137836				0.000603822	0.0312711			0.0173343	0.041949	-0.649543				0.0488466	0.0701558	-0.219464				1.07819	0.853645	0.197108				-0.474649	-0.141963	-0.399957				0.00774076	0.19415	-0.0754976				-0.68755	-0.459177
5	9	wPt-3949	13.51	-0.597234	-0.0737054			-0.837661	-0.783047	-0.0475425				0.00180102	0.0426658			0.0121791	0.0289605	-0.591632				0.0579531	0.08569	-0.304564				1.20319	0.968721	0.225839				-0.441265	-0.120993	-0.716601				0.0182862	0.246016	-0.198772				-0.640723	-0.403992
5	9		15.51	-0.538462	-0.100999			-0.82374	-0.788648	-0.0316069				0.000728469	0.0347152			0.0253982	0.0643385	-0.52689				0.0600915	0.0890254	-0.242776				1.44631	1.21309	0.228667				-0.540619	-0.16128	-0.864522				0.0158529	0.256082	-0.26612				-0.816376	-0.473086
5	9		17.51	-0.461893	-0.132242			-0.793002	-0.775946	-0.015702				7.77199e-05	0.0253856			0.0454688	0.119414	-0.449936				0.0605448	0.0894011	-0.169665				1.693	1.4633	0.22774				-0.640478	-0.206229	-1.00435				0.0126619	0.255998	-0.344191				-1.0023	-0.538568
5	9		19.51	-0.373565	-0.159619			-0.74397	-0.742297	-0.00413798				-0.000111618	0.0160601			0.0710111	0.187899	-0.366268				0.0586914	0.0856901	-0.0971889				1.91339	1.68206	0.22233				-0.71861	-0.244783	-1.09974				0.00910588	0.241137	-0.422155				-1.16712	-0.588648
5	9		21.51	-0.284562	-0.175265			-0.679729	-0.6905	-1.0228e-05				-0.000848947	0.00844856			0.098194	0.255704	-0.284464				0.0547166	0.0783251	-0.0415863				2.08778	1.84694	0.212894				-0.756684	-0.26604	-1.12619			1	0.00583231	0.212821	-0.488631				-1.28906	-0.61622
5	9		23.51	-0.206543	-0.177517			-0.607662	-0.628317	0.00250067				-0.00203794	0.00349162			0.122676	0.31051	-0.21302				0.0495524	0.0691507	-0.0109021				2.20833	1.95092	0.200924				-0.747926	-0.267235	-1.08101				0.00333731	0.178772	-0.537275				-1.35991	-0.62096
5	10	wmc243a	24.31	-0.180528	-0.175747			-0.579133	-0.603242	0.00454093				-0.00257535	0.0022165			0.130853	0.327309	-0.188934				0.0472775	0.0652867	-0.00496063				2.24017	1.97468	0.195379	1	1		-0.733538	-0.263535	-1.04743				0.00255737	0.165371	-0.551426				-1.3744	-0.61769
5	10		26.31	-0.19664	-0.191212			-0.590751	-0.639501	-0.0021491				-0.00891494	-0.000210315			0.114893	0.315783	-0.200275				0.0202809	0.0293393	-0.0389749				1.94694	1.64646	0.0955978				-0.75647	-0.26898	-0.84145				-0.00138341	0.0993249	-0.547416				-1.39828	-0.621884
5	11	tPt-4627	27.51	-0.201623	-0.196188			-0.594545	-0.659579	-0.0126369				-0.0142163	-0.0025339			0.105568	0.305405	-0.205693				0.00977077	0.0149288	-0.0719638				1.74775	1.42916	0.0505202				-0.756658	-0.26575	-0.657398				-0.00761066	0.0661356	-0.534226				-1.39687	-0.616446
5	11		29.51	-0.0440263	-0.0379713			-0.935976	-1.06986	-0.00176195				0.00158489	0.0021734			0.329445	0.540076	-0.324171				0.162051	0.208467	-0.0925859				1.67507	1.33698	0.00625507				-0.436443	-0.0743163	-0.362682				0.0313804	0.227965	-0.377007				-0.914769	-0.346913
5	12	wmc25b	30.71	-0.00333105	-0.00161155			-1.10604	-1.26266	2.04126e-06	1	1		0.0178095	0.0107605			0.484392	0.671775	-0.346091				0.308867	0.384068	-0.0854168				1.58736	1.23242	-0.000114267				-0.261071	-0.0137711	-0.20809				0.104931	0.34311	-0.287444				-0.598567	-0.196063
5	13	wmc257	31.81	-0.00406591	-0.00878454			-0.66679	-0.771635	0.00613737				0.0369765	0.0242412			0.31805	0.450084	-0.5097				0.277134	0.338552	-0.0764744				1.8249	1.47593	-0.0122212				-0.316948	-0.0284323	-0.210301				0.0647856	0.258959	-0.350013				-0.544943	-0.16114
5	13		33.81	-0.00441058	-0.0188602			-0.685335	-0.820433	0.00688076				0.0267978	0.014996			0.34352	0.525036	-0.490764				0.250035	0.315037	-0.0682021				1.9075	1.51956	-0.00712113				-0.38441	-0.0452953	-0.209539				0.0488494	0.225348	-0.331711				-0.615311	-0.19078
5	13		35.81	-0.00482261	-0.0354972			-0.702114	-0.871187	0.00775622				0.0168693	0.00692684			0.37229	0.61693	-0.467548				0.219301	0.287186	-0.0587664				1.98818	1.55686	-0.00272154				-0.468071	-0.0699531	-0.2072				0.0328191	0.187788	-0.30887				-0.696921	-0.227254
5	13		37.81	-0.0052881	-0.0607417			-0.71444	-0.919134	0.0087397				0.00826536	0.00144606			0.403078	0.723559	-0.439786				0.185687	0.255214	-0.048442				2.05786	1.58011	-0.000172812				-0.5673	-0.10427	-0.202625				0.018165	0.147586	-0.280895				-0.78774	-0.270488
5	13		39.81	-0.00577868	-0.0960348			-0.719541	-0.958617	0.00977416				0.00223963	-0.000157416			0.433882	0.837976	-0.407548				0.150502	0.219888	-0.0377179				2.10647	1.58139	0.0010701		1		-0.678295	-0.149143	-0.195191				0.00676834	0.10694	-0.247526				-0.883883	-0.319275
5	13		41.81	-0.00625229	-0.141303			-0.715274	-0.984624	0.0107677				4.34311e-08	-0.00451466			0.462241	0.949544	-0.371373				0.115573	0.182612	-0.0272766				2.1253	1.5545	0.00703611	1			-0.794445	-0.203559	-0.184507				0.000617655	0.0689229	-0.209161				-0.980084	-0.371106
5	13		43.81	-0.00666087	-0.194419			-0.700782	-0.99422	0.0116095				-0.00239231	-0.0153405			0.485789	1.04754	-0.332361				0.0830235	0.145357	-0.0178886				2.10904	1.49665	0.01866				-0.908254	-0.264322	-0.170629				-0.00124964	0.0370554	-0.167264				-1.07075	-0.42254
5	13		45.81	-0.00696376	-0.251678			-0.676793	-0.987162	0.0122038				-0.00961346	-0.0324229			0.502866	1.12448	-0.292121				0.054864	0.110356	-0.0102354				2.057	1.40949	0.0347128				-1.01342	-0.326951	-0.154199				-0.0091443	0.01437	-0.124706				-1.1511	-0.470025
5	13		47.81	-0.00714009	-0.309022			-0.645414	-0.965659	0.012505				-0.0211088	-0.0544648			0.512884	1.17723	-0.252548				0.0325205	0.0796121	-0.00473194				1.97327	1.29921	0.0528964				-1.10588	-0.387137	-0.136378				-0.0234731	0.00233071	-0.0855419				-1.21791	-0.51078
5	13		49.81	-0.00719314	-0.363126			-0.60955	-0.93355	0.0125311				-0.0357255	-0.0794598			0.516323	1.20665	-0.21547				0.0165186	0.0544172	-0.00143674				1.86609	1.17574	0.0711341				-1.18382	-0.441758	-0.118556				-0.0424111	-0.000359327	-0.0536154				-1.26983	-0.543301
5	13		51.81	-0.00714471	-0.411853			-0.572191	-0.895272	0.0123468				-0.0520383	-0.105266			0.514409	1.21641	-0.182286		1		0.00648106	0.0351332	-9.09229e-05				1.74629	1.0506	0.0880987				-1.24719	-0.489132	-0.10196				-0.0637782	-0.00632519	-0.030634				-1.30716	-0.567397
5	13		53.81	-0.00702521	-0.454187			-0.535852	-0.854943	0.0120332				-0.0686804	-0.130078			0.508687	1.2117	-0.153774				0.00139961	0.021311	0.000245863				1.62496	0.933804	0.103132				-1.29715	-0.528787	-0.0873869				-0.0856054	-0.0175122	-0.0158005				-1.33152	-0.583899
5	13		55.81	-0.00686447	-0.489948			-0.502299	-0.815783	0.0116625				-0.0845618	-0.152649			0.500661	1.19787	-0.130098				-4.34311e-08	0.012018	0.0014043				1.51113	0.831683	0.116023				-1.3355	-0.561067	-0.0751593				-0.106423	-0.0314021	-0.00710847				-1.34533	-0.594217
5	14	m86p65.1_2B	56.51	-0.00677954	-0.500909			-0.491707	-0.803132	0.0115572				-0.089685	-0.159702			0.497699	1.19221	-0.123125				-0.000138241	0.00969878	0.0019575				1.47477	0.800204	0.119896				-1.34677	-0.570783	-0.0713968				-0.113242	-0.0364929	-0.00514232				-1.34847	-0.596793
5	14		58.51	-0.00250634	-0.520178			-0.519994	-0.837733	0.0178842				-0.0818717	-0.143			0.519648	1.26989	-0.149723				0.000221433	0.0182594	0.0029833				1.48117	0.762901	0.102901				-1.42079	-0.60279	-0.0531138				-0.1254	-0.0470213	-0.00245264				-1.41689	-0.631416
5	14		60.51	-0.000161281	-0.538458			-0.550463	-0.872153	0.0271179				-0.0726364	-0.123875			0.542938	1.35268	-0.183776				0.00220365	0.0318791	0.00444608				1.47879	0.716531	0.0843856				-1.49404	-0.635758	-0.0346239				-0.139886	-0.0611332	-0.000557503				-1.48958	-0.668961
5	14		62.51	0.000878545	-0.552831			-0.580893	-0.902419	0.040102				-0.0620667	-0.102756			0.566043	1.43278	-0.225595				0.00717396	0.0523043	0.00645505				1.46282	0.660183	0.0650661				-1.55814	-0.666036	-0.0178392				-0.156436	-0.0795382	3.58089e-05				-1.56113	-0.706801
5	14		64.51	0.00585038	-0.559861			-0.608062	-0.923826	0.0575247				-0.0504712	-0.0804828			0.586813	1.50031	-0.273856				0.0163446	0.0810324	0.00909453				1.42828	0.593666	0.0460121				-1.60475	-0.689124	-0.00533535				-0.174209	-0.102552	0.00151729				-1.62433	-0.741008
5	14		66.51	0.0161167	-0.556384			-0.628228	-0.93192	0.0795733				-0.0384378	-0.0583484			0.602688	1.54599	-0.325404				0.0306823	0.118541	0.0123871				1.37089	0.517943	0.0286074				-1.6271	-0.700733	-3.02497e-05	1			-0.191625	-0.129632	0.00556788				-1.67119	-0.766856
5	14		68.51	0.0322992	-0.540364			-0.638023	-0.923506	0.105569				-0.0268191	-0.0379942			0.611176	1.56322	-0.376233		1		0.0503429	0.163556	0.0162575				1.28814	0.435527	0.0143767				-1.62048	-0.697804	0.00449394				-0.206511	-0.159028	0.0125382				-1.69445	-0.779839
5	14		70.51	0.0543657	-0.51156			-0.635402	-0.897379	0.133832				-0.0165886	-0.0211046			0.610518	1.54904	-0.422822				0.0742523	0.213057	0.0205184				1.18023	0.350615	0.00466602				-1.58264	-0.679189	0.0200502				-0.21668	-0.18793	0.0224262				-1.68881	-0.776837
5	14		72.51	0.0815347	-0.471822			-0.620259	-0.854687	0.161992				-0.00858426	-0.0089575			0.600252	1.50425	-0.462887				0.100297	0.263231	0.0248965				1.0509	0.268694	0.000265147				-1.51424	-0.645964	0.046117				-0.220753	-0.213301	0.0348221				-1.65195	-0.757003
5	14		74.51	0.112387	-0.424881			-0.59446	-0.798899	0.187673				-0.00325268	-0.00204539			0.581421	1.43341	-0.495451				0.126084	0.310641	0.0290957				0.907949	0.195379	-0.00116467				-1.41949	-0.601375	0.0802443				-0.218719	-0.232948	0.0489753				-1.58532	-0.722153
5	14		76.51	0.145152	-0.375476			-0.56132	-0.735255	0.209164				-0.000551075	1.08578e-06			0.556282	1.34431	-0.520596				0.149707	0.352936	0.0328711				0.762748	0.134769	-0.00659366				-1.30642	-0.550242	0.118878				-0.211833	-0.246134	0.0639617				-1.49463	-0.676496
5	14		78.51	0.178043	-0.328044			-0.524691	-0.669624	0.225757				4.79479e-05	0.00184502			0.527654	1.24658	-0.539099				0.170078	0.388963	0.036076				0.627733	0.0883216	-0.0153069				-1.186	-0.497793	0.158387				-0.201981	-0.253469	0.0788773				-1.38941	-0.625589
5	14		80.51	0.209538	-0.285648			-0.488044	-0.607109	0.237649				0.00112969	0.0063615			0.498222	1.14951	-0.5521				0.186872	0.418557	0.0386691				0.512069	0.0550288	-0.0259436				-1.06928	-0.448347	0.195857				-0.190976	-0.256313	0.0929868				-1.28086	-0.574783
5	14		82.51	0.23852	-0.249678			-0.453883	-0.5511	0.245605				0.00318512	0.0124015			0.470069	1.06001	-0.560833				0.200275	0.442195	0.0406882				0.418964	0.032501	-0.037297				-0.964303	-0.404559	0.229416				-0.180147	-0.256173	0.105791				-1.17854	-0.527952
5	15	gwm429	84.31	0.261463	-0.222147			-0.427966	-0.50927	0.249412				0.00542389	0.0183424			0.449829	0.995913	-0.565514				0.210642	0.460579	0.0418099				0.354715	0.0195253	-0.0476586				-0.882095	-0.37001	0.256496				-0.170353	-0.253411	0.116313				-1.09569	-0.489975
5	16	wPt-5556	85.41	0.228916	-0.124501			-0.567945	-0.659183	0.164568				0.00417618	0.0188672			0.712854	1.46579	-0.512819		1		0.3079	0.622276	0.0167687				0.477145	0.0596896	-0.0925627				-0.702863	-0.249343	0.373248				-0.0761339	-0.125117	0.160537				-0.916606	-0.35354
5	17	wPt-666389	86.51	0.224318	-0.126205			-0.618181	-0.697536	0.0816561				-1.85668e-05	0.00514539			0.727498	1.45729	-0.481994				0.265327	0.566251	0.000427991				0.486748	0.0611403	-0.0663222				-0.696527	-0.246338	0.15008				-0.0860578	-0.136935	0.0534195				-0.999726	-0.407747
5	17		88.51	0.273381	-0.080711			-0.321813	-0.378152	0.0341745				4.1759e-05	0.00366274			0.453929	1.00266	-0.6602				0.196169	0.4381	-0.0187985				0.416106	0.0382635	-0.173009				-0.56489	-0.162416	0.0630476				-0.0484153	-0.0876697	0.0022372				-0.843573	-0.306985
5	18	gwm148	88.61	0.276257	-0.078923			-0.307899	-0.362564	0.0330999				4.97068e-05	0.00363068			0.441006	0.977592	-0.666879				0.193095	0.432284	-0.020235				0.410603	0.0367005	-0.179255				-0.55902	-0.158987	0.0601651				-0.0473642	-0.0862286	0.0015294				-0.836001	-0.302309
5	19	m71p78.1	89.71	0.348813	-0.0801371			-0.152635	-0.163892	0.119668				0.000385885	0.00748929			0.3653	0.803102	-0.589786				0.173107	0.408082	0.00226599				0.246423	0.000449794	-0.276378				-0.554447	-0.157366	0.0899173				-0.102739	-0.161319	0.00125021				-0.776086	-0.257988
5	19		91.71	0.45473	-0.0602912			-0.158326	-0.170459	0.252417				0.0011681	0.0105998			0.444183	0.954861	-0.552741				0.192367	0.439724	0.0467811				0.315461	0.00922452	-0.348149				-0.507313	-0.130459	0.195812				-0.0647663	-0.109411	0.0126698				-0.684203	-0.199602
5	20	barc7	91.81	0.460221	-0.0595124			-0.15862	-0.170843	0.258821				0.00121776	0.010759			0.44721	0.960612	-0.551374				0.193144	0.441018	0.0498937				0.318388	0.00984534	-0.350974				-0.505352	-0.129367	0.199453				-0.0633649	-0.10745	0.0133617				-0.680137	-0.19715
5	20		93.81	0.677538	-0.0674429			-0.180078	-0.196737	0.286022				0.00316942	0.0160745			0.39303	0.883987	-0.649251				0.18424	0.429975	0.0453297				0.310629	0.00704436	-0.271929				-0.534776	-0.141073	0.17251				-0.0851432	-0.140289	0.0139742				-0.688962	-0.199212
5	21	m87p78.5	95.81	0.870416	-0.0702135			-0.19361	-0.214431	0.306426				0.00599114	0.0221407			0.314088	0.710533	-0.709035				0.170451	0.402141	0.0395429				0.286449	0.00438929	-0.190566				-0.528739	-0.141903	0.12727				-0.100396	-0.158654	0.0138564				-0.66457	-0.188288
5	22	wmc474	97.11	0.905178	-0.0773465			-0.201791	-0.221338	0.309379				0.00659974	0.0242972			0.330974	0.736986	-0.695969				0.179317	0.418275	0.0417625				0.301017	0.0066195	-0.162082				-0.549357	-0.154372	0.0903685				-0.104837	-0.164162	0.0101788				-0.679351	-0.196706
5	22		99.11	1.17647	-0.0308254			-0.136902	-0.165514	0.753344				0.0558518	0.095157			0.223462	0.567249	-1.03556				0.305483	0.599513	0.146552				0.327276	0.0135853	-0.129587				-0.435681	-0.0904773	0.340483				-0.04465	-0.0836579	0.147464				-0.53058	-0.11668
5	23	psr146	99.21	1.18699	-0.0291381	1		-0.133956	-0.162899	0.772387				0.0591687	0.0992719			0.218486	0.558744	-1.04742				0.311427	0.607525	0.152517				0.327503	0.0138285	-0.128188				-0.429814	-0.0877547	0.351526				-0.0425943	-0.0806767	0.155812				-0.523303	-0.113302
5	23		101.21	1.14341	-0.0184443			-0.0747527	-0.103429	1.05156				0.10599	0.131314			0.143674	0.488565	-1.0503			1	0.334207	0.638175	0.263199				0.211727	0.000749598	-0.149966				-0.369285	-0.0694014	0.402889				-0.0592072	-0.0966496	0.159936				-0.479274	-0.092301
5	23		103.21	1.06499	-0.00879529			-0.0275855	-0.049941	1.31722				0.170542	0.169174			0.0769439	0.405862	-1.03255				0.352901	0.658259	0.409762				0.110833	-0.00517173	-0.172124				-0.297825	-0.0493063	0.44586				-0.0790067	-0.113183	0.162569				-0.421627	-0.0687174
5	23		105.21	0.952667	-0.00230065			-0.00274727	-0.0136311	1.53271				0.24803	0.209583			0.0286975	0.318242	-0.988424				0.363617	0.661272	0.571395				0.039594	-0.0300631	-0.191268				-0.221704	-0.030339	0.473046				-0.0997351	-0.127913	0.163189				-0.355179	-0.0458585
5	23		107.21	0.819105	-1.28339e-05			0.00316211	-0.000177438	1.69846				0.329422	0.248404			0.00415255	0.236307	-0.917785				0.364243	0.644194	0.72542				0.00477729	-0.0726063	-0.204538				-0.151507	-0.0156081	0.482615				-0.118708	-0.138987	0.161781				-0.288032	-0.0271396
5	24	wmc477	108.81	0.71195	0.000759566			0.0177576	0.0036157	1.79972			1	0.389783	0.275006			-0.000141086	0.180778	-0.849394				0.356842	0.61641	0.832324				-0.000639696	-0.114738	-0.21113				-0.106476	-0.00785344	0.479433				-0.131373	-0.144917	0.159119				-0.239538	-0.0163337
5	24		110.81	0.675542	2.30185e-05			0.0447471	0.0219545	1.62685				0.208749	0.111459			-0.0175988	0.0729879	-1.08375				0.122583	0.267936	0.593074				-0.0129807	-0.197887	-0.39424				-0.096334	-0.00500011	0.442995				-0.156244	-0.173176	0.083799				-0.206958	-0.00768545
5	25	gwm55	110.91	0.671723	7.79587e-06			0.0462468	0.0229789	1.61523				0.200794	0.10463			-0.0191117	0.0687952	-1.09317			1	0.114138	0.25324	0.581718				-0.01381	-0.199623	-0.402069				-0.0963178	-0.00502182	0.440364				-0.158165	-0.175296	0.0807338				-0.206105	-0.00755944
5	25		112.91	0.454728	-0.0478272			0.117103	0.0304436	1.64329				0.171791	0.0333964			-0.0593402	0.0725008	-1.04733				0.0822434	0.150133	0.728307				-0.0208104	-0.140859	-0.395584				-0.250982	-0.0845869	0.335245				-0.36544	-0.391499	0.0443851				-0.458971	-0.123426
5	25		114.91	0.253001	-0.194753			0.210106	0.0382989	1.62754				0.124471	0.000500955			-0.117239	0.07477	-0.930393				0.0474793	0.0613182	0.786931				-0.0272624	-0.0864523	-0.363926				-0.454343	-0.257308	0.220335				-0.617418	-0.639283	0.0159762				-0.747213	-0.365041
5	26	barc128a	116.21	0.153119	-0.311907			0.268382	0.0429486	1.59583				0.0935631	-0.00538562			-0.155284	0.0752615	-0.805199				0.0294529	0.0250062	0.788163				-0.0301984	-0.0582585	-0.330947				-0.579757	-0.385692	0.155326				-0.764429	-0.773971	0.00539696				-0.906545	-0.531124
5	26		118.21	0.161356	-0.261133			0.32669	0.0428663	1.58682				0.135488	-0.00240358			-0.169085	0.0713243	-0.777597				0.0492478	0.03062	0.782133				-0.0480579	-0.0538295	-0.332641				-0.499075	-0.326561	0.19075				-0.712503	-0.683808	0.00920304				-0.82232	-0.479671
5	26		120.21	0.168242	-0.206224			0.388433	0.0417982	1.54729				0.187855	-0.000461716			-0.181811	0.06501	-0.734656				0.075932	0.0368273	0.768495				-0.0716415	-0.0487866	-0.326654				-0.410677	-0.262445	0.227029				-0.639935	-0.57598	0.0144216				-0.722791	-0.417496
5	26		122.21	0.172866	-0.152359			0.444476	0.03959	1.46866				0.24617	5.67861e-05			-0.191708	0.0566093	-0.675928				0.107251	0.0429581	0.74695				-0.099401	-0.0434202	-0.311564				-0.321863	-0.199027	0.25725				-0.550193	-0.458039	0.0207793				-0.614914	-0.349334
5	26		124.21	0.17488	-0.104986			0.486774	0.0364379	1.34845				0.304025	0.00129051			-0.197705	0.0472083	-0.605121				0.139295	0.0483301	0.7188				-0.128524	-0.0381019	-0.288654				-0.240738	-0.14237	0.276667				-0.452866	-0.342883	0.0276475				-0.50819	-0.281938
5	26		126.21	0.174574	-0.0677286			0.511986	0.0328342	1.19657				0.355872	0.00381079			-0.199827	0.0381927	-0.530011				0.168445	0.0525347	0.686688				-0.156096	-0.0331868	-0.261632				-0.173397	-0.0967108	0.284927				-0.360722	-0.244095	0.0342759				-0.411806	-0.221756
5	27	barc101a	126.91	0.173902	-0.0575635			0.516068	0.0312861	1.13993				0.37112	0.0047694			-0.198828	0.0361019	-0.505534				0.177669	0.0538211	0.674068				-0.1652	-0.0318041	-0.253071				-0.154139	-0.0840021	0.285148				-0.332747	-0.215989	0.0360972				-0.382813	-0.204053
5	28	psr1870	128.01	0.157563	-0.0723095			0.413213	0.00627902	0.991737				0.301955	-0.00014241			-0.0943581	0.148679	-0.584367				0.206704	0.0685094	0.525558				-0.205434	-0.0532849	-0.35244				-0.181444	-0.105725	0.227541				-0.400421	-0.280489	0.0103056				-0.451546	-0.267876
5	28		130.01	0.182709	-0.0159124			0.531761	0.0198158	1.28855				0.495557	0.0158461			-0.188208	0.0687441	-0.514552				0.289529	0.115014	0.770429				-0.371259	-0.165285	-0.362283				-0.0936136	-0.0331656	0.31605				-0.365909	-0.255473	0.0519371				-0.269165	-0.11422
5	28		132.01	0.193035	0.000887058			0.638082	0.0401844	1.46807				0.69873	0.0697114			-0.306184	0.016279	-0.422279				0.380535	0.172517	0.981078				-0.545629	-0.314777	-0.299756				-0.0283856	-0.000497959	0.40772				-0.297764	-0.202115	0.112165				-0.102773	-0.0129076
5	29	wPt-0189	132.21	0.193801	0.0019405			0.647275	0.0424042	1.48152				0.717619	0.0765178			-0.318323	0.0130781	-0.413882				0.389372	0.178404	0.998337				-0.561364	-0.329208	-0.28978				-0.0241428	-5.7177e-05	0.416874				-0.290134	-0.196095	0.11812				-0.0906222	-0.00857841
5	29		134.21	0.319663	0.0185684			0.686911	0.0675449	1.533			1	0.818563	0.134093			-0.442019	-0.00224059	-0.583385				0.373007	0.174704	0.852554				-0.659439	-0.4239	-0.186945				-0.0039208	0.00843666	0.53939				-0.246943	-0.151385	0.213913				-0.0213298	0.00910187
5	30	wPt-0489	134.31	0.324214	0.0194931			0.687304	0.0685187	1.5309				0.817334	0.136069			-0.445958	-0.00294428	-0.587577				0.367448	0.172559	0.838515				-0.664714	-0.428063	-0.182465				-0.00350382	0.00919368	0.54078				-0.244531	-0.148196	0.217012				-0.0194585	0.0106447
5	30		136.31	0.142765	0.0134947			0.502317	0.0359943	1.16249				0.349323	0.136069			-0.1828	-0.00294428	-0.231794				0.131945	0.172558	0.820097				-0.857608	-0.428063	-0.120681				-0.0498203	0.00919368	0.366812				-0.513853	-0.148196	0.121936				-0.0772905	0.0106447
5	31	wPt-7305	136.41	0.134916	0.0133887			0.493197	0.0345867	1.13958				0.328688	0.136069			-0.171564	-0.00284178	-0.214746				0.123371	0.173025	0.818692				-0.863687	-0.427477	-0.118366				-0.0526081	0.0092957	0.358402				-0.523682	-0.147702	0.118186				-0.0800776	0.0107515
5	31		138.41	0.134972	0.0538465			0.322504	0.00851036	0.93571				0.302312	0.135992			-0.0856741	0.0212435	-0.180615				0.171358	0.269784	0.681829				-0.51522	-0.299747	-0.181738				-0.0150029	0.040807	0.487589				-0.231521	-0.0555789	0.160412				-0.0453777	0.04256
5	32	wmc360	138.51	0.135795	0.0562013			0.314765	0.00772434	0.925209				0.301426	0.136286			-0.0818704	0.0237564	-0.179172				0.173453	0.274168	0.675174				-0.499547	-0.294235	-0.184121				-0.0137898	0.0426963	0.493527				-0.219666	-0.052198	0.162884				-0.0439316	0.0444282
5	33	m86p65.2_2B	139.61	0.238324	0.0684637			0.282972	0.00479253	0.948451				0.331245	0.169348			-0.0651072	0.0320664	-0.183316				0.185089	0.295878	0.677898				-0.535208	-0.329676	-0.134358				-0.00875023	0.0526164	0.567792				-0.202284	-0.0423862	0.226509				-0.0370924	0.0535416
5	33		141.61	0.252749	0.0683977			0.348096	0.0139414	1.03402				0.406563	0.233067			-0.0449758	0.0585732	-0.123166				0.274684	0.429125	0.891793				-0.579306	-0.369388	-0.380968				-0.0126735	0.0459763	0.624922				-0.216248	-0.0469355	0.186357				-0.051725	0.0406025
5	33		143.61	0.262868	0.0667155			0.414688	0.0294768	1.11405				0.487563	0.307441			-0.0265495	0.0957781	-0.0669891				0.385336	0.587573	1.12766				-0.606456	-0.395523	-0.726323				-0.0175897	0.0381518	0.6773				-0.22745	-0.0510571	0.134546				-0.0695741	0.0273409
5	33		145.61	0.265978	0.0632314			0.472091	0.0502318	1.18089				0.565281	0.383073			-0.0122335	0.141183	-0.0249092				0.503262	0.746624	1.35217				-0.611684	-0.401319	-1.02744				-0.0231331	0.0298915	0.718221				-0.233856	-0.0540512	0.0777622				-0.089124	0.0156355
5	33		147.61	0.261297	0.05833			0.513456	0.0727058	1.23067				0.632534	0.451119			-0.00345249	0.189483	-0.00331366				0.613528	0.885854	1.54325				-0.597375	-0.388729	-1.26921				-0.0287337	0.0221729	0.743961				-0.234729	-0.0555354	0.0318873				-0.10831	0.00707724
5	33		149.61	0.250478	0.0528128			0.537666	0.0932548	1.26346				0.685953	0.506772			-0.000118784	0.234869	0.00107674				0.707007	0.99677	1.69343				-0.570439	-0.36504	-1.45622				-0.0338438	0.0157683	0.754701				-0.230915	-0.0556186	0.00781175				-0.125365	0.00214208
5	34	wPt-667945	150.01	0.247943	0.0516916			0.540769	0.0968721	1.26807			1	0.694856	0.516442			-5.038e-06	0.242944	0.00236059				0.723055	1.01533	1.71809			1	-0.564072	-0.359703	-1.48583			1	-0.0348647	0.0146823	0.755357				-0.229901	-0.0555575	0.00537967				-0.128592	0.00153249
5	34		152.01	0.25271	0.0423165			0.551701	0.100581	1.26311				0.715256	0.591909			-1.75679e-05	0.22312	5.90445e-05				0.737411	1.06938	1.70393				-0.48148	-0.322661	-1.25796				-0.0628722	0.010179	0.752727				-0.254157	-0.0657429	0.0111825				-0.183793	-0.00128295
5	34		154.01	0.253786	0.033614			0.517206	0.0946225	1.25422				0.719342	0.656735			-3.69381e-05	0.181599	-0.0013192				0.741152	1.10461	1.61103				-0.37562	-0.264357	-1.01535				-0.0988732	0.00635709	0.715857				-0.273014	-0.0749979	0.0188042				-0.246682	-0.0128242
5	35	m71p77.10	155.61	0.251843	0.0272468			0.466714	0.0850745	1.24635				0.711538	0.695987			-7.15961e-05	0.140314	-0.00455151				0.735032	1.11422	1.4839		1		-0.293513	-0.215169	-0.832				-0.130702	0.00388185	0.665249				-0.284186	-0.0817074	0.0249733				-0.298131	-0.0294789
5	35		157.61	0.192987	-0.0121211			0.59201	0.131841	1.4913				0.718437	0.670784			-0.0576861	0.0105907	-0.0159946				0.486608	0.759572	1.66859				-0.521872	-0.452001	-0.583992				-0.36652	-0.040578	0.437997				-0.707708	-0.385321	0.00935594				-0.629518	-0.211139
5	36	wPt-1394	157.71	0.190374	-0.0148157			0.596464	0.133959	1.50047				0.719185	0.670816			-0.0620955	0.00813939	-0.016617				0.475765	0.743119	1.67574				-0.532067	-0.462392	-0.572765				-0.377198	-0.045069	0.427964				-0.724778	-0.399897	0.00884476				-0.642684	-0.221062
5	36		159.71	0.240295	-0.00723179			0.480105	0.137959	1.53272			1	0.745781	0.843926			-0.0161738	0.00341329	-0.00888771				0.527204	0.841155	1.75682				-0.554209	-0.39527	-0.577474				-0.279046	-0.0330226	0.455852				-0.649043	-0.348856	0.011518				-0.48376	-0.175422
5	36		161.71	0.289314	-0.00190736			0.337436	0.1368	1.5261				0.670955	0.905676			7.481e-05	0.00067798	-0.00343166				0.544146	0.874009	1.80448				-0.555005	-0.32954	-0.546209				-0.167732	-0.0202441	0.475882				-0.511581	-0.262211	0.0140591				-0.293728	-0.119691
5	37	wPt-2397	161.91	0.293422	-0.00160172			0.32383	0.136304	1.52362				0.659854	0.906018			0.000413355	0.000535527	-0.00310949				0.543712	0.873897	1.80684			1	-0.553699	-0.323428	-0.54156				-0.158332	-0.0191911	0.477025				-0.496855	-0.25331	0.0142704				-0.277111	-0.114651
5	37		163.91	0.247161	-0.00388347			0.260049	0.106494	1.58288			1	0.567258	0.837099			0.000537068	0.000955201	-0.0225141				0.47131	0.834775	1.68214				-0.445755	-0.260167	-0.457591				-0.192242	-0.024521	0.408873				-0.482339	-0.23647	0.0133026				-0.31845	-0.131141
5	37		165.91	0.194061	-0.007417			0.18433	0.0729859	1.57798				0.456477	0.743862			0.000678306	0.00152404	-0.0635032				0.380837	0.7679	1.50034				-0.314412	-0.181104	-0.363903				-0.229986	-0.0307056	0.325069				-0.4636	-0.217166	0.0118789				-0.3624	-0.148515
5	37		167.91	0.141166	-0.0120211			0.111283	0.0422323	1.48518				0.33881	0.627782			0.000821194	0.00217739	-0.123583				0.282986	0.673461	1.26				-0.184716	-0.1028	-0.271521				-0.268318	-0.0372516	0.235664				-0.441373	-0.19665	0.0101512				-0.40505	-0.165169
5	37		169.91	0.0959408	-0.0172033			0.0562063	0.019971	1.29867				0.232732	0.501184			0.000949077	0.00281514	-0.193303				0.194546	0.562732	0.985544				-0.0878722	-0.0458097	-0.191751				-0.303907	-0.0435631	0.156376				-0.417302	-0.176538	0.0083927				-0.442887	-0.179699
5	38	m77p64.11_2B	170.41	0.0864912	-0.0179336			0.0462655	0.0160348	1.24365				0.210495	0.47112			0.000982237	0.00298434	-0.209942				0.176262	0.535994	0.919091				-0.0715911	-0.0367024	-0.175917				-0.310141	-0.0441308	0.139758				-0.410433	-0.171195	0.00785685				-0.449198	-0.181292
5	39	wPt-3632	171.51	0.0762858	0.0125296			0.0496076	0.0149636	1.31426				0.219207	0.471875			0.0017147	0.00656302	-0.141184				0.210634	0.593089	0.836213				-0.165523	-0.123936	-0.2783				-0.105801	0.00258619	0.114309				-0.30175	-0.101108	3.2595e-05				-0.202274	-0.0302055
5	39		173.51	0.0569867	0.00206693			0.0101946	-7.09881e-05	0.887799				0.102609	0.288647			0.0144007	0.029997	-0.0374571				0.123392	0.448511	0.615584				-0.114048	-0.0748064	-0.172776				-0.143824	-2.28447e-05	0.0243705				-0.330513	-0.114816	-0.00876951				-0.299814	-0.0786851
5	39		175.51	0.0400421	-0.00055051			-0.000923105	-0.0193458	0.459423				0.0237119	0.120122			0.0376332	0.0639316	-2.41042e-06				0.050411	0.277338	0.403524				-0.066616	-0.0335403	-0.0871211				-0.175946	-0.00364091	-0.00132641				-0.333299	-0.118076	-0.0359082				-0.394518	-0.14099
5	40	wPt-6643	175.71	0.0385143	-0.000869403			-0.0017015	-0.0223611	0.425237				0.0193293	0.107863			0.0402354	0.0670643	0.000236699				0.0453507	0.261989	0.38562				-0.0633943	-0.0305318	-0.0806746				-0.178523	-0.00424432	-0.00282717				-0.333864	-0.117896	-0.0390734				-0.402467	-0.146898
5	41	m67p77.7	176.81	0.0262214	-0.000860065			1.47666e-06	-0.0222772	0.42568				0.0237794	0.108042			0.0584189	0.0668795	0.00022645				0.0585475	0.262191	0.385794				-0.140485	-0.0306519	-0.0806586				-0.186906	-0.00422419	-0.00283931				-0.475877	-0.117844	-0.0390982				-0.379999	-0.146822
5	41		178.81	0.0176788	2.97937e-05			4.27796e-05	-0.00755403	0.520274				0.0254447	0.148749			0.0509813	0.0324213	-0.00348334				0.0579639	0.303501	0.419059				-0.145473	-0.0620946	-0.0768947				-0.171503	-0.000969381	-0.00599574				-0.419074	-0.106384	-0.0443116				-0.373618	-0.130198
5	41		180.81	0.00981917	0.00200958			0.000168013	-0.000201716	0.613475				0.0264031	0.195744			0.0409191	0.00798977	-0.0206359				0.0553428	0.342037	0.44318				-0.146268	-0.109396	-0.0717959				-0.153047	5.4202e-05	-0.0107463				-0.353883	-0.0929904	-0.0497688				-0.363063	-0.11117
5	41		182.81	0.00385911	0.00735794			0.000375613	0.0040283	0.68463				0.0261211	0.241561			0.0297787	-5.80022e-05	-0.0540846				0.0505876	0.371761	0.449475				-0.140368	-0.170703	-0.0652305				-0.132551	0.00228554	-0.0170932				-0.28453	-0.0784117	-0.0549712				-0.347472	-0.0910326
5	41	gwm111.2	184.81	0.000616699	0.0155642			0.000600391	0.0192294	0.720253				0.0245397	0.279859			0.0196669	-0.010595	-0.101218				0.0444144	0.390035	0.433401				-0.12753	-0.239786	-0.0574972				-0.111694	0.00754871	-0.0247388				-0.217481	-0.0638583	-0.0594815				-0.326915	-0.0716104
6	1	barc124a	0.01	-0.343203	-0.500125			-0.00647118	-0.148108	0.0178364				-0.00499236	-0.0249299			-0.0260548	-0.0722024	-0.00166085				-0.0289181	-0.0321282	0.0153268				0.0515335	0.226094	0.806005				-0.469407	-0.475186	-0.000676395				-0.21378	-0.295893	0.229526				-0.446932	-0.803021
6	1		2.01	-0.332406	-0.605315			0.0384274	-0.00661702	0.102438				5.38545e-06	-0.00596927			-0.0793088	-0.174883	-0.00158156				-0.0401121	-0.0446733	0.094075				0.0160536	0.127174	0.69895				-0.560614	-0.575185	0.00338426				-0.345889	-0.461502	0.251514				-0.524145	-0.919114
6	2	wPt-666395	2.11	-0.331501	-0.607899			0.0426361	-0.00471501	0.106423				3.3355e-05	-0.0053623			-0.0816812	-0.179145	-0.00175746				-0.0403225	-0.04489	0.0972116				0.0147844	0.12225	0.688877				-0.562934	-0.577671	0.0039299				-0.350547	-0.467123	0.252474				-0.525715	-0.921426
6	3	wPt-1006	3.21	-0.285481	-0.377676			0.00835952	-0.0346699	0.0585267				0.000999283	-0.00113907			-0.0378882	-0.100782	-0.0786592				-0.0157458	-0.0155596	0.00287805				0.0064818	0.0891134	0.39746				-0.363402	-0.356828	0.0242019				-0.204556	-0.280126	0.257525				-0.316655	-0.586706
6	3		5.21	-0.234692	-0.414344			0.00991016	-0.0488628	0.112136				0.00976754	-0.00369609			-0.0878862	-0.0810098	-0.0984666				-0.0239076	-0.0224106	0.0167064				-0.00394662	0.0606593	0.360292				-0.373167	-0.388941	0.122779				-0.324182	-0.334997	0.446182				-0.313652	-0.647632
6	4	cfd51a	5.41	-0.229594	-0.417638			0.0101231	-0.0501506	0.117899				0.0110597	-0.00398056			-0.0933584	-0.0796014	-0.100351				-0.0247678	-0.0231247	0.0186506				-0.00584623	0.0579618	0.357037				-0.373843	-0.391773	0.133936				-0.33592	-0.340243	0.462341				-0.31297	-0.653031
6	4		7.41	-0.123998	-0.386515			0.0289489	-0.0248885	0.194325				0.0239168	-0.000225212			-0.168999	-0.17334	-0.0933916				-0.028136	-0.0267469	0.0530918				-0.0337357	0.015104	0.406597				-0.338915	-0.351437	0.161393				-0.370728	-0.380358	0.562695				-0.278849	-0.613475
6	4		9.41	-0.0405358	-0.327219			0.0581074	-0.00681012	0.283783				0.0415668	0.00147501			-0.265306	-0.2995	-0.0839948				-0.0310818	-0.0298322	0.105195				-0.0867921	-9.30293e-05	0.455342				-0.285004	-0.287441	0.187847				-0.388117	-0.398642	0.648704				-0.228291	-0.519183
6	4		11.41	-0.00260632	-0.257377			0.0930771	-7.53963e-05	0.368454				0.0601885	0.00762608			-0.365856	-0.427939	-0.0734856				-0.0331634	-0.0318456	0.162619				-0.154746	-0.0182145	0.497149				-0.225032	-0.217154	0.209208				-0.386642	-0.393687	0.704409				-0.174192	-0.404037
6	5	wmc111	11.91	-0.000285755	-0.240339			0.102024	6.99891e-05	0.386864				0.0645117	0.00959646			-0.390275	-0.458182	-0.0707207				-0.0335459	-0.032182	0.176087				-0.172229	-0.0265207	0.509247				-0.210515	-0.200504	0.214016				-0.383617	-0.38937	0.717984				-0.161322	-0.375875
6	5		13.91	0.00913896	-0.1238			0.152396	0.00699583	0.361582				0.0904111	0.0219457			-0.602853	-0.755865	-0.0286261				-0.0370328	-0.0358013	0.1943				-0.235282	-0.0608061	1.10254				-0.105447	-0.0873757	0.345462				-0.293157	-0.29086	1.46599				-0.0570427	-0.177255
6	6	wmc25a	14.11	0.0114016	-0.11337			0.15736	0.00818447	0.359794				0.0940192	0.0239322			-0.621881	-0.781119	-0.0254257				-0.0366383	-0.0354173	0.196138				-0.239781	-0.0641287	1.14374				-0.0964344	-0.0780793	0.361631				-0.284155	-0.281065	1.52531				-0.0493249	-0.159903
6	7	gwm261	15.21	0.0435985	-0.0510029			0.162623	0.00702749	0.435438				0.261443	0.139434			-0.589081	-0.708891	-0.0335958				0.000138306	0.000529663	0.241246				-0.273302	-0.084807	1.20386			1	-0.0556114	-0.0367963	0.697898				-0.222127	-0.216811	2.25544			1	-0.0280618	-0.113359
6	7		17.21	0.0784904	-0.0466204			0.172264	0.00906727	0.462319				0.270861	0.145805			-0.682893	-0.848683	-0.0266366				-0.000442975	-0.000144126	0.25059				-0.267828	-0.0806714	1.1561				-0.0486244	-0.0303555	0.669087				-0.209695	-0.20417	2.17608				-0.0154926	-0.0875229
6	7		19.21	0.120705	-0.0390922			0.180252	0.0112887	0.456829				0.274579	0.149275			-0.777586	-0.984504	-0.0200316				-0.0030048	-0.00232343	0.242462				-0.259039	-0.075227	1.10165				-0.0393097	-0.0223102	0.636051				-0.182092	-0.174763	2.07427				-0.00530882	-0.0546043
6	8	wmc112	20.51	0.147577	-0.0333103			0.183412	0.0124808	0.439419				0.274115	0.150051			-0.833686	-1.06271	-0.0161675		1		-0.00557251	-0.00482749	0.229727				-0.251913	-0.07129	1.06835				-0.0329207	-0.0172043	0.612703				-0.158863	-0.149994	1.99917				-0.00160219	-0.0355376
6	8		22.51	0.13805	-0.00801477			0.0574063	-0.00611857	0.499102				0.285995	0.178064			-0.663425	-0.860643	1.26384e-05				0.000199066	0.00144932	0.337152				-0.22983	-0.0598478	1.53651				-0.0106547	-0.00239068	0.301179				-0.110444	-0.0969736	1.75007				0.000870054	-0.010927
6	9	wPt-731961	22.71	0.137269	-0.0064717			0.0485803	-0.00908732	0.497651				0.28593	0.179877			-0.645768	-0.837815	0.000248621				0.000500738	0.00230573	0.341645				-0.227872	-0.0588997	1.5692			1	-0.00914586	-0.00167251	0.271111				-0.105939	-0.0921588	1.6956				0.00130352	-0.00922912
6	9		24.71	0.153034	-0.00158061			0.0564756	-0.0051835	0.542089				0.288419	0.190166			-0.672578	-0.878165	5.7025e-05				0.000537959	0.00327461	0.363021				-0.242978	-0.0759726	1.52				-0.00447431	8.33876e-06	0.29816				-0.0933304	-0.0801621	1.72842				0.00432673	-0.00275136
6	9		26.71	0.172539	7.78719e-05			0.0666545	-0.00194341	0.597177				0.290779	0.202415			-0.703457	-0.925671	-4.23453e-06				0.000582041	0.00463876	0.38855				-0.261391	-0.0995798	1.46286				-0.00107005	0.00304843	0.33149				-0.0793408	-0.0669191	1.7627				0.0101908	-1.52009e-07
6	9		28.71	0.19642	0.004398			0.0797051	-0.000121542	0.664799				0.292716	0.216778			-0.737832	-0.980431	-0.000174202				0.000633594	0.00653127	0.418568				-0.283557	-0.132177	1.3971				5.63735e-05	0.0137388	0.3721				-0.0642934	-0.0527883	1.79659				0.0202071	0.00374352
6	9		30.71	0.225266	0.0178838			0.096292	0.000767666	0.746565				0.293814	0.23331			-0.774336	-1.04188	-0.000670098				0.000693008	0.00911107	0.453178				-0.3098	-0.176976	1.32221				0.00294992	0.0361123	0.420857				-0.0487267	-0.0383627	1.82781				0.0360306	0.0177739
6	9		32.71	0.259498	0.0449064			0.11708	0.0052577	0.843037				0.293521	0.251888			-0.810659	-1.10847	-0.00161021				0.000760087	0.0125539	0.492068				-0.340145	-0.237904	1.23803				0.0116838	0.0754307	0.478239				-0.0334453	-0.0245272	1.85388				0.0596159	0.0470285
6	9		34.71	0.299191	0.0907443			0.142573	0.0152552	0.952492				0.291167	0.272119			-0.843652	-1.17742	-0.0031197				0.000833811	0.017032	0.534306				-0.374043	-0.319115	1.14484				0.0285314	0.138001	0.544006				-0.0195454	-0.0124925	1.87238				0.0930462	0.0974358
6	9		36.71	0.343902	0.160871			0.172854	0.0325336	1.06972				0.286022	0.293259			-0.86975	-1.24479	-0.00531537				0.00091203	0.0226784	0.578193				-0.41005	-0.423573	1.0435				0.0558444	0.230172	0.616891				-0.0083919	-0.00377023	1.88116			1	0.138175	0.175125
6	9		38.71	0.392549	0.259273			0.207258	0.0585924	1.18613				0.277417	0.314181			-0.885556	-1.30597	-0.00828597				0.00099127	0.0295385	0.621315				-0.4456	-0.550551	0.935571				0.0955314	0.356038	0.694489				-0.00150232	-3.59609e-05	1.87857				0.196074	0.284615
6	9		40.71	0.443432	0.386119			0.24416	0.094092	1.29204				0.264912	0.333461			-0.888437	-1.35641	-0.0120702				0.00106695	0.0375188	0.660875				-0.477112	-0.693477	0.823364				0.148337	0.514537	0.77345				0.000316395	0.00284484	1.86361				0.266421	0.426315
6	9		42.71	0.494411	0.536474			0.281076	0.138334	1.37956				0.248483	0.349584			-0.876978	-1.39249	-0.0166398				0.00113392	0.0463559	0.69427				-0.500603	-0.840929	0.709888				0.213232	0.698456	0.849948				0.00587192	0.0132259	1.83608				0.347161	0.595096
6	9		44.71	0.543197	0.701588			0.315181	0.189163	1.44426				0.228646	0.361243			-0.851243	-1.41198	-0.0218912				0.00118756	0.0556286	0.719657				-0.512677	-0.980521	0.598647				0.28736	0.896757	0.920273				0.0184911	0.0313042	1.79659				0.434715	0.781544
6	9		46.71	0.587673	0.871699			0.344028	0.243457	1.48519				0.206442	0.367628			-0.812814	-1.41433	-0.027655		1		0.00122486	0.0648246	0.736283				-0.511534	-1.10219	0.493278				0.36667	1.09808	0.981373				0.037632	0.056168	1.74657				0.524707	0.974962
6	9		48.71	0.626174	1.03827			0.366114	0.297943	1.50414				0.183246	0.368605			-0.764572	-1.40057	-0.0337171				0.00124512	0.0734425	0.744478				-0.497572	-1.19934	0.397058				0.446895	1.29302	1.03124				0.0619984	0.0860835	1.68813				0.612866	1.16586
6	9		50.71	0.657676	1.19495			0.381078	0.349891	1.50461			1	0.160464	0.364725			-0.710243	-1.37313	-0.0398489				0.00124986	0.0810921	0.745384				-0.473358	-1.2687	0.312426				0.52435	1.47488	1.06908				0.0898557	0.118941	1.62388				0.695711	1.34707
6	9		52.71	0.681859	1.33764			0.389538	0.397429	1.49097				0.139246	0.357042			-0.653768	-1.33531	-0.0458376				0.00124224	0.0875512	0.740584				-0.442855	-1.31002	0.240663				0.596355	1.63954	1.09524				0.119398	0.152702	1.55662				0.770869	1.5139
6	9		54.71	0.699056	1.46421			0.392724	0.439556	1.46765				0.120324	0.346842			-0.598659	-1.29085	-0.0515087				0.00122604	0.0927698	0.731758				-0.410196	-1.32568	0.18186		1		0.661282	1.78498	1.11095				0.149028	0.18569	1.48907				0.837086	1.66376
6	9		56.71	0.710094	1.57401			0.392077	0.475968	1.43865				0.104012	0.335362			-0.54752	-1.24335	-0.0567361				0.00120493	0.0968303	0.720446				-0.378614	-1.32032	0.135139				0.71841	1.91076	1.11803				0.177504	0.216702	1.42361				0.894028	1.79569
6	9		58.71	0.716101	1.6675			0.388954	0.506837	1.4072				0.0903022	0.323615			-0.501884	-1.19587	-0.061444				0.00118191	0.0998926	0.707921				-0.350028	-1.30021	0.099009				0.767687	2.01754	1.11849			1	0.203969	0.244989	1.3621				0.942029	1.9099
6	9		60.71	0.71829	1.74578			0.384455	0.53262	1.37572				0.0789894	0.312318			-0.462342	-1.15071	-0.0655998				0.00115924	0.102144	0.695153				-0.325235	-1.27192	0.0717193				0.809498	2.10667	1.11427				0.227911	0.270173	1.30586				0.981834	2.00736
6	9		62.71	0.717804	1.81036			0.379388	0.553899	1.34582				0.069779	0.301914			-0.428822	-1.10935	-0.0692049				0.00113839	0.103767	0.682826				-0.304316	-1.24099	0.0515233				0.84448	2.17986	1.10707				0.249091	0.292149	1.25564				1.01439	2.08947
6	9		64.71	0.715614	1.86285			0.374295	0.57129	1.31852				0.0623556	0.29263			-0.400872	-1.0726	-0.0722834				0.00112024	0.104917	0.671387				-0.286988	-1.2111	0.0368404				0.873374	2.23896	1.09823				0.267465	0.310995	1.21178				1.0407	2.15782
6	10	wmc453d	65.01	0.71477	1.87012			0.373293	0.572932	1.31361				0.0615013	0.291601			-0.396779	-1.06689	-0.0726976				0.00114562	0.105376	0.668991				-0.284784	-1.2065	0.035121				0.877103	2.24669	1.09674				0.27004	0.313857	1.20606				1.04389	2.16626
6	10		67.01	0.605407	1.9405		1	0.31376	0.451516	1.04671				0.080641	0.327707			-0.299356	-0.890711	-0.0739083				0.0152908	0.177037	0.490789				-0.284069	-1.08615	0.0416744				0.869249	2.26193	1.03498		1		0.293007	0.391246	1.18833				1.00537	2.06712
6	10		69.01	0.459113	1.93506			0.253231	0.334506	0.743941				0.0981169	0.343223			-0.203797	-0.681368	-0.0734789				0.044415	0.238933	0.305281				-0.266109	-0.922248	0.046392				0.846228	2.22243	0.91647				0.301489	0.462333	1.08275				0.95533	1.9407
6	11	wPt-797974	70.31	0.361278	1.90278			0.217611	0.268801	0.554827				0.107239	0.34268			-0.151344	-0.543002	-0.0715726				0.0655329	0.265606	0.203475				-0.24774	-0.801738	0.0481555				0.827914	2.17353	0.823914				0.299666	0.501017	0.976631				0.921835	1.8542
6	12	wPt-0330	71.11	0.384746	1.9242			0.251293	0.299327	0.541743				0.142135	0.344489			-0.184716	-0.538771	-0.0195052				0.0747867	0.265459	0.277358				-0.28887	-0.750462	0.044756				1.00965	2.1735	0.83844				0.361278	0.582909	0.969247				1.11494	2.19253
6	13	wPt-797071	71.51	0.396541	1.93734			0.267129	0.313351	0.535861				0.160558	0.346425			-0.201019	-0.536508	-0.00544658				0.0800258	0.266437	0.311396				-0.306722	-0.726296	0.0429627				1.0811	2.17573	0.846929				0.391536	0.621738	0.966733				1.18928	2.29942
6	13		73.51	0.525686	2.40929			0.284568	0.327708	0.647138				0.363991	0.581926			-0.193077	-0.481221	-1.70467e-05				0.252639	0.510996	0.473392				-0.432893	-1.05173	0.043165				1.30468	2.60104	1.17397				0.511833	0.742095	1.32037				1.39981	2.68661
6	14	gwm102	75.51	0.647718	2.78478			0.297124	0.333464	0.754454				0.608059	0.813193			-0.177757	-0.400829	0.00440504				0.47969	0.754414	0.631008				-0.532796	-1.26166	0.0424327				1.50738	2.94485	1.46811	1	1	1	0.627594	0.84527	1.6257			1	1.58731	2.9861
6	15	m72p78.4a_2D	76.81	0.499932	2.77702		1	0.234527	0.249485	0.737508				0.732204	0.950062			-0.115131	-0.267117	0.0203408				0.614224	0.91824	0.709022				-0.69781	-1.53076	0.0160605		1		1.4753	2.88556	1.40564				0.513051	0.696998	1.48137				1.53343	2.87521
6	15		78.81	0.593666	2.46184			0.14851	0.151009	0.587544				0.553395	0.7164			-0.0864937	-0.210611	0.0571048				0.429028	0.66982	0.671904				-0.540172	-1.24481	0.0391694				1.31014	2.60885	1.27486				0.494211	0.673144	1.45875				1.23423	2.36981
6	16	cfd11	78.91	0.595497	2.44527			0.143883	0.146023	0.576273				0.544352	0.704692			-0.0847038	-0.207152	0.059361				0.42056	0.657817	0.666078				-0.53273	-1.23037	0.0404926				1.30262	2.59459	1.2682				0.493815	0.672661	1.45745				1.2196	2.34098
6	16		80.91	0.622286	2.40406			0.0702517	0.0974451	0.386452				0.394862	0.564406			-0.0209014	-0.140035	0.133032				0.357043	0.557319	0.523304				-0.45069	-1.14929	0.0620203				1.36161	2.58948	1.14321				0.617151	0.833791	1.38523				1.2392	2.24309
6	16		82.91	0.644048	2.32586			0.0154901	0.0501953	0.203642				0.242436	0.405987			0.00111251	-0.0767651	0.247836				0.282743	0.441055	0.36571				-0.345472	-1.02707	0.0898168				1.39773	2.54972	0.993261				0.747543	0.996308	1.28973				1.22745	2.10946
6	16		84.91	0.657663	2.19988			-0.000951401	0.0151474	0.0653914				0.112404	0.248214			0.0502906	-0.0286081	0.373143				0.204488	0.318085	0.215528				-0.228871	-0.863681	0.121657				1.40147	2.4624	0.823593				0.864078	1.13016	1.1679				1.18206	1.93697
6	16		86.91	0.661764	2.01733			-0.032234	0.000462541	0.00338777				0.0300947	0.120174			0.159349	-0.00367316	0.474401				0.133132	0.20475	0.099546				-0.12532	-0.675145	0.154031				1.36841	2.31629	0.647141				0.949833	1.21477	1.01975				1.1075	1.72804
6	16		88.91	0.657184	1.77786			-0.0930754	-0.00465726	-0.0134614				0.000727492	0.0417693			0.294206	0.00144656	0.536908				0.0781889	0.117509	0.0313471				-0.0553844	-0.495247	0.183719				1.30133	2.10607	0.484358				0.997564	1.24328	0.853789				1.0143	1.49547
6	17	wmc18	89.61	0.656231	1.68648			-0.11707	-0.00909144	-0.0284774				-0.000311162	0.0258731			0.341628	0.00470454	0.550687				0.0638812	0.0949831	0.0179957				-0.0394608	-0.441238	0.193004				1.27205	2.02082	0.434605				1.00591	1.24162	0.795726				0.980383	1.41445
6	17		91.61	1.10259	1.72455			-0.144973	-0.0147121	-0.056552				1.37025e-05	0.0448025			0.429386	0.00734934	0.776724				0.101797	0.141483	0.0153233				-0.0256502	-0.399942	0.198266				1.2322	1.9801	0.334595				1.04402	1.29127	0.657192				0.971124	1.39964
6	17		93.61	1.43696	1.67499			-0.170765	-0.0212072	-0.0868323				0.000622845	0.0601601			0.509087	0.0105005	0.935762				0.129186	0.168143	0.0123701				-0.0129578	-0.310595	0.191515				1.15911	1.86492	0.234894				0.99805	1.22121	0.508427				0.946189	1.35475
6	18	gwm30.1	93.81	1.46201	1.66792	1		-0.172562	-0.0216418	-0.0896258				0.000711574	0.06114			0.515343	0.0107084	0.946399				0.130737	0.169217	0.0119811				-0.0120332	-0.301415	0.189802				1.15229	1.85299	0.227075				0.991018	1.21066	0.495543				0.944642	1.35184
6	18		95.81	1.44392	1.98724			-0.0849202	-9.20738e-06	-0.138558				0.000229881	0.0521425			0.405672	-2.86645e-06	0.751633				0.0992968	0.128247	-0.000167796				-0.0249276	-0.36553	0.0943591				1.39931	2.25068	0.416979				1.17722	1.44464	0.607279				1.16958	1.70334
6	19	wPt-2761	97.01	1.37893	2.0329			-0.0397052	0.00671468	-0.156575				6.61672e-05	0.045578			0.330345	-0.00403366	0.625668				0.079315	0.101388	-0.00711818				-0.0345451	-0.404064	0.0503126				1.47098	2.32685	0.530888				1.22023	1.48097	0.648408				1.22016	1.73794
6	19		99.01	1.27698	2.17349			-0.0439915	0.00535768	-0.197247				-3.45277e-06	0.0424854			0.342971	-0.00263624	0.658099				0.0833328	0.11252	-0.0115801				-0.0277952	-0.3677	0.0561547				1.63932	2.45809	0.560824				1.49568	1.73014	0.666538				1.34061	1.8598
6	19		101.01	1.15923	2.24484		1	-0.0479804	0.00381577	-0.242508				-0.000182128	0.03757			0.348992	-0.00129761	0.687362				0.0859837	0.122973	-0.0177113				-0.020521	-0.320385	0.0624667				1.77886	2.51843	0.586319		1		1.77234	1.95318	0.680026				1.43736	1.94983
6	19		103.01	1.03033	2.24116			-0.0508926	0.00230319	-0.283979				-0.000673637	0.0310154			0.345173	-0.000333746	0.709316				0.0864117	0.130983	-0.0251611				-0.013495	-0.264069	0.0688237				1.86507	2.50206	0.602513				1.99156	2.10532	0.686002				1.49291	2.00191
6	19		105.01	0.897549	2.16363			-0.0521469	0.00108515	-0.313301				-0.00145442	0.0237267			0.330706	6.51466e-08	0.720552				0.0843168	0.13531	-0.0330356				-0.00759129	-0.203936	0.074756				1.88734	2.40886	0.605649	1			2.12059	2.16583	0.682621		1		1.50038	2.01615
6	19		107.01	0.76948	2.01784			-0.0516927	0.000329273	-0.327289				-0.00239911	0.0169264			0.307915	0.000308947	0.719604				0.0801468	0.135819	-0.0402775				-0.00340832	-0.147507	0.0798767				1.84588	2.24256	0.594778				2.15044	2.12874	0.669837	1			1.46222	1.9964
6	19		109.01	0.653847	1.82033			-0.0499862	2.4126e-05	-0.328404				-0.0033491	0.0114697			0.281133	0.00104393	0.707619				0.074832	0.133372	-0.0461698				-0.00102423	-0.101315	0.0839791				1.75128	2.01785	0.57251				2.08892	2.00217	0.649586				1.38887	1.9497
6	20	gwm539	109.91	0.607304	1.72371			-0.0490671	-1.73724e-07	-0.3263				-0.00381207	0.00942341			0.269239	0.00143616	0.70045				0.0720673	0.131266	-0.0483082				-0.000453811	-0.0847761	0.0853309				1.69703	1.90741	0.560501				2.039	1.92545	0.639048				1.34897	1.92245
6	20		111.91	0.489069	1.55304			-0.0641089	-0.00114853	-0.374684				-0.0343098	-0.0017258			0.28553	0.00161331	0.874432				0.0208029	0.0538052	-0.0515299				2.17155e-08	-0.0730511	0.0567751				1.56649	1.75659	0.602973				2.00295	1.88997	0.631287				1.29896	1.85206
6	20		113.91	0.355167	1.34037			-0.0777376	-0.00455177	-0.425738				-0.0937867	-0.033856			0.274225	0.0015165	1.02617				2.06298e-05	0.00612608	-0.0541486				0.000495505	-0.0582972	0.0309609				1.41388	1.574	0.618487				1.86573	1.74398	0.593355				1.24359	1.77165
6	21	wPt-7466	114.71	0.304923	1.24741			-0.0825393	-0.00640169	-0.447058				-0.121469	-0.0550389			0.264677	0.00150423	1.07812				-0.00207005	0.000484191	-0.0550824				0.000976482	-0.0519781	0.0226514				1.35002	1.49574	0.615122				1.78865	1.66178	0.570785				1.22073	1.73816
6	21		116.71	0.259446	1.0794			-0.173982	-0.0415453	-0.779262				-0.12594	-0.0496839			0.556029	0.0868217	1.41795				0.00785724	0.0315425	-0.116289				0.0416136	-0.00122628	-0.017902				1.13866	1.25434	0.55548				1.84408	1.72907	0.3563	1	1		1.03307	1.51456
6	22	wPt-732882	118.21	0.226674	0.841086			-0.257096	-0.0858821	-0.994018				-0.126924	-0.0446806			0.771035	0.215024	1.64419			1	0.0344792	0.083234	-0.169994				0.105665	0.012019	-0.095113				0.868389	0.912422	0.481449				1.76625	1.64927	0.136939				0.8098	1.16648
6	23	cfd73	119.31	0.201728	0.82568			-0.171938	-0.0920931	-0.847692				-0.121381	-0.048696			0.520695	0.21311	0.827366				0.00863983	0.0799688	-0.274017				0.00414825	0.0123633	-0.232221				0.824755	0.857625	0.621044				1.24058	1.11036	0.14621				0.735899	1.0661
6	23		121.31	0.131886	0.700236			-0.163629	-0.0842068	-0.778618				-0.131184	-0.0559604			0.627045	0.302421	1.07804				0.0078195	0.0778125	-0.173514				0.00107042	0.00556035	-0.226643				0.70348	0.724483	0.727912				1.10325	0.973159	0.198977				0.581922	0.866871
6	23		123.31	0.0668636	0.518938			-0.146061	-0.0712089	-0.685993				-0.140365	-0.0627282			0.735711	0.402224	1.28292				0.00695312	0.0743489	-0.0885836				1.30293e-07	0.00132393	-0.211496				0.530201	0.524824	0.711502				0.848981	0.717259	0.238304				0.396552	0.58663
6	24	gwm608.1	123.51	0.0618005	0.499722			-0.144142	-0.0698254	-0.676083				-0.141835	-0.0637446			0.747292	0.413015	1.29685				0.00680478	0.0737712	-0.0824093				-1.56352e-06	0.00118441	-0.212745				0.511791	0.503693	0.703714				0.821875	0.690598	0.23901				0.378169	0.55779
6	25	wPt-6752	124.61	0.0605243	0.328336			-0.148468	-0.0661931	-0.627314				-0.219408	-0.118085			0.910994	0.551269	0.95252				0.00131676	0.0525116	-0.118433				0.0201696	0.0396811	-0.543976				0.350956	0.324331	0.564446				0.801639	0.674397	0.0383909				0.219114	0.334168
6	25		126.61	0.0802165	0.383758			-0.248081	-0.118388	-0.734311				-0.331782	-0.145189			1.00797	0.557245	0.876913				-0.000180825	0.0466397	-0.182841				0.0356455	0.0612477	-0.488266				0.350395	0.387468	0.458124				0.860445	0.814239	0.0163063				0.239775	0.432499
6	25		128.61	0.102282	0.437947			-0.372615	-0.184919	-0.84506				-0.4616	-0.174978			1.08693	0.547804	0.792136				-0.00453702	0.0403271	-0.263224				0.0563689	0.0881904	-0.426883				0.334951	0.449273	0.335379				0.890904	0.956042	0.0025921				0.250239	0.531525
6	25		130.61	0.124023	0.48368			-0.502574	-0.253178	-0.949482				-0.589245	-0.204626			1.13961	0.524406	0.70521				-0.014155	0.0341617	-0.351434				0.0805046	0.117769	-0.36535				0.304759	0.501096	0.216085				0.880158	1.08428	-0.000647622				0.246597	0.615826
6	26	wPt-731130	132.01	0.137162	0.508036			-0.585664	-0.295282	-1.01441				-0.669031	-0.223818			1.1596	0.501993	0.646781	1			-0.0227495	0.0301459	-0.412592				0.0980475	0.138426	-0.32463				0.278574	0.528515	0.147909				0.848977	1.16158	-0.0054203				0.236939	0.661095
6	26		134.01	0.0525172	0.495407			-0.504422	-0.257933	-1.0169				-0.656668	-0.239398			0.906095	0.334892	0.439969				-0.0403679	0.0113866	-0.510799				0.153874	0.221322	-0.129612				0.274554	0.529044	0.0577543				1.01916	1.36941	-0.00879555				0.221616	0.621973
6	27	wPt-9749	134.11	0.0495549	0.494712			-0.50073	-0.256448	-1.01764				-0.656153	-0.240225			0.894562	0.328311	0.430516				-0.0412097	0.0107451	-0.515002				0.1567	0.225366	-0.122057				0.274204	0.528795	0.0545458				1.02564	1.37717	-0.0089326				0.220763	0.619975
6	27		136.11	0.0395327	0.456868			-0.629265	-0.385541	-1.22966				-0.723663	-0.300857			0.988202	0.466301	0.477906				-0.0398525	0.00925008	-0.64543				0.227682	0.314767	-0.101641				0.240045	0.476083	0.0500879				1.05765	1.48531	-0.00826315				0.179739	0.552568
6	27		138.11	0.028382	0.409691			-0.788504	-0.565014	-1.47916				-0.784435	-0.374763			1.08557	0.652074	0.515359				-0.0367647	0.0071815	-0.803862				0.327691	0.434688	-0.0801878				0.202014	0.415117	0.0444608				1.07485	1.58435	-0.00745016	1			0.136898	0.476878
6	27		140.11	0.0172627	0.353875			-0.97193	-0.794579	-1.73689				-0.819447	-0.452238			1.17081	0.88126	0.528324				-0.0312073	0.00463062	-0.975265				0.451967	0.578265	-0.0589835				0.161885	0.347833	0.0378225				1.06901	1.65894	-0.00651064				0.0952354	0.395475
6	27		142.11	0.0078813	0.292068			-1.16494	-1.0595	-1.96607				-0.814397	-0.518684			1.22381	1.13518	0.511231				-0.0232756	0.00210484	-1.1379				0.580302	0.727005	-0.0395559				0.122232	0.277818	0.030606				1.03508	1.69704	-0.00548936		1		0.058301	0.312535
6	27		144.11	0.00188382	0.22893			-1.34852	-1.33613	-2.14186				-0.766874	-0.563305			1.22666	1.38965	0.466885	1			-0.0145951	0.000417329	-1.27442				0.688417	0.861845	-0.0233612				0.0860035	0.210023	0.0234457				0.973184	1.69163	-0.00445494				0.0293537	0.233522
6	27		146.11	-1.15092e-06	0.17012			-1.50447	-1.60284	-2.25477				-0.686484	-0.582996			1.17048	1.62609	0.403823				-0.00744404	-1.82845e-05	-1.37658				0.762166	0.972227	-0.0113953				0.0557254	0.149628	0.0169818				0.889309	1.64124	-0.00348367				0.0103367	0.164012
6	27		148.11	-0.00171503	0.120351			-1.6184	-1.84524	-2.3059			1	-0.591015	-0.580961			1.06217	1.83449	0.334395				-0.0029509	-0.000627318	-1.44391				0.799753	1.05589	-0.00392519				0.0327528	0.100389	0.0116551				0.794091	1.55129	-0.00263737				0.00128391	0.10796
6	27		150.11	-0.00574261	0.0817987			-1.68082	-2.05597	-2.30371				-0.498739	-0.564051			0.928427	2.01136	0.270637				-0.000774745	-0.00167687	-1.48113				0.807855	1.11547	-0.000494788				0.0170238	0.0635446	0.00761455				0.699442	1.43552	-0.00194851				-0.000558024	0.066514
6	28	cfd50a	151.61	-0.00940827	0.0603757			-1.69316	-2.19191	-2.27421				-0.438267	-0.545859			0.832464	2.12351	0.230778				-0.00012949	-0.00246912	-1.49242			1	0.800727	1.1466	2.25407e-05		1		0.00949663	0.0437356	0.00546313				0.63596	1.34473	-0.00150161				-0.00388445	0.044491
6	28		153.61	-0.0028552	0.107153			-1.80595	-2.3897	-1.88249				-0.289135	-0.440216			0.85311	2.23152	0.183453		1		0.0125308	3.69164e-05	-1.22498				0.740718	1.05156	1.1987e-05				0.0564481	0.0835559	0.0338488				0.845936	1.45851	0.00441514				0.00376139	0.078661
6	28	gwm349	155.61	-6.74701e-05	0.16113			-1.87385	-2.55996	-1.37583	1	1		-0.153235	-0.337586			0.836841	2.22922	0.135363				0.0561049	0.0040246	-0.925597				0.667795	0.931295	4.1911e-06				0.138871	0.129956	0.0821412				1.01118	1.50612	0.030102	1	1		0.0355399	0.119315
7	1	wPt-3094	0.01	0.0348587	0.0828701			0.000543583	0.00470191	0.0573867				0.239191	0.185131			0.0331273	-0.0476186	0.345586				0.460792	0.167555	0.264769				0.00295676	-5.41802e-05	-0.00331318				0.114274	0.0662531	0.0300029				0.247128	0.157418	1.51357e-05				0.013743	-0.0374461
7	1		2.01	0.0446906	0.116426			0.00802686	0.015156	0.0501313				0.279246	0.220947			0.0170956	-0.0652312	0.322637				0.479682	0.188509	0.241517				-4.86645e-05	-0.00541952	-0.00528906				0.136745	0.0978349	0.0423266				0.244927	0.164632	0.000410814				0.0189047	-0.0229951
7	1		4.01	0.055964	0.158994			0.0263954	0.0336966	0.0422966				0.323833	0.262004			0.00566756	-0.0870073	0.297794				0.49641	0.21188	0.216473				-0.00556853	-0.0216364	-0.00805116				0.163054	0.138985	0.0590723				0.24149	0.172164	0.00159398				0.0254585	-0.0111682
7	1		6.01	0.0685213	0.210821			0.0576967	0.061745	0.0342614				0.371344	0.307318			0.000277372	-0.112731	0.271389				0.509203	0.236916	0.190305				-0.0216399	-0.0511893	-0.0116805				0.192816	0.190233	0.0804988				0.236763	0.179896	0.00389574				0.0334286	-0.00318248
7	1		8.01	0.0821009	0.271287			0.10254	0.0996411	0.026468				0.41955	0.355355			-0.00190213	-0.141561	0.244036				0.516621	0.2626	0.163886				-0.0494819	-0.0953578	-0.0161364				0.225217	0.251184	0.105945				0.230784	0.187688	0.00752706				0.042678	-2.43865e-05
7	1		10.01	0.0963556	0.338862			0.159569	0.146248	0.0193533				0.46598	0.404306			-0.0107552	-0.172061	0.216575				0.517872	0.287821	0.138198				-0.088986	-0.153602	-0.0212226				0.259059	0.320423	0.133729				0.223708	0.1954	0.0124321				0.0528977	0.00223941
7	1		12.01	0.110887	0.411287			0.225606	0.199064	0.0132689				0.508364	0.452411			-0.0261623	-0.202452	0.189937				0.512973	0.311564	0.114194				-0.138589	-0.223408	-0.0266064				0.29292	0.395655	0.16159				0.215801	0.202897	0.0182393				0.0636393	0.00979092
7	1		14.01	0.12529	0.485911			0.296474	0.254848	0.00841993				0.544988	0.498206			-0.0466975	-0.23101	0.164987				0.502721	0.33306	0.0926474				-0.195526	-0.300745	-0.0318949				0.32537	0.474055	0.187407				0.207424	0.210063	0.0243803				0.0743918	0.0220532
7	1		16.01	0.139191	0.560063			0.367996	0.3104	0.00484321				0.574906	0.540639			-0.0705223	-0.256446	0.142391				0.488496	0.351849	0.0740476				-0.256372	-0.380933	-0.0367381				0.355192	0.552686	0.209743				0.198976	0.216806	0.0302963				0.0846696	0.0379414
7	1		18.01	0.152281	0.63135			0.436723	0.363128	0.00243023				0.59798	0.579076			-0.0957721	-0.278095	0.122542				0.471962	0.367772	0.058562				-0.317651	-0.459548	-0.0409052				0.381541	0.628858	0.227971				0.190844	0.223063	0.0355858				0.0940869	0.0561286
7	1		20.01	0.164332	0.697853			0.500232	0.411268	0.000978154				0.61479	0.613238			-0.120851	-0.295895	0.105566				0.454736	0.380902	0.0460773				-0.376333	-0.533031	-0.0443081				0.404002	0.700366	0.242125				0.183353	0.228795	0.0400419				0.102396	0.0752709
7	2	m60p64.5	21.11	0.170629	0.731442			0.532516	0.435615	0.000552421				0.622295	0.630723			-0.134029	-0.304194	0.0968683				0.446061	0.387471	0.0405357				-0.405167	-0.568434	-0.0457705				0.414414	0.736516	0.24844				0.180108	0.232296	0.0422222				0.106316	0.0855692
7	2		23.11	0.217281	0.705364			0.617213	0.520947	0.0533778				0.725122	0.747857			-0.128965	-0.293857	0.0075957				0.548736	0.490464	0.0642716				-0.164186	-0.231549	-0.03056				0.379111	0.683001	0.283639				0.285676	0.361716	0.0706301				0.0868039	0.0653593
7	3	psr345.2	23.31	0.220735	0.703689			0.625094	0.52882	0.0626633				0.733538	0.757562			-0.12744	-0.289564	0.00422712				0.55952	0.501329	0.0670954				-0.144798	-0.202936	-0.0290425				0.376171	0.678493	0.287776				0.29643	0.374622	0.0741588				0.0850652	0.0635699
7	4	wPt-1464	24.41	0.113081	0.786359			0.63189	0.522774	0.151456				0.826863	0.851772			-0.118021	-0.263347	-0.00040595				0.718427	0.656971	0.116456				-0.143256	-0.196182	-0.0127152				0.415817	0.741675	0.384268				0.347341	0.434739	0.158521				0.0882155	0.0637256
7	5	barc12	25.51	0.0833499	0.795449			0.573351	0.48423	0.0450126				0.657498	0.676172			-0.0628362	-0.167597	0.0218201				0.612823	0.555702	0.0848311				-0.201027	-0.274344	-0.0348538				0.442275	0.766655	0.350734				0.312759	0.39269	0.103308				0.0892157	0.0634713
7	5		27.51	-0.00079759	0.683827			0.324357	0.241284	-0.000125537				0.160924	0.128152			-0.018168	-0.072327	0.0201141				0.224413	0.169912	0.00580803				-0.201478	-0.268853	-0.0516679				0.428567	0.735374	0.261733				0.303417	0.379714	0.0547278				0.07304	0.0447134
7	6	wmc11a	27.61	-0.0017798	0.678418			0.312353	0.230408	-0.000450293				0.141855	0.109222			-0.0167278	-0.0685879	0.0201561				0.208252	0.155129	0.00441362				-0.200861	-0.26757	-0.0523227				0.42766	0.733579	0.257375				0.302655	0.378633	0.0527764				0.0722862	0.0438748
7	6		29.61	-0.00457372	0.594732			0.255255	0.18881	-0.00465768				0.0715812	0.0473106			-0.017582	-0.0819424	0.067347				0.124828	0.0813002	0.0072959				-0.147655	-0.19306	-0.0293334				0.376736	0.663137	0.269363				0.288149	0.363378	0.0596554				0.058285	0.0292309
7	6		31.61	-0.00882532	0.472565			0.194082	0.143341	-0.01415				0.0196241	0.00735303			-0.0183325	-0.095863	0.145967				0.0533612	0.0247996	0.0107008				-0.0977331	-0.123685	-0.0118021				0.30572	0.550814	0.244151				0.264546	0.335105	0.0619265				0.04299	0.015645
7	6		33.61	-0.0136772	0.328122			0.136425	0.10033	-0.026252				9.57003e-05	-0.0021828			-0.0187936	-0.10864	0.243323				0.0107313	0.000732074	0.0136375				-0.0571712	-0.0683883	-0.00210597				0.22409	0.406374	0.186534				0.234108	0.296444	0.0577936				0.0288958	0.00592536
7	7	wmc532	35.21	-0.0171968	0.223872			0.0980091	0.0719286	-0.0350039				-0.0070673	-0.0195935			-0.0189852	-0.117159	0.322547				0.000104625	-0.004464	0.0150683				-0.0338382	-0.0374758	3.25733e-07				0.164498	0.293405	0.138006				0.208405	0.263045	0.0515528				0.0200368	0.0017228
7	7		37.21	-0.0218418	0.220111			0.105736	0.078458	-0.0879266				-0.0117432	-0.0283239			-0.0504333	-0.135002	0.341295				-0.00805375	-0.0359071	0.00112541				-0.0549356	-0.0334067	-0.000145125				0.236774	0.293894	0.120165				0.213097	0.284226	0.0361314				0.0532323	0.00682408
7	7		39.21	-0.0247284	0.204657			0.113588	0.0850953	-0.167624				-0.0171971	-0.0373719			-0.0993725	-0.154866	0.351016				-0.0398982	-0.102477	-0.00440821				-0.0816405	-0.0288962	-0.000647123				0.309152	0.280494	0.100714				0.204623	0.295089	0.0217688				0.103419	0.0158287
7	7		41.21	-0.0242136	0.180604			0.120667	0.0912691	-0.260933				-0.0218548	-0.043988			-0.15922	-0.175397	0.346831				-0.0876242	-0.182761	-0.0263585				-0.110796	-0.0243882	-0.00148673				0.36337	0.255635	0.0817132				0.18444	0.294259	0.0107205				0.158732	0.0276088
7	8	wPt-2478	42.61	-0.0226841	0.162137			0.123883	0.0941915	-0.324904				-0.0243337	-0.0469232			-0.200707	-0.187901	0.335883				-0.12088	-0.232262	-0.0484015				-0.129732	-0.0211313	-0.00222953				0.387259	0.235053	0.0701361				0.167964	0.289455	0.00562493				0.193635	0.0363684
7	9	wPt-0836	43.81	-0.0580706	0.160541			0.0350369	0.0134267	-0.340115				-0.0633418	-0.111865			-0.0727067	-0.0400711	0.366373				-0.126427	-0.247005	-0.045323				-0.0517502	0.000176764	-0.00542026				0.38454	0.233151	0.112015				0.265988	0.421747	0.0155185				0.214317	0.0444882
7	10	Stb6	45.11	-0.0565384	0.158926			0.0323826	0.0123256	-0.361872				-0.0624888	-0.109602			-0.0668155	-0.0361013	0.371478				-0.12231	-0.241775	-0.0505834				-0.0519706	0.000296678	-0.00482493				0.38447	0.230276	0.114535				0.265141	0.419798	0.0171533				0.214828	0.0428899
7	10		47.11	-0.0738056	0.143154			0.0387793	0.0167026	-0.402634				-0.0609914	-0.0985536			-0.0804825	-0.0552468	0.387523				-0.140406	-0.259949	-0.0653017				-0.0781673	-0.000111705	-0.000802258				0.364753	0.213343	0.105507				0.216556	0.367339	0.023366				0.209767	0.0381152
7	10		49.11	-0.0970243	0.12516			0.0469932	0.0226496	-0.451117				-0.0589284	-0.085944			-0.0982793	-0.0834832	0.404566				-0.162733	-0.281138	-0.0846389				-0.116112	-0.0019041	0.000514376				0.340586	0.19336	0.0948734				0.165134	0.309407	0.0320506				0.202695	0.0326692
7	10		51.11	-0.127594	0.10523			0.0573092	0.0305448	-0.507105				-0.0561896	-0.0719533			-0.120977	-0.124031	0.421318				-0.189719	-0.305139	-0.109505				-0.169601	-0.00676519	0.00733974				0.31165	0.170323	0.0827004				0.113613	0.247557	0.0439369				0.193219	0.0266666
7	10		53.11	-0.166555	0.083973			0.0699072	0.0407153	-0.569362				-0.0526819	-0.0569848			-0.149092	-0.180227	0.435949				-0.221487	-0.331357	-0.140589				-0.242216	-0.0159632	0.0264278				0.277953	0.144547	0.0692551				0.0659777	0.184334	0.0596185				0.181024	0.0203449
7	10		55.11	-0.213952	0.0623932			0.0847619	0.0533254	-0.635472				-0.0483593	-0.0417384			-0.182546	-0.254429	0.446291				-0.257645	-0.358705	-0.178072				-0.335769	-0.0307278	0.0639949				0.240022	0.116814	0.0550589				0.0274867	0.123454	0.0791407				0.165994	0.0140863
7	10		57.11	-0.268225	0.041894			0.10155	0.0682484	-0.702105				-0.0432605	-0.0272478			-0.22029	-0.346311	0.450216				-0.297125	-0.385599	-0.221349				-0.448382	-0.0518689	0.122787				0.199092	0.0884787	0.0408963				0.00422198	0.0697505	0.101588				0.148337	0.0084063
7	10		59.11	-0.326189	0.0241297			0.119615	0.0849806	-0.765671				-0.0375433	-0.0148083			-0.260134	-0.45144	0.446048				-0.338144	-0.410113	-0.268909				-0.573797	-0.0793238	0.197509				0.15718	0.0614288	0.0277369				-0.00184239	0.0286408	0.125149				0.128681	0.00387618
7	10		61.11	-0.383841	0.0106703			0.138043	0.102669	-0.823065				-0.0314935	-0.00571427			-0.29901	-0.561704	0.432905				-0.378386	-0.430283	-0.318514				-0.703033	-0.111895	0.279139				0.116905	0.0377944	0.0165568				-0.0236287	0.00487746	0.147781				0.10806	0.000987557
7	10		63.11	-0.437505	0.00256141			0.155832	0.120278	-0.872194				-0.0254896	-0.000833377			-0.333723	-0.667834	0.410921				-0.415386	-0.444516	-0.367651				-0.827219	-0.147423	0.360313				0.0809817	0.019407	0.00810569				-0.0688797	-0.000893898	0.1679				0.087752	1.9544e-07
7	10		65.11	-0.484616	-3.04017e-07			0.172097	0.136829	-0.912137				-0.0199179	0.000263105			-0.361848	-0.762206	0.38137				-0.447013	-0.451949	-0.414046				-0.939623	-0.183369	0.436237				0.0515142	0.00723507	0.00271831				-0.133032	-0.015793	0.184664				0.0689962	-0.000860782
7	10		67.11	-0.523934	-0.0023362			0.186236	0.151599	-0.943015				-0.0150741	0.00335064			-0.3823	-0.840318	0.346634				-0.471882	-0.452651	-0.456036				-1.03632	-0.217461	0.504134				0.0294474	0.00115073	0.000267188				-0.209452	-0.0458441	0.197889				0.052701	-0.0032418
7	10		69.11	-0.555355	-0.00837301			0.197972	0.164203	-0.965704				-0.0111048	0.00903596			-0.395352	-0.900837	0.309889				-0.489566	-0.447574	-0.492701				-1.11596	-0.24811	0.56272				0.0145082	-0.000156504	-0.000267231				-0.291458	-0.0860207	0.207843				0.0392979	-0.00666334
7	10		71.11	-0.579552	-0.0167612			0.207323	0.17457	-0.98151				-0.00801073	0.0162269			-0.402214	-0.944877	0.274397				-0.500556	-0.438274	-0.523785				-1.1791	-0.274503	0.611806				0.00558187	-0.0028542	-0.00205852				-0.373534	-0.131438	0.21503				0.0287723	-0.0106336
7	10		73.11	-0.597608	-0.0262883			0.214505	0.182851	-0.991887				-0.00569351	0.0240169			-0.404475	-0.975013	0.242606				-0.506	-0.426496	-0.549522				-1.22755	-0.296475	0.651956				0.00121587	-0.0078585	-0.00497498				-0.451694	-0.178118	0.22003				0.02081	-0.014741
7	10		75.11	-0.610735	-0.0360141			0.219838	0.189316	-0.998232				-0.00401138	0.0317485			-0.403668	-0.994363	0.215679				-0.507338	-0.413803	-0.570439				-1.26367	-0.314292	0.684195				7.81759e-07	-0.014024	-0.00845014				-0.523375	-0.223187	0.223395				0.0149604	-0.0186912
7	11	cfa2163a	76.61	-0.618357	-0.0429713			0.222674	0.193028	-1.00145				-0.00311885	0.0371137			-0.401757	-1.00379	0.198603				-0.507028	-0.40504	-0.583712				-1.28403	-0.325107	0.703548	1			-0.000431292	-0.018832	-0.0112196				-0.57154	-0.254407	0.224803				0.0117327	-0.0213845
7	11		78.61	-0.685993	-0.0376033			0.188705	0.166044	-1.05654				-0.0153667	0.0181189			-0.381293	-1.03748	0.146974				-0.601171	-0.519438	-0.668636				-1.26312	-0.309299	0.650846				-1.80239e-05	-0.0127046	-0.0336526				-0.535768	-0.217972	0.157504				0.020274	-0.0139944
7	11		80.61	-0.732556	-0.0303754			0.147446	0.131634	-1.0619			1	-0.0382706	0.00389876			-0.34913	-1.04232	0.098289				-0.654194	-0.603937	-0.739943				-1.20319	-0.278828	0.595328				0.00019051	-0.00695392	-0.0694523				-0.484684	-0.175317	0.0911358				0.0309415	-0.00686447
7	11		82.61	-0.744689	-0.0226041			0.106354	0.0962851	-1.01569				-0.0664281	-0.000121412			-0.308591	-1.01403	0.058442				-0.659431	-0.642022	-0.786777				-1.09276	-0.234396	0.540951				0.000980869	-0.00277107	-0.111602				-0.420446	-0.13178	0.0395775				0.0415631	-0.00202358
7	12	cfa2234	84.01	-0.730102	-0.0174887			0.0822851	0.0754299	-0.959256				-0.0844573	-0.00295783			-0.280303	-0.982419	0.0379034				-0.643238	-0.646228	-0.802703				-0.986843	-0.200291	0.506298				0.00186493	-0.000993789	-0.139567				-0.371422	-0.10403	0.0174008				0.0483068	-0.000387774
7	13	tPt-1143	84.71	-0.573765	-0.0036726			0.125184	0.12844	-0.931958				-0.0571577	0.000150879			-0.372226	-1.24725	0.050883				-0.63622	-0.632364	-0.751176				-1.02227	-0.220175	0.53674				0.0130023	0.00206017	-0.116384				-0.297668	-0.0631643	0.028514				0.0823658	0.00335646
7	14	rPt-9057	85.11	-0.468174	-0.000405103			0.150571	0.16036	-0.916092				-0.0438079	0.00242206			-0.420092	-1.35285	0.0588839		1		-0.632434	-0.624565	-0.720648				-1.04086	-0.231189	0.553229				0.0231697	0.00767329	-0.103874				-0.254896	-0.0436595	0.0357621				0.10353	0.0100734
7	14		87.11	-0.53234	-0.000281998			0.108749	0.132496	-0.910036				-0.0550403	0.00222313			-0.338478	-1.31718	0.0849948				-0.639552	-0.602303	-0.696867				-0.970497	-0.214039	0.578279				0.0221518	0.00829183	-0.0894268				-0.229066	-0.0410736	0.0516496				0.105094	0.0091848
7	14		89.11	-0.602785	-0.000165081			0.0674859	0.102603	-0.88669				-0.0686724	0.00198966			-0.250829	-1.26556	0.119484				-0.635403	-0.566054	-0.652685				-0.881497	-0.193044	0.601268				0.0208528	0.00894384	-0.0730185				-0.198337	-0.037742	0.0726956				0.105867	0.00813915
7	14		91.11	-0.673665	-7.05103e-05			0.0320404	0.0728195	-0.841427				-0.0840914	0.00172966			-0.164419	-1.19708	0.161816				-0.615331	-0.514095	-0.58416				-0.774414	-0.168746	0.619647				0.0192795	0.0095757	-0.0556998				-0.164216	-0.0337318	0.0986938				0.105441	0.00697055
7	14		93.11	-0.737645	-1.31813e-05			0.00823685	0.0458826	-0.773179				-0.100123	0.00145748			-0.0892009	-1.11318	0.209576				-0.577264	-0.447894	-0.492522				-0.653364	-0.142454	0.631429				0.0174878	0.0101265	-0.0390104				-0.129235	-0.0292602	0.128313				0.103547	0.00574688
7	14		95.11	-0.787976	1.43322e-06			6.08035e-07	0.0243922	-0.68614				-0.115343	0.00119103			-0.034856	-1.01794	0.259025				-0.523343	-0.372936	-0.386788				-0.526744	-0.116081	0.635711				0.0155796	0.0105452	-0.0245745				-0.096361	-0.0246602	0.159262				0.10017	0.0045567
7	14		97.11	-0.820468	3.38328e-05			-0.0071445	0.00985186	-0.589692				-0.128558	0.000947448			-0.00607865	-0.917594	0.306347				-0.459929	-0.297713	-0.28288				-0.406086	-0.091641	0.632854				0.0136803	0.0108068	-0.0135312				-0.0680912	-0.0202883	0.188963				0.0955949	0.00348515
7	14		99.11	-0.83451	0.000100217			-0.0257463	0.00217027	-0.495448				-0.139142	0.000738567			0.00041633	-0.819261	0.348726				-0.39543	-0.230513	-0.195958				-0.302127	-0.070644	0.624264				0.0119066	0.0109176	-0.00617474				-0.0457531	-0.0164226	0.215322				0.0903154	0.00258771
7	14		101.11	-0.832927	0.000186124			-0.0505708	6.51466e-08	-0.412603				-0.147059	0.000569425			0.0109589	-0.729154	0.384709				-0.336967	-0.176076	-0.132043				-0.220377	-0.053753	0.611939				0.0103405	0.0109076	-0.00204143				-0.029395	-0.0132077	0.23719				0.0848784	0.00188289
7	15	cfa2262	101.41	-0.831964	0.000188187			-0.0543924	-3.38762e-05	-0.401959				-0.148207	0.000530575			0.0134168	-0.716484	0.3893				-0.329372	-0.169446	-0.124695				-0.210283	-0.0516045	0.609409				0.0100572	0.0108124	-0.00167053				-0.0275844	-0.012885	0.23968				0.0838613	0.00175273
7	15		103.41	-0.877089	-0.00560947			-0.0519333	4.14549e-05	-0.424169				-0.194132	-0.00344117			0.0228491	-0.596905	0.368892				-0.35281	-0.197541	-0.145258				-0.18458	-0.0424314	0.491275				0.000273724	0.000140043	-0.0043534				-0.0557421	-0.0387494	0.178524				0.0380058	-0.00546947
7	15		105.41	-0.889938	-0.0311027			-0.0480078	0.000410228	-0.443866				-0.248659	-0.0223241			0.0357353	-0.466115	0.331022				-0.376403	-0.229092	-0.16767				-0.153483	-0.0319629	0.365208				-0.00636185	-0.00918258	-0.00877841				-0.0974446	-0.0835346	0.114113				0.00671663	-0.0441541
7	15		107.41	-0.861023	-0.0786892			-0.0427239	0.00119848	-0.458234				-0.3073	-0.0591308			0.0510386	-0.33542	0.274204				-0.398133	-0.2621	-0.190295				-0.119907	-0.0215589	0.24236				-0.0325839	-0.0435576	-0.014747				-0.149674	-0.144992	0.0569205				-0.0016597	-0.122211
7	15		109.41	-0.792978	-0.140965			-0.0366509	0.00233081	-0.465335				-0.363997	-0.110813			0.0666677	-0.219517	0.205524				-0.41629	-0.294129	-0.211356				-0.0880175	-0.0127703	0.138212				-0.0758362	-0.098205	-0.0214386				-0.205487	-0.214338	0.0182553				-0.0253106	-0.223316
7	15		111.41	-0.699641	-0.205818			-0.0305763	0.00362923	-0.464904				-0.41338	-0.170405			0.0804688	-0.130197	0.140343				-0.429934	-0.32295	-0.229531				-0.0613681	-0.00651865	0.0651496				-0.127205	-0.16051	-0.0277927				-0.257755	-0.281532	0.00164219				-0.0684292	-0.325195
7	16	tPt-2603	112.21	-0.659925	-0.229702			-0.028164	0.00420358	-0.46296				-0.429544	-0.194433			0.0848975	-0.103081	0.119749				-0.433774	-0.333083	-0.235099				-0.0530094	-0.00476793	0.0451453				-0.146905	-0.184478	-0.0299114				-0.275842	-0.305324	5.55917e-05				-0.087394	-0.361124
7	17	wPt-734079	113.51	-0.598946	-0.207738			-0.0106235	0.0147031	-0.464765				-0.349415	-0.201452			0.0581343	-0.0917472	0.277492				-0.397722	-0.331627	-0.143234				-0.100627	-0.00488393	0.0217766				-0.0614003	-0.176485	-0.0174217				-0.211577	-0.235548	-1.39414e-05				-0.0271927	-0.202012
7	17		115.51	-0.573573	-0.252273			-0.0287729	0.00378274	-0.496348				-0.320442	-0.19136			0.0922142	-0.0506445	0.301289				-0.346602	-0.299859	-0.142923				-0.0585603	0.00165511	0.0414978				-0.0648051	-0.227475	-0.0278195				-0.163856	-0.218459	3.94788e-05				-0.0344445	-0.277333
7	17		117.51	-0.536366	-0.30055			-0.0574454	-2.50597e-05	-0.51541				-0.289094	-0.180431			0.134818	-0.018429	0.321762				-0.289852	-0.262456	-0.138323				-0.023671	0.026576	0.068689				-0.0666605	-0.28503	-0.0411007				-0.115686	-0.199069	0.000287752				-0.0422096	-0.367092
7	17		119.51	-0.488986	-0.347972			-0.0933338	-0.00502625	-0.520813				-0.257507	-0.169202			0.180711	-0.00197646	0.335756				-0.2333	-0.222944	-0.130182				-0.00394074	0.0778241	0.100366				-0.0663241	-0.343517	-0.0559849				-0.073443	-0.178764	0.000759457				-0.0492126	-0.463306
7	18	wPt-3133	121.21	-0.444967	-0.38419			-0.125281	-0.0146908	-0.517157				-0.232107	-0.159631			0.218004	0.000715353	0.341262				-0.189878	-0.190772	-0.122221				6.04343e-05	0.130607	0.127408				-0.0645195	-0.389526	-0.0684904				-0.0459883	-0.162113	0.00130621				-0.0537968	-0.542481
7	18		123.21	-0.446098	-0.33529			-0.208811	-0.0457356	-0.563921				-0.182714	-0.0970696			0.306731	0.0130641	0.268713				-0.123312	-0.1084	-0.188731				2.19761e-05	0.114543	0.129739				-0.0750965	-0.356692	-0.0562312				-0.0506	-0.151073	0.0076489				-0.0635761	-0.506865
7	18		125.21	-0.420473	-0.278341			-0.318061	-0.0994722	-0.60372				-0.129895	-0.042929			0.413266	0.0453042	0.193015				-0.0623058	-0.0405911	-0.268921				1.86754e-06	0.0961487	0.129027				-0.0846919	-0.31564	-0.0403267				-0.0541731	-0.134455	0.0207014				-0.0724817	-0.456131
7	18		127.21	-0.371527	-0.21838			-0.436316	-0.168966	-0.632296				-0.0809952	-0.0090321			0.524276	0.096164	0.123163				-0.0192386	-0.00412367	-0.350109				-4.21281e-06	0.0770459	0.124205				-0.0912093	-0.269047	-0.0241552				-0.05569	-0.113465	0.0395541				-0.0783459	-0.39207
7	18		129.21	-0.3118	-0.162627			-0.542768	-0.238594	-0.648996				-0.043186	0.000142953			0.622864	0.154382	0.068503				-0.000980174	0.00432202	-0.422224				-3.0076e-05	0.0592586	0.115598				-0.0938211	-0.221956	-0.0117388				-0.0549176	-0.0913617	0.0608263				-0.0802926	-0.322285
7	19	cfa2193	130.51	-0.27386	-0.131866			-0.598323	-0.277019	-0.654049				-0.026104	0.0053646			0.673229	0.189108	0.0432742				0.000951944	0.0194696	-0.461744				-6.0152e-05	0.0492307	0.108692				-0.0937115	-0.193935	-0.00649084				-0.0535422	-0.0782812	0.0741182				-0.0797823	-0.279433
7	19		132.51	-0.240273	-0.137006			-0.553285	-0.239778	-0.572299				-0.0144381	0.00672093			0.591042	0.16356	0.0262266				0.00263611	0.018286	-0.430616				-0.0014157	0.0431775	0.0875059				-0.0884972	-0.199931	-0.00252554				-0.0606765	-0.0908629	0.0799993				-0.07138	-0.28815
7	19		134.51	-0.20226	-0.141773			-0.492517	-0.196875	-0.477892				-0.00483548	0.00843744			0.496236	0.134427	0.0118985				0.00558678	0.0168736	-0.390109				-0.00528293	0.0362579	0.0660085				-0.0818508	-0.205154	-0.000233659				-0.0686304	-0.105343	0.0863727				-0.0615827	-0.295034
7	19		136.51	-0.161496	-0.145672			-0.415912	-0.150516	-0.374018				-0.000108664	0.0104948			0.392882	0.1035	0.00255014				0.0100606	0.0152656	-0.339885				-0.0125102	0.0287808	0.0456172				-0.0738433	-0.208966	0.000554549				-0.0769265	-0.121149	0.0927793				-0.0508247	-0.298994
7	19		138.51	-0.120659	-0.148272			-0.327301	-0.104508	-0.267362				0.00297401	0.0128048			0.288084	0.0733408	-0.000141346				0.0160671	0.0135264	-0.281437				-0.0233655	0.0212761	0.0278651				-0.064794	-0.210851	0.00420721				-0.0848785	-0.13736	0.0986465				-0.0398091	-0.299299
7	19		140.51	-0.083053	-0.149321			-0.235468	-0.0636795	-0.168452				0.0146061	0.0152131			0.191351	0.0467391	-0.00570367				0.0232674	0.0117446	-0.218906				-0.0371127	0.0144007	0.0140668				-0.0552546	-0.210565	0.0114075				-0.0917485	-0.152885	0.103425				-0.0293827	-0.295806
7	19		142.51	-0.0517074	-0.148816			-0.152429	-0.0322619	-0.0890541				0.0336624	0.0175328			0.112005	0.025876	-0.0189327				0.0310316	0.0100175	-0.158805				-0.0521468	0.00873711	0.004976				-0.0458942	-0.208202	0.0217257				-0.0969752	-0.166734	0.106748				-0.0203139	-0.288986
7	19		144.51	-0.0283625	-0.146989			-0.0879678	-0.0121035	-0.0362314				0.0568809	0.0195968			0.0554236	0.0116443	-0.0382696				0.0386485	0.00843118	-0.107653				-0.0666996	0.00459674	0.000606971				-0.0373233	-0.204156	0.0341955				-0.100347	-0.178257	0.108531				-0.0130804	-0.279762
7	19		146.51	-0.0130377	-0.144224			-0.0447928	-0.00224371	-0.00878441				0.0807219	0.0213			0.021163	0.0035752	-0.0614212				0.0455516	0.00704447	-0.0688917				-0.0795131	0.00195724	-0.000307904				-0.0299498	-0.199003	0.0476147				-0.102021	-0.187239	0.108951				-0.00778736	-0.269241
7	19		148.51	-0.00442942	-0.140952			-0.0194782	4.04995e-05	-0.00014215				0.102617	0.0226119			0.00461902	0.00032291	-0.0860027				0.0514298	0.00588387	-0.0421409				-0.0900479	0.000555765	-0.0030243				-0.0239313	-0.193355	0.0608628				-0.102392	-0.193842	0.108348				-0.00423075	-0.258466
7	20	m69p78.3	148.81	-0.00353548	-0.14093			-0.0171935	0.000151357	-5.47231e-06				0.104927	0.0223996			0.00340771	0.000176352	-0.0896544				0.051802	0.00558378	-0.0395858				-0.091321	0.000440456	-0.0035104				-0.0232818	-0.193065	0.0622013				-0.102692	-0.195228	0.107704				-0.00385181	-0.256201
7	20		150.81	0.010794	-0.205512			-0.0934022	-0.0433107	-0.0439621				0.0112648	-0.0145478			0.0280512	0.0318479	-0.107079				0.0019134	-0.018036	-0.181835				-0.0786745	0.00255657	0.00897568				-0.0442982	-0.249537	0.000595896				-0.150111	-0.270025	0.0271537				-0.00585739	-0.10554
7	21	gwm480	150.91	0.0121297	-0.206438			-0.0988627	-0.0480401	-0.0476685				0.00908569	-0.0176767			0.0300889	0.0350274	-0.107586				0.00125976	-0.0205291	-0.189467				-0.0774906	0.00284269	0.0102269				-0.0449561	-0.249214	0.00022797				-0.150277	-0.269693	0.0249058				-0.00586039	-0.0995294
7	22	wmc388a	152.01	0.000451097	-0.207202			-0.223297	-0.167443	-0.0534658				4.51683e-06	-0.0628368			0.118121	0.17522	-0.091247				0.000740651	-0.0251035	-0.183061				-0.020988	0.0447774	0.00555005				-0.0466111	-0.250482	0.00719865				-0.0795581	-0.16629	0.0429359				-0.00323134	-0.0869116
7	23	tPt-0202	153.11	0.000653073	-0.204293			-0.223257	-0.166135	-0.0496719				2.60586e-07	-0.0630437			0.119522	0.176156	-0.0950151				0.000742389	-0.0248289	-0.17906				-0.023752	0.040722	0.00411331				-0.04512	-0.247148	0.0077099				-0.0821651	-0.170393	0.0414554				-0.00262452	-0.0831553
7	23		155.11	0.00285885	-0.140123			-0.144745	-0.091059	-0.0646285				-0.000140261	-0.0686874			0.0842635	0.134571	-0.11233				-0.000127253	-0.0329669	-0.230245				-0.0330657	0.0343818	0.00122152				-0.0141368	-0.168423	0.00651761				-0.0527671	-0.128489	0.0283235				0.00190916	-0.0331847
7	23		157.11	0.00697166	-0.0796507			-0.0753835	-0.0322266	-0.0822228				-0.000634115	-0.0743305			0.0505203	0.0905015	-0.130738				-0.00287016	-0.0425465	-0.287927				-0.0441497	0.0270754	4.73398e-06				-0.000185711	-0.0947573	0.00492371				-0.0265891	-0.085372	0.0160032				0.0220172	-0.00363655
7	23		159.11	0.012908	-0.033212			-0.0263588	-0.00254397	-0.100598				-0.00149609	-0.0794041			0.0237476	0.0511653	-0.148601				-0.00927051	-0.0526464	-0.345272				-0.0559543	0.0195776	-0.00102767				0.00896193	-0.038653	0.00324814				-0.00847518	-0.0478944	0.00660845				0.0644676	0.00446235
7	23		161.11	0.0200999	-0.00715453			-0.0029218	0.00526369	-0.117496				-0.00265005	-0.0834691			0.00727553	0.0229427	-0.164577				-0.0184717	-0.0621793	-0.395875				-0.0672367	0.0128951	-0.00425438				0.0383944	-0.00775663	0.00187666				-0.00056684	-0.0213655	0.00136682				0.123304	0.0346001
7	24	wPt-4398	162.11	0.023817	-0.0016167			-2.29967e-05	0.0163515	-0.124761				-0.00337527	-0.0855337			0.00291722	0.0137425	-0.171457				-0.0238044	-0.0667539	-0.417134				-0.072271	0.0101054	-0.00648636				0.0580298	-0.00149861	0.00136269				4.54072e-05	-0.0127722	0.000271705				0.155208	0.0570909
7	24		164.11	0.0132868	-0.00511729			-0.000351878	0.0181092	-0.129811				-0.0525144	-0.22622			0.0051281	0.0170899	-0.148681				-0.0970516	-0.158505	-0.404076				-0.0578483	0.00634211	-0.00595985				0.0356735	-0.00289246	5.12269e-05				-0.00278256	-0.0251787	-4.7253e-05				0.103184	0.0457065
7	24		166.11	0.00494725	-0.0110429			-0.00112743	0.0190527	-0.135492				-0.168334	-0.413698			0.0079726	0.020293	-0.124556				-0.224956	-0.289027	-0.391071				-0.0426562	0.00336265	-0.00520291				0.0168821	-0.00490819	-0.000647557				-0.0134866	-0.042142	-0.000983887				0.0556847	0.0339895
7	24		168.11	0.000618632	-0.0190302			-0.00223492	0.0188801	-0.140916				-0.313759	-0.584365			0.0110628	0.0226969	-0.101624				-0.377249	-0.42594	-0.378505				-0.0291142	0.001341	-0.0044253				0.00491537	-0.00741307	-0.00331257				-0.03032	-0.0616039	-0.00306311				0.0217874	0.0235489
7	25	psr1203.1	169.31	2.82302e-07	-0.0243272			-0.00285705	0.0185919	-0.143558				-0.396581	-0.668798			0.0126721	0.0233798	-0.089617				-0.464378	-0.498921	-0.371366				-0.0226371	0.000582128	-0.00403142				0.00135008	-0.00903242	-0.00566543				-0.0414191	-0.0733675	-0.00474575				0.00966189	0.0184195
7	25		171.31	0.0158835	-0.0194473			0.0131294	0.0971665	-0.120399				-0.0978159	-0.218596			-0.00111461	-0.000377676	-0.126609				-0.219234	-0.229097	-0.370379				-0.0443098	-0.0022575	-0.00573249				0.00029481	-0.0122835	-0.0120424				-0.0599631	-0.100447	-0.0107218				0.00879824	0.0172639
7	26	wPt-8741	171.51	0.0188321	-0.0190263			0.016783	0.106211	-0.118314				-0.0753991	-0.173533			-0.00219646	-0.00124337	-0.130118				-0.195773	-0.202994	-0.37031				-0.0465883	-0.00292319	-0.0058992				0.000234354	-0.012614	-0.0127501				-0.0618209	-0.103085	-0.0113888				0.00871134	0.0171532
7	27	wPt-8203	172.61	0.0184949	-0.0194611			0.0169952	0.105011	-0.119789				-0.0750137	-0.173895			-0.00247503	-0.00123637	-0.1282				-0.196437	-0.203881	-0.371088				-0.0452476	-0.00267162	-0.00555559				0.00015329	-0.0129974	-0.0128535				-0.0621587	-0.103115	-0.011214				0.00812578	0.0167719
7	27		174.61	0.0044279	-0.0469071			0.000779913	0.0383408	-0.147038				-0.0688649	-0.107666			-0.00555642	0.00566708	-0.204297				-0.22738	-0.244188	-0.476473				-0.0219345	0.000657568	-0.011829				-0.00723889	-0.0488587	-0.0066564				-0.108774	-0.110688	-0.0113646				0.0017051	0.0234301
7	28	wPt-2813	175.91	0.000380109	-0.0689531			-0.00144011	0.0121825	-0.154319				-0.0625315	-0.0716774			-0.00775944	0.0208953	-0.238183				-0.226354	-0.242768	-0.488977				-0.0109493	0.0055663	-0.0166393				-0.02137	-0.0812161	-0.00358059				-0.142723	-0.115542	-0.0110972				8.94245e-05	0.0282181
7	28		177.91	0.000107492	-0.0720934			-0.000824864	0.0112572	-0.120905				-0.0462032	-0.0466861			-0.015246	0.00873711	-0.254716				-0.220201	-0.227096	-0.435095				-0.0145754	0.00802517	-0.0117138				-0.024583	-0.0867114	-0.00181162				-0.159752	-0.110891	-0.00475327				0.000125429	0.0294646
7	28		179.91	8.68621e-08	-0.0743482			-0.000315939	0.0101941	-0.0853207				-0.0304597	-0.025139			-0.0265107	0.00118749	-0.268599				-0.210994	-0.208439	-0.372859				-0.0190967	0.0112117	-0.00716187				-0.0279782	-0.0913373	-0.000509034				-0.177771	-0.104675	-0.000808469				0.000178697	0.0307101
7	28		181.91	-0.000109577	-0.0753519			-3.52877e-05	0.00896784	-0.0519439				-0.0170631	-0.00955564			-0.0414225	-0.00083177	-0.276944				-0.198782	-0.18757	-0.305892				-0.0242654	0.0150129	-0.00350573				-0.0313567	-0.0943688	-7.38328e-07				-0.195373	-0.097192	0.000211857				0.000244213	0.0317863
7	28		183.91	-0.000463931	-0.0750294			3.21824e-05	0.00760265	-0.0255547				-0.00736063	-0.00135531			-0.0588216	-0.00834975	-0.277991				-0.184261	-0.165789	-0.239771				-0.0296246	0.0191583	-0.00111561				-0.0345349	-0.0954043	0.000444517				-0.211125	-0.0890192	0.00336656				0.000307926	0.0325324
7	28	wPt-733571	185.91	-0.00105941	-0.0736878			0.000254137	0.00616875	-0.00887529				-0.00182916	0.000446645			-0.0768606	-0.0220208	-0.271959				-0.1687	-0.144671	-0.180502				-0.0346473	0.0232935	-7.5418e-05				-0.0374291	-0.0946216	0.00174384				-0.224072	-0.0808961	0.00998719				0.000350554	0.0328383
8	1	wPt-7341	0.01	-0.15025	0.000222714			0.27285	0.471043	0.430698				0.0232439	0.0752318			0.00532489	-0.258686	0.158578				0.0830061	0.113427	0.723972				-0.238633	-0.39664	-0.336528				0.00384428	0.000452421	0.0566146				-0.00475904	-0.0896083	-0.040167				-0.0618548	-0.361524
8	1		2.01	-0.185252	-0.00155989			0.271338	0.482459	0.365732				0.00774493	0.0392949			0.00362903	-0.289308	0.145118				0.0464949	0.0629699	0.603382				-0.254967	-0.393112	-0.394271				0.00166167	-0.000538588	0.0330545				-0.0103659	-0.121035	-0.0793774				-0.0693036	-0.403824
8	1		4.01	-0.228245	-0.0103677			0.268561	0.492176	0.292428				0.000157481	0.0120248			0.00203047	-0.32396	0.128994				0.0165878	0.0224999	0.474595				-0.271175	-0.384836	-0.461457				0.000253985	-0.00546389	0.0130447				-0.0194635	-0.161669	-0.142332				-0.078195	-0.451814
8	1		6.01	-0.279119	-0.0292178			0.264065	0.49884	0.214551				-0.00534643	8.83388e-05			0.000763062	-0.361239	0.110058				0.000764951	0.0011861	0.34487				-0.285329	-0.37059	-0.533591				-0.000146536	-0.0168844	0.00122595				-0.0328725	-0.21184	-0.234351				-0.0883979	-0.504227
8	1		8.01	-0.336852	-0.0598645			0.257509	0.501212	0.138586				-0.027815	-0.0100001			6.93811e-05	-0.398988	0.0886948				-0.00734415	-0.00866964	0.224079				-0.295433	-0.349959	-0.60414				-0.00181776	-0.0359547	-0.00292549				-0.0510286	-0.270636	-0.354426				-0.0996256	-0.559267
8	1		10.01	-0.399556	-0.102416			0.248774	0.498445	0.0731432				-0.0699944	-0.0458908			-0.000146515	-0.434634	0.0661294				-0.0426202	-0.0516477	0.123073				-0.300109	-0.323645	-0.666934				-0.00556395	-0.0628393	-0.0221256				-0.0737298	-0.335844	-0.49328				-0.111443	-0.614852
8	1		12.01	-0.464777	-0.155031			0.238032	0.490316	0.0265308				-0.130773	-0.107427			-0.00108862	-0.465748	0.044502				-0.107298	-0.130129	0.0506049				-0.299053	-0.293388	-0.718077				-0.0113855	-0.0965026	-0.0588336				-0.100045	-0.404359	-0.638202				-0.12331	-0.668912
8	1		14.01	-0.529897	-0.214446			0.22574	0.477316	0.00318552				-0.20547	-0.189639			-0.00285646	-0.490617	0.0263091				-0.195324	-0.236891	0.0103583				-0.292998	-0.261491	-0.756352				-0.0189588	-0.134964	-0.108505				-0.128465	-0.472858	-0.778733				-0.134669	-0.719642
8	1		16.01	-0.592491	-0.276935			0.212561	0.460556	-0.00181333				-0.287389	-0.284875			-0.00528897	-0.508567	0.0132081				-0.29656	-0.360852	-0.000184539				-0.28332	-0.230211	-0.782595				-0.0277154	-0.175849	-0.164464				-0.157252	-0.53841	-0.908344				-0.145031	-0.765668
8	1		18.01	-0.650562	-0.3391			0.199217	0.441506	-0.0169673				-0.369808	-0.385221			-0.00815099	-0.519937	0.00524397				-0.400686	-0.491028	-0.013862				-0.27156	-0.201282	-0.798798				-0.0369886	-0.216897	-0.220732				-0.184804	-0.598825	-1.02374				-0.15404	-0.806119
8	1		20.01	-0.702664	-0.398256			0.186359	0.421687	-0.0420933				-0.447336	-0.484039			-0.0111929	-0.52579	0.00130773				-0.499643	-0.618654	-0.0437141				-0.259078	-0.175735	-0.807338				-0.0461544	-0.256262	-0.273264				-0.209909	-0.652733	-1.1238				-0.161512	-0.84061
8	1		22.01	-0.74793	-0.45253			0.174477	0.402398	-0.0716066				-0.516445	-0.576509			-0.0141973	-0.527523	3.83931e-05				-0.588324	-0.737677	-0.0825814				-0.246891	-0.15396	-0.810468				-0.0547231	-0.292605	-0.319896				-0.231838	-0.699488	-1.20879				-0.167419	-0.86917
8	1		24.01	-0.786028	-0.500782			0.16387	0.384578	-0.101569				-0.5754	-0.659572			-0.0170038	-0.526524	-0.000327774				-0.664277	-0.844454	-0.124768				-0.235651	-0.135889	-0.810073				-0.0623697	-0.325077	-0.359833				-0.250306	-0.739002	-1.27977				-0.171857	-0.892146
8	2	m92p78.3	25.11	-0.804563	-0.524447			0.158239	0.375117	-0.116849				-0.604544	-0.702167			-0.0182371	-0.524329	-0.000853507				-0.700475	-0.897309	-0.147236				-0.230149	-0.12758	-0.809179				-0.0660992	-0.3411	-0.377946				-0.259083	-0.757962	-1.31186			1	-0.173836	-0.903085
8	2		27.11	-0.948416	-0.539835			0.0737583	0.249341	-0.0565366				-0.861331	-1.00266			1.89359e-05	-0.335129	-0.000136851				-0.744875	-0.941571	-0.0707174				-0.247649	-0.146348	-0.867203				-0.0688704	-0.360966	-0.214986				-0.289242	-0.817954	-1.05043				-0.195674	-0.983554
8	2		29.11	-1.05337	-0.537371			0.0159504	0.12811	-0.0154476				-1.0003	-1.09984			0.0228638	-0.168833	4.76004e-05				-0.72602	-0.887679	-0.0194037				-0.263059	-0.164271	-0.928841				-0.0698134	-0.36737	-0.0856197				-0.30965	-0.838732	-0.775201				-0.209452	-0.992222
8	3	m43p78.11	30.51	-1.09642	-0.524282	1		0.00074962	0.0654369	-0.00244441				-1.04854	-1.10597		1	0.0611619	-0.0859284	0.000289794				-0.68944	-0.819093	-0.0033025				-0.271835	-0.175239	-0.976582				-0.0685738	-0.362538	-0.0308607				-0.315049	-0.829114	-0.598863				-0.212015	-0.96249
8	4	gwm533	31.61	-1.04792	-0.316054			-0.013803	0.011072	-0.019697				-1.06085	-1.08601	1		0.131675	-0.0239946	-0.0439366				-0.610282	-0.710622	-0.0993942				-0.305703	-0.209035	-1.42259			1	-0.0127246	-0.191859	-0.00617151				-0.171411	-0.555023	-0.58713				-0.0895293	-0.618451
8	5	wPt-0302	32.71	-1.00271	-0.315388			-0.00643425	0.0109566	-0.019565				-0.871022	-1.08496			0.0524088	-0.0240446	-0.0436991				-0.628225	-0.710157	-0.0989714				-0.427909	-0.208702	-1.42068				-0.00976317	-0.191345	-0.00621857				-0.243552	-0.553955	-0.586591				-0.0725482	-0.617384
8	6	wPt-3536	34.41	-0.942394	-0.204688			-0.0328562	7.18784e-06	-0.00293772				-0.731338	-0.89339			0.0489534	-0.0320507	-0.01162				-0.558935	-0.618346	-0.034797				-0.344769	-0.153897	-1.05616				-2.68621e-05	-0.109153	-0.0170349				-0.136254	-0.369613	-0.490742				-0.0284639	-0.431818
8	7	gwm493	36.11	-0.878234	-0.110767			-0.0740137	-0.00982007	0.0011841				-0.589062	-0.690258			0.042036	-0.037094	-1.61998e-05				-0.470605	-0.501797	-0.00214159				-0.267571	-0.106059	-0.648071				0.00804289	-0.0465622	-0.0321608				-0.0547664	-0.203321	-0.392282				-0.0039833	-0.259095
8	7		38.11	-0.655327	-0.0394192			-0.0285215	1.15092e-06	0.0380058				-0.403416	-0.479538			0.0226644	-0.062588	0.00606899				-0.337197	-0.353359	0.0274484				-0.304445	-0.141763	-0.676246				0.038957	-0.00750975	-0.00930161				-0.0185206	-0.118793	-0.324491				4.34311e-08	-0.177886
8	7		40.11	-0.414441	-0.00318602			-0.00305105	0.0109248	0.123617				-0.234374	-0.281908			0.00809826	-0.0887788	0.0255852				-0.208587	-0.211556	0.140841				-0.331338	-0.17505	-0.699827				0.092619	0.00225214	-9.23996e-05				-0.00110221	-0.0521628	-0.252466				0.00424806	-0.107028
8	8	wPt-1682	40.81	-0.339576	-9.84582e-05			-0.000262476	0.018664	0.159131				-0.185774	-0.225479			0.00448432	-0.0962944	0.0345142				-0.170718	-0.170441	0.191516				-0.336384	-0.184644	-0.706418				0.1135	0.00827025	0.000351726				4.34311e-08	-0.0358617	-0.228916				0.00718556	-0.0871
8	9	wPt-4842	42.01	-0.457503	-9.23779e-05			0.0283802	0.0185507	0.159077				-0.0919413	-0.225263			-0.0586906	-0.0959404	0.0345355				-0.167427	-0.170046	0.191476				-0.211188	-0.18444	-0.706587				0.03532	0.00831687	0.000374376				-0.00124708	-0.0357186	-0.228527				-0.00858137	-0.0869167
8	9		44.01	-0.45171	0.0033694			0.0092813	0.00209121	0.14654				-0.0612715	-0.178007			-0.0221863	-0.0329436	0.0390811				-0.0981818	-0.0928409	0.181436				-0.15752	-0.140446	-0.740701				0.0521998	0.0213731	0.0227051				0.00184827	-0.01101	-0.148811				-0.00210052	-0.0510987
8	9		46.01	-0.434036	0.0178191			0.000191075	-0.00315362	0.131018				-0.0329487	-0.125629			-0.00158061	-0.000813768	0.0439749				-0.0396923	-0.0307384	0.166982				-0.103562	-0.0936651	-0.773348				0.0739339	0.0425327	0.0897509				0.0172817	-4.962e-05	-0.0741199				6.12595e-05	-0.02127
8	9		48.01	-0.404169	0.0441975			-0.00525898	-0.0261471	0.113549				-0.0119588	-0.0757628			0.00571131	0.0181	0.048835				-0.00561913	-0.00116925	0.148722				-0.0567997	-0.0514912	-0.801543				0.0987687	0.0709086	0.200869				0.0492759	0.00922986	-0.0209104				0.00409075	-0.00355375
8	9		50.01	-0.365644	0.0790873			-0.0239282	-0.0684869	0.0958299				-0.00144172	-0.0370996			0.0339253	0.0817965	0.0532794				0.00212293	0.010368	0.128565				-0.0236931	-0.021228	-0.82331				0.123874	0.103233	0.335858				0.0932719	0.0373205	-0.000342193				0.0137502	0.00060443
8	10	wPt-11261	51.81	-0.329166	0.112895			-0.0477713	-0.115698	0.0810242				0.000384061	-0.0154833			0.0713127	0.159844	0.0562056				0.0199792	0.042873	0.110444				-0.00694862	-0.0060884	-0.836317				0.14438	0.132282	0.456496				0.136735	0.0723481	0.00639483				0.0252304	0.00847848
8	11	m69p78.5	53.01	-0.38756	0.117235			-0.0144171	-0.0653384	0.0619127				-6.84908e-05	-0.0303549			0.0317749	0.0991096	0.0117908				0.0040236	0.0135821	0.0519095				0.000199131	0.000913268	-0.758737				0.150114	0.147274	0.294196				0.215221	0.136619	-0.000534832				0.0172095	0.00483268
8	11		55.01	-0.374105	0.12886			-0.0202398	-0.0924417	0.0392089				0.0137893	-0.00293844			0.0621541	0.185252	0.00528241				0.0378837	0.059368	0.0322179				-0.0049187	-0.00392717	-0.879466				0.145079	0.145794	0.579369				0.197983	0.119589	0.0175722				0.0176865	0.00459427
8	12	psr567.2	55.11	-0.372989	0.129631			-0.0206296	-0.0940117	0.0380581				0.0151551	-0.00237114			0.063579	0.189138	0.00498113				0.0401603	0.0620913	0.031151				-0.005379	-0.00437672	-0.88366				0.14509	0.146005	0.589347				0.197801	0.11932	0.0193642				0.0178035	0.00463944
8	12		57.11	-0.256612	0.183975			-0.0555938	-0.185155	0.0507883				0.0327462	4.03909e-06			0.051164	0.175444	-0.00189739				0.0602769	0.084135	0.0152047				0.00032443	0.00196024	-0.682947				0.192353	0.203048	0.545744				0.337453	0.23745	0.0297488				0.046055	0.0251251
8	12		59.11	-0.148598	0.244959			-0.105986	-0.296169	0.060748				0.0569056	0.00292862			0.0388761	0.156859	-0.0258726				0.0840749	0.108749	0.00400124				0.0125524	0.0248412	-0.48727				0.242569	0.264204	0.493215				0.503273	0.388261	0.0420383				0.0862484	0.0614012
8	13	wPt-5836	60.41	-0.0942164	0.283732			-0.141717	-0.366611	0.0641239				0.0743026	0.00732187			0.0318819	0.143898	-0.0527002				0.0999469	0.124501	0.000694528				0.0281327	0.0499312	-0.377721				0.273505	0.301492	0.458089				0.610392	0.489043	0.0501997				0.114631	0.0888271
8	13		62.41	-0.0418101	0.248153			-0.148893	-0.380878	0.0457756				0.0820362	0.00832808			0.0391368	0.160938	-0.0342948				0.110892	0.133506	0.00221385				0.0363094	0.0746412	-0.299735				0.298804	0.260971	0.455114				0.649348	0.480774	0.0625807				0.118053	0.0595208
8	13		64.41	-0.00660041	0.200742			-0.154222	-0.388519	0.0284771				0.0892337	0.00931824			0.0471872	0.175233	-0.0164023				0.121691	0.141314	0.00484625				0.045606	0.105722	-0.214669				0.309111	0.207249	0.438547				0.670235	0.456252	0.0765091				0.114708	0.0306786
8	13		66.41	0.00257509	0.146628			-0.156762	-0.387141	0.0144664				0.0947994	0.0101006			0.0551638	0.183845	-0.00387142				0.131039	0.146699	0.00841342				0.0549064	0.139783	-0.134017				0.296381	0.146425	0.405968				0.666099	0.415832	0.0905192				0.103062	0.00939798
8	13		68.41	0.0301289	0.0959679			-0.156347	-0.376932	0.005218				0.0981016	0.0105335			0.0621748	0.18592	1.26384e-05				0.137994	0.149098	0.0123641				0.0630222	0.17217	-0.0703958				0.263506	0.0907049	0.360362				0.638355	0.365321	0.103026				0.0859815	0.000405668
8	14	wPt-8140	70.01	0.0660658	0.0644731			-0.154874	-0.365227	0.00128002				0.0994433	0.0107196			0.0670599	0.18453	0.00260764				0.142266	0.149818	0.0152645				0.0680983	0.194373	-0.0360608				0.231613	0.0572715	0.320883				0.605923	0.32441	0.111681				0.0722156	-0.00108541
8	14		72.01	0.142525	0.137446			-0.257132	-0.504842	-0.0301525				0.148022	0.0409207			0.163836	0.353681	0.0465613				0.270025	0.307514	3.56786e-05				0.0414894	0.13844	-0.00834864				0.334793	0.11582	0.402353				0.768817	0.459039	0.225308				0.126319	0.00462888
8	15	wPt-8356	72.11	0.146618	0.139754			-0.26239	-0.511424	-0.0338081				0.147747	0.0413548			0.170181	0.364824	0.0499048				0.273622	0.31196	-3.69164e-07				0.0400074	0.13357	-0.00733811				0.337685	0.11755	0.402337				0.772819	0.462558	0.229689				0.127827	0.00524903
8	16	wPt-3046	73.21	0.189581	0.0252769			-0.397175	-0.743279	-0.125107				0.0310745	-0.00195646			0.336206	0.695581	0.0773247				0.139215	0.1512	-0.0210454				0.0588197	0.174249	0.00174122				0.145731	0.0155288	0.216911				0.449769	0.207902	0.129983				0.0291733	0.00505776
8	17	wPt-10948	74.31	0.17902	0.0102289			-0.162554	-0.380807	-0.0758111				0.0529346	2.85993e-05			0.200967	0.456747	0.0245819				0.115237	0.119291	-0.0156691				0.106013	0.267537	-0.00351425				0.107608	0.00474864	0.211296				0.352637	0.138695	0.0910232				0.042839	0.0123561
8	18	wPt-6239	75.41	0.310714	0.0028504			-0.172289	-0.382528	-0.176743				0.0302252	-0.00227179			0.192948	0.425262	0.0669408				0.057182	0.0596233	-0.0422926				0.103332	0.260653	-0.0137867				0.0893725	0.0010504	0.142921				0.301027	0.106012	0.0308686				0.0419437	0.0122325
8	18		77.41	0.308733	0.00172337			-0.186754	-0.362976	-0.226573				0.0393627	-6.25407e-06			0.146755	0.348576	0.0542494				0.0465506	0.0628929	-0.0804763				0.0709513	0.163749	-0.0097284				0.0732191	0.000463105	0.114816				0.234928	0.0679182	0.0242124				0.0315579	0.00922156
8	18		79.41	0.300761	0.000834159			-0.1914	-0.322031	-0.284125				0.0470586	0.00264456			0.0993876	0.257578	0.0398754				0.0333478	0.0630439	-0.133554				0.0407647	0.0814515	-0.00590339				0.0573636	0.000100825	0.0867044				0.170741	0.0356692	0.0175257				0.0220368	0.00649305
8	18		81.41	0.287117	0.000265451			-0.183371	-0.265023	-0.345219				0.050227	0.0106284			0.0583254	0.167508	0.0265186				0.0205165	0.059659	-0.196017				0.0178831	0.0261867	-0.00285826				0.0430879	-1.71553e-06	0.0614018				0.114893	0.0133547	0.0116434				0.0140993	0.00421605
8	18		83.41	0.269777	2.08469e-05			-0.166374	-0.205382	-0.404945				0.049024	0.0205377			0.0289611	0.0959166	0.0162474				0.0107864	0.0540075	-0.259544				0.00471301	0.00200558	-0.0009324				0.0312959	-0.000139761	0.0410021				0.0716228	0.00216172	0.00712958				0.00813058	0.00248041
8	19	wPt-0371	83.91	0.265595	5.21173e-06			-0.161819	-0.192033	-0.41845				0.0482914	0.0228919			0.0237189	0.082333	0.0143189				0.00901524	0.0526041	-0.273965				0.00289752	0.000322215	-0.000635331				0.0289174	-0.000191183	0.0372305				0.0632414	0.000967383	0.00637711				0.00700547	0.00216669
8	20	rPt-8896	84.41	0.281822	0.000453268			-0.16898	-0.194545	-0.396859				0.0483158	0.0251765			0.0244033	0.0844318	0.0157067				0.00993696	0.0584052	-0.252081				0.00279218	5.61998e-05	-0.000663996				0.033253	2.51031e-05	0.0583509				0.0706964	0.00222213	0.0142434				0.00866436	0.00377118
8	20		86.41	0.331543	0.00977422			-0.169404	-0.203034	-0.297437				0.107196	0.0352755			0.0174707	0.0930614	0.0219313				0.0446811	0.0843572	-0.162649				0.00225683	-0.00123637	-0.000781281				0.059093	0.00673459	0.176813				0.130436	0.0125906	0.0759661				0.021508	0.0147406
8	21	wmc231	87.01	0.346431	0.0146174			-0.169101	-0.205073	-0.266793				0.126891	0.0382583			0.0156112	0.0954829	0.0238673				0.0585855	0.0920483	-0.138511				0.00199479	-0.00239407	-0.000816178				0.0676004	0.0108463	0.212415				0.149681	0.0169162	0.0991678				0.0261804	0.0191468
8	22	barc68	88.11	0.525961	0.0184033			-0.17483	-0.222677	-0.311231				0.109556	0.0243823			0.0105831	0.0849663	0.0250201				0.0326311	0.053205	-0.168242				-0.00895255	-0.0440357	-0.000759175				0.0804278	0.0178174	0.137936				0.107603	0.00424534	0.0568548				0.0316362	0.0239631
8	23	wPt-4209	89.21	0.389319	5.41585e-05			-0.133711	-0.159177	-0.318612				0.0230223	-0.00114048			-0.00107555	0.0109218	0.041292				-0.0099359	-0.00418332	-0.156449				-0.0147237	-0.059977	2.21498e-06				0.0414087	0.00161359	0.0572202				0.0470193	-0.00264597	0.0175606				0.0186484	0.0121923
8	24	wPt-1225	90.31	0.181261	-0.0140017			-0.124883	-0.158159	-0.512747				0.00184749	-0.00115368			-0.0403617	0.0108947	6.78827e-05				-0.0877123	-0.0801357	-0.401502				-0.000808686	-0.0174796	-0.00104311				0.00499577	-0.0111992	0.0213186				0.0112962	-0.00271116	0.00137783				0.000828078	0.0120899
8	24		92.31	0.284795	-0.0373382			-0.0534458	-0.0681115	-0.385559				0.00569318	-0.00559433			-0.118402	0.00576871	-0.0275937				-0.111293	-0.127758	-0.369036				-0.00193891	-0.0425775	-0.046794				-2.62758e-06	-0.0347578	0.0117031				9.89359e-05	-0.034282	-0.008337				-0.00591889	6.73833e-05
8	24		94.31	0.357565	-0.0684827			-0.0103334	-0.0131485	-0.222206				0.0108495	-0.0126			-0.216909	0.00209587	-0.106435				-0.130492	-0.177112	-0.301096				-0.0033841	-0.0749496	-0.151663				-0.00553815	-0.0684114	0.00427388				-0.00766606	-0.0968522	-0.0470301				-0.0326738	-0.00891931
8	25	gwm285	94.51	0.361884	-0.0715963			-0.00814638	-0.0102832	-0.208064				0.0113232	-0.0132401			-0.22536	0.00187646	-0.114521				-0.131671	-0.181106	-0.293274				-0.00347742	-0.077714	-0.162866				-0.0065316	-0.0719323	0.00379511				-0.0091825	-0.103463	-0.0516946				-0.0359447	-0.0107021
8	25		96.51	0.349885	-0.0901374			-0.0281539	-0.0108113	-0.240948				0.0102785	-0.00388882			-0.113481	0.0117215	-0.0518613				-0.0788492	-0.110211	-0.249247				0.000423974	-0.0201567	-0.120003				-0.00470048	-0.10435	0.00989353				-0.00118862	-0.0741247	-0.0255985				-0.0233774	-0.0165958
8	25		98.51	0.324707	-0.106365			-0.0597274	-0.011133	-0.256838				0.00887364	-4.58198e-05			-0.0232574	0.0292627	-0.0112532				-0.0356572	-0.0508844	-0.188145				0.0107279	3.55049e-05	-0.0794574				-0.0028008	-0.136755	0.0187329				0.000920109	-0.045824	-0.00772756				-0.0120479	-0.0235628
8	26	wPt-4048	99.81	0.302415	-0.114562			-0.0828935	-0.0112457	-0.258891				0.00783273	0.000729924			-0.001518	0.0412436	-0.000965168				-0.0171544	-0.0250097	-0.148856				0.0233429	0.00930604	-0.0577868				-0.00186007	-0.154833	0.0248674				0.00475737	-0.0311993	-0.00188536				-0.00677099	-0.0282043
8	26		101.81	0.158094	-0.2323			-0.0990442	-0.01845	-0.389332				6.62324e-06	-0.00640578			0.00021835	0.0837434	-0.0123743				-0.0387297	-0.0543933	-0.281407				0.0794623	0.062659	-0.0916529				-0.0288561	-0.290011	0.0090992				-0.00156929	-0.0890083	-0.0164253				-0.0194386	-0.0563185
8	27	wmc1	103.01	0.0877557	-0.311958			-0.0949956	-0.0201945	-0.441865				-0.00223246	-0.0197509			0.00210932	0.105389	-0.0243325				-0.0547353	-0.0758846	-0.359546				0.125306	0.112872	-0.113152				-0.0583606	-0.37772	0.00348749				-0.0104882	-0.133071	-0.0312277				-0.0292215	-0.0753349
8	27		105.01	0.115807	-0.184061			-0.0990096	-0.0218641	-0.459782				0.01423	-0.000415874			0.00212903	0.0558011	-0.00110028				-0.00560069	-0.0111593	-0.311141				0.0884607	0.0732918	-0.138148				-0.0117314	-0.228319	0.0361017				0.000595179	-0.0868117	-0.00412432				-0.00258076	-0.0874718
8	27		107.01	0.135541	-0.0733598			-0.0985204	-0.0219721	-0.38106				0.0788803	0.0103661			0.0018013	0.0155276	0.0085375				0.00822717	0.00555718	-0.1961				0.0471072	0.0305679	-0.160003				0.00107077	-0.0933789	0.0990582				0.0228096	-0.042991	0.00255624				0.00536221	-0.0988457
8	28	psp3144_3B	107.21	0.136912	-0.0660046			-0.0973361	-0.0214225	-0.3728				0.0863148	0.0124046			0.00168463	0.012853	0.0104605				0.0107758	0.007856	-0.186911				0.0436703	0.0273769	-0.163149				0.00197107	-0.0841151	0.106092				0.0259145	-0.039979	0.00363197				0.00689896	-0.100622
8	29	wPt-7786	108.31	0.145819	-0.125906			-0.0171178	0.00195005	-0.58576				0.0457679	7.9696e-05			-0.00352159	-6.9924e-06	-0.000250467				-0.00100382	-0.00406302	-0.407117				0.0335873	0.0190585	-0.318775				-0.00090886	-0.137002	0.134627				0.00504382	-0.089235	-6.08035e-06				-0.000596091	-0.197215
8	29		110.31	0.0559342	-0.294944			-0.00727318	0.00779759	-0.554395				0.00193301	-0.0394743			-0.00210232	0.000524799	0.00470404				-0.0429757	-0.0666898	-0.313145				0.0142972	0.00419273	-0.392501				-0.0318999	-0.292937	0.0866438				-0.00844512	-0.233725	-0.0176967				-0.022554	-0.357779
8	30	wmc418	111.51	0.0204131	-0.408835			-0.00331305	0.0128925	-0.521869				-0.00332087	-0.0972348			-0.00144065	0.00141861	0.0137252				-0.09182	-0.131086	-0.253852				0.00654638	0.00043987	-0.437314				-0.06896	-0.396207	0.0494005				-0.0344827	-0.335514	-0.0389662				-0.0493445	-0.459989
8	30		113.51	0.0329197	-0.386058			-0.00113181	0.0196054	-0.507082				-0.00068443	-0.0806053			-0.00362091	-3.47883e-05	0.0275112				-0.0796664	-0.1196	-0.215879				0.00670489	0.00241322	-0.392126				-0.0572343	-0.374093	0.0531041				-0.0297039	-0.302428	-0.0347465				-0.0324072	-0.416776
8	30		115.51	0.0492238	-0.351314			-4.58415e-05	0.0281242	-0.4783				8.66015e-05	-0.0608016			-0.00707524	-0.00291629	0.0475812				-0.0655624	-0.104337	-0.171756				0.00676932	0.0063491	-0.344397				-0.044428	-0.341085	0.0545895				-0.0238457	-0.258644	-0.0287745				-0.0171828	-0.359893
8	30		117.51	0.0675254	-0.306185			0.000443149	0.0376177	-0.437276				0.00210419	-0.0409715			-0.0117003	-0.0106113	0.0729322				-0.0509865	-0.0867155	-0.126704				0.00671238	0.0122076	-0.297112				-0.0319694	-0.298695	0.0525866				-0.0176531	-0.208127	-0.0218777				-0.00619485	-0.293411
8	30		119.51	0.0852049	-0.256282			0.00225509	0.046892	-0.389444				0.00642827	-0.0244822			-0.0170798	-0.0221939	0.101022				-0.0376765	-0.0691025	-0.0868189				0.00654093	0.0194048	-0.253247				-0.0213132	-0.251983	0.0474714				-0.0120866	-0.158214	-0.01537				-0.000758545	-0.226104
8	31	wPt-7254	121.11	0.0972585	-0.219732			0.00438586	0.0533812	-0.352263				0.0106518	-0.0151279			-0.0216827	-0.0328963	0.122906				-0.0293232	-0.0573682	-0.0621006				0.00636979	0.0255457	-0.221904				-0.0150311	-0.217801	0.0419838				-0.00881031	-0.124604	-0.0113164				6.88165e-05	-0.178887
8	31		123.11	0.0627004	-0.61598			0.00368039	0.0409395	-0.57635				-0.00778041	-0.0800616			-0.0703054	-0.0301298	0.0559332				-0.211757	-0.324712	-0.21528				0.0115537	0.0394614	-0.1307				-0.160649	-0.625623	-0.000424929				-0.147595	-0.361209	-0.0769119				-0.0553453	-0.242433
8	32	wPt-1171	124.31	0.0419744	-0.857297			0.00308263	0.032359	-0.669063				-0.0385986	-0.132003			-0.0989358	-0.0238161	0.0261695				-0.365305	-0.52573	-0.310899				0.0147902	0.0469094	-0.0840581				-0.296093	-0.87287	-0.0229183				-0.285688	-0.512341	-0.138099				-0.135894	-0.280033
8	33	wPt-10546	125.41	0.0299241	-0.913102			-0.000843236	0.00953127	-0.581076				-0.0297889	-0.104912			-0.0640345	-0.00786788	0.0343286				-0.312159	-0.44771	-0.243371				0.00492465	0.0235284	-0.0538302				-0.333612	-0.952461	-0.0160251				-0.390378	-0.658787	-0.10354				-0.165979	-0.327115
8	33		127.41	0.0789655	-0.63643			-0.0145747	-0.000230076	-0.721892				-0.0504699	-0.0819558			-0.0145992	0.000170119	-0.00195585				-0.308858	-0.34262	-0.564506				0.00564187	0.0108728	-0.179749				-0.364093	-0.672732	-0.00148304				-0.432087	-0.441093	-0.102491				-0.182281	-0.152258
8	34	m67p77.3	127.51	0.0814831	-0.620914			-0.0156322	-0.00042506	-0.727218				-0.0514545	-0.0808205			-0.0131691	0.000300087	-0.00289138				-0.308178	-0.337683	-0.575271				0.00563859	0.0104111	-0.185803				-0.361486	-0.65686	-0.00117976				-0.429578	-0.429637	-0.102307				-0.180569	-0.144535
8	34		129.51	0.0622323	-0.522195			-0.0457539	-0.0154585	-0.657903				-0.0532598	-0.0495073			-0.00782671	-0.000763909	0.000678979				-0.332474	-0.317203	-0.461241				0.000871509	0.00866636	-0.186716				-0.273533	-0.545951	0.000294897				-0.358725	-0.322378	-0.0745106				-0.10344	-0.0732978
8	34		131.51	0.0406405	-0.389201			-0.0938579	-0.0552136	-0.547964				-0.0534829	-0.0238792			-0.00318914	-0.00578193	0.0132576				-0.350245	-0.288658	-0.336386				-0.000399544	0.00678923	-0.177718				-0.176284	-0.395544	0.00546167				-0.275528	-0.211025	-0.0493643				-0.0386848	-0.0183347
8	34		133.51	0.0218739	-0.250599			-0.152805	-0.114259	-0.414219				-0.0519543	-0.00742458			-0.000542085	-0.0149132	0.0387201				-0.357369	-0.254298	-0.218646				-0.00469325	0.00502649	-0.159159				-0.0923133	-0.240899	0.016061				-0.192505	-0.115819	-0.0293068				-0.00451205	1.01194e-05
8	35	wPt-5358	134.91	0.0124373	-0.171721			-0.19406	-0.159386	-0.32647				-0.0503494	-0.00179231			-6.92725e-06	-0.0226799	0.0594202				-0.356618	-0.230293	-0.152691				-0.00980912	0.00400193	-0.143383				-0.0515175	-0.155985	0.0244475				-0.143406	-0.0682281	-0.0192446				0.000183018	0.00748326
8	36	m60p64.13_3B	136.51	0.000896743	-0.268929			-0.127743	-0.105493	-0.566921				-0.091709	-0.0223648			-0.00430208	-0.0450714	0.117035				-0.496347	-0.364957	-0.278291				-0.00613242	0.00857913	-0.152496				-0.0978945	-0.236695	-0.000279197				-0.204273	-0.117543	-0.0917431				-0.00847931	-0.00161422
8	36		138.51	-0.000115223	-0.214655			-0.0561269	-0.0329727	-0.634629				-0.0712699	-0.00926643			-0.0342182	-0.147147	0.0430393				-0.540957	-0.398709	-0.424471				-0.015982	0.00138788	-0.140407				-0.0624639	-0.178444	-0.0175251				-0.16329	-0.08256	-0.164619				-0.000266211	0.00259464
8	36		140.51	-0.00268267	-0.148855			-0.0116269	-0.000775809	-0.660639				-0.0474389	-0.00117412			-0.091415	-0.291803	0.00336486				-0.520095	-0.375612	-0.562625				-0.0297902	-0.000437003	-0.12727				-0.0316879	-0.116607	-0.0591498				-0.113935	-0.0464783	-0.245377				0.00381896	0.0205112
8	37	m92p78.5	141.21	-0.00421097	-0.127126			-0.00434578	0.000453051	-0.656148				-0.0397615	-0.000188035			-0.114468	-0.341789	0.000115874				-0.496538	-0.353953	-0.601173				-0.0351395	-0.00163049	-0.123083				-0.0235901	-0.0975847	-0.0753237				-0.0983798	-0.0365062	-0.270466				0.0075755	0.0296838
8	38	wPt-4222	142.41	-7.74376e-05	-0.133583			-0.0201877	-0.00263939	-0.608769				-0.0264234	0.00167147			-0.0711342	-0.255704	0.0161181				-0.394111	-0.256361	-0.465041				-0.0759399	-0.0214317	-0.154385				-0.0293583	-0.112833	-0.02266				-0.167167	-0.0848502	-0.178809				0.0101142	0.036616
8	38		144.41	5.4506e-06	-0.136358			-0.0134531	-0.000577915	-0.572134				-0.025491	0.00432719			-0.088467	-0.26832	0.0110796				-0.433554	-0.256387	-0.453946				-0.0425734	-0.00574678	-0.0979325				-0.0412386	-0.116277	-0.0231976				-0.169395	-0.0685138	-0.138946				0.00626975	0.0455162
8	38		146.41	0.00023709	-0.13709			-0.0072636	5.43105e-05	-0.52886				-0.0241461	0.00882137			-0.109524	-0.280042	0.00629735				-0.474636	-0.253695	-0.438484				-0.0159164	3.77199e-05	-0.0445154				-0.0571051	-0.118213	-0.0234879				-0.168548	-0.05035	-0.0957215				0.00280721	0.0564545
8	38		148.41	0.000899891	-0.134628			-0.00253809	0.00176812	-0.479688				-0.0223454	0.0154911			-0.132974	-0.289079	0.00246367				-0.513288	-0.247436	-0.418324				-0.0013474	0.00953114	-0.00681238				-0.0766737	-0.117535	-0.0233788				-0.16319	-0.0321289	-0.0534187				0.000499957	0.0688755
8	38		150.41	0.00205818	-0.128283			-0.000162628	0.00617917	-0.426249				-0.0201288	0.0243739			-0.156362	-0.293586	0.000296634				-0.545296	-0.237228	-0.393748				0.00345527	0.0379815	0.00489088				-0.0983918	-0.113447	-0.0227646				-0.152689	-0.0163302	-0.0192435				-0.00012684	0.0815707
8	38		152.41	0.00365698	-0.118289			0.000661954	0.0132807	-0.37102				-0.0176338	0.0351066			-0.17696	-0.292271	-0.000257698				-0.56768	-0.2234	-0.365754				0.0242577	0.0856855	0.0502458				-0.119689	-0.105938	-0.021644				-0.137753	-0.00533268	-0.00147383				-0.00207587	0.0929956
8	38		154.41	0.00552043	-0.105839			0.00395902	0.0225297	-0.31698				-0.0150658	0.0469785			-0.192871	-0.284972	-0.00231852				-0.579495	-0.20699	-0.335929				0.0621196	0.148765	0.127541				-0.138033	-0.0959225	-0.0201344				-0.120281	-0.000355657	0.00343537				-0.00606847	0.101909
8	38		156.41	0.00741985	-0.0926129			0.00940662	0.0330068	-0.267006				-0.0126337	0.0591272			-0.203541	-0.272816	-0.00598163				-0.581765	-0.18946	-0.306118				0.112279	0.220541	0.216119				-0.151969	-0.0848658	-0.0184279				-0.10257	0.000966732	0.0205377				-0.0112955	0.107836
8	38		158.41	0.00916252	-0.0801142			0.0160671	0.0437113	-0.223233				-0.0104896	0.0707635			-0.209559	-0.25781	-0.0105299				-0.576787	-0.172273	-0.278013				0.168614	0.293919	0.303427				-0.161382	-0.0741641	-0.0167184				-0.0864468	0.00554688	0.0453312				-0.0168409	0.111056
8	39	barc84	159.81	0.010344	-0.0719473			0.0209277	0.0507887	-0.19687				-0.0091755	0.0782856			-0.21171	-0.246853	-0.0137952				-0.57034	-0.161083	-0.260179				0.20788	0.342154	0.359513				-0.165086	-0.0669954	-0.0157261				-0.076576	0.0101084	0.0636557				-0.0202621	0.112882
8	39		161.81	0.0511633	-0.00770378			0.0218099	0.0415054	-0.157785				-0.00335175	0.0882255			-0.232033	-0.247646	-0.00445987				-0.527277	-0.14593	-0.259563				0.111567	0.201029	0.295817				-0.0579738	-0.00373944	-0.0495557				-0.0478857	0.0253352	0.0202646				0.00222958	0.324412
8	40	psr1205	163.01	0.0866626	0.000455787			0.0222712	0.0364128	-0.135468				-0.00126612	0.0934385			-0.244443	-0.247885	-0.00138512				-0.495176	-0.135378	-0.255923				0.0627816	0.119999	0.255894				-0.0176298	0.00320319	-0.0771412				-0.033159	0.0362701	0.00592026				0.0243139	0.453934
8	40		165.01	0.0809072	-0.00499296			0.00656295	0.00854395	-0.22455				-0.00162567	0.0566397			-0.282215	-0.192841	-0.00542727				-0.56237	-0.178437	-0.41733				0.0553285	0.14144	0.243509				-0.0150904	-0.00124265	-0.0806191				-0.0284025	0.0116184	0.00409596				0.0316553	0.355384
8	40		167.01	0.0731546	-0.0262295			0.000103474	-8.96851e-05	-0.323737				-0.0019663	0.0276431			-0.306113	-0.136966	-0.0121226				-0.616622	-0.225028	-0.580098				0.0467454	0.159708	0.231137				-0.0114215	-0.0161412	-0.0833389				-0.0214661	0.000509772	0.00255183				0.0367209	0.258188
8	41	wmc326	167.21	0.0725356	-0.0289627			1.85451e-05	-0.000322866	-0.332761				-0.0020251	0.0253164			-0.307782	-0.132416	-0.0129035				-0.621824	-0.229952	-0.594614				0.0459785	0.161155	0.22969				-0.0110656	-0.0182858	-0.0835845				-0.0207855	0.000211705	0.00240195				0.0369861	0.249413
8	41		169.21	0.109778	-0.0395312			0.0133916	0.0141627	-0.293736				-0.0136432	0.00163527			-0.372501	-0.217407	-0.0235011				-0.843627	-0.356553	-0.633129				0.0532307	0.148057	0.162639				-0.0108155	-0.0189079	-0.090428				-0.0189084	-0.00283088	-5.70033e-05				0.0279619	0.190759
8	41		171.21	0.150281	-0.0508507			0.0538602	0.0693533	-0.234919				-0.0363033	-0.00790167			-0.430317	-0.322524	-0.0361807				-1.02422	-0.474247	-0.588668				0.0560132	0.116672	0.0988468				-0.0102362	-0.018886	-0.0943461				-0.0162454	-0.0153451	-0.00455605				0.0190165	0.132786
8	41		173.21	0.185325	-0.0608885			0.111046	0.149753	-0.170712				-0.0650296	-0.0428804			-0.466578	-0.433323	-0.0471354				-1.10258	-0.535667	-0.464748				0.0535542	0.0805019	0.0499106				-0.00941114	-0.0182004	-0.0947676				-0.0132959	-0.0361527	-0.015235				0.0116321	0.0842304
8	42	barc77	173.51	0.189883	-0.0621256			0.119392	0.161514	-0.161995				-0.0694257	-0.0495822			-0.469041	-0.448366	-0.0482039				-1.10357	-0.538756	-0.443692	1			0.0531493	0.0760909	0.0444567				-0.00927657	-0.018055	-0.0949202				-0.0128283	-0.0395053	-0.0172445				0.010723	0.0782649
8	42		175.51	0.236746	-0.0581135			0.0646648	0.0945883	-0.149587				-0.109502	-0.0852326			-0.358551	-0.321322	-0.0148098				-1.07679	-0.513194	-0.351872				0.115276	0.163305	0.0459825				-0.00824821	-0.0169634	-0.176217				-0.00406419	-0.0207793	-0.0529662				0.00638126	0.0646972
8	43	wPt-0021	176.71	0.252774	-0.055743			0.0386111	0.0607109	-0.141731				-0.136545	-0.110292			-0.291893	-0.246286	-0.00392675				-1.05512	-0.494854	-0.298153				0.16028	0.225657	0.0460624				-0.007656	-0.0163208	-0.232698				-0.00120834	-0.0124444	-0.0818207				0.00431737	0.0569349
8	43		178.71	0.263456	-0.0823947			0.137358	0.110506	-0.077425				-0.112072	-0.134978			-0.516042	-0.330455	-0.00972853				-1.19577	-0.650479	-0.225379	1			0.0717352	0.175865	0.0501426				-0.0109251	-0.0282965	-0.24087				-0.0227148	-0.0467903	-0.0718805				0.00276921	0.0417189
8	43		180.71	0.258908	-0.109381			0.28736	0.17345	-0.0267764				-0.0747017	-0.14694			-0.744052	-0.413339	-0.018346				-1.17398	-0.742327	-0.147915				0.0104759	0.112202	0.0541235				-0.0143912	-0.0424426	-0.221154				-0.0711271	-0.100021	-0.0531749				0.00140245	0.0258905
8	44	wPt-5261	182.01	0.247823	-0.123624			0.390553	0.216538	-0.0084901				-0.0513754	-0.144639			-0.870363	-0.460158	-0.0251775				-1.05542	-0.739531	-0.105286				1.6721e-06	0.0739608	0.0561355				-0.0163163	-0.0510708	-0.196179				-0.109466	-0.136162	-0.0404335				0.000792964	0.0175029
8	44		184.01	0.148474	-0.0774125			0.493023	0.303956	-0.0400382				-0.0284693	-0.0986214			-0.986244	-0.56926	-0.0892732				-0.970499	-0.663822	-0.267668				-0.023059	0.00839878	0.0109748				-0.00378467	-0.022896	-0.287217				-0.132405	-0.163841	-0.113162				0.0133169	0.054933
8	45	wPt-0367	184.11	0.143999	-0.0751215			0.49416	0.305428	-0.0413866				-0.0273742	-0.0962173			-0.987076	-0.570783	-0.0922047				-0.963958	-0.657869	-0.274035				-0.0250251	0.00701811	0.0100652				-0.0033544	-0.0216852	-0.291411				-0.132906	-0.16444	-0.11645				0.01445	0.0576055
8	46	wPt-1870	185.21	0.133906	-0.031643			0.270497	0.129961	-0.00243188				-0.0076992	-0.0440743			-0.793619	-0.406713	-0.0344126				-0.71354	-0.433108	-0.100218				-0.0177538	0.0123879	0.068768				0.00023051	-0.00463433	-0.342712				-0.0766138	-0.095169	-0.0787018				0.0516203	0.135973
8	47	psr858.1	186.31	0.0371393	-0.0864531			0.175368	0.0551138	-0.00558352				-0.0286631	-0.0990501			-0.590791	-0.22057	-0.0519502				-0.721883	-0.448253	-0.131467				-0.011353	0.0209161	0.0514273				-0.00960886	-0.0370471	-0.405793				-0.146519	-0.180873	-0.115568				0.014147	0.0568704
8	47		188.31	0.0242564	-0.132925			0.15225	0.0389477	-0.0271568				-0.0381123	-0.128239			-0.506136	-0.149578	-0.0388821				-0.709078	-0.445098	-0.184645				-0.00776565	0.0277888	0.0225423				-0.0264148	-0.072768	-0.457705				-0.170977	-0.217978	-0.205295				0.0038045	0.0311045
8	47		190.31	0.0124972	-0.196522			0.12397	0.0225612	-0.0736239				-0.0499685	-0.164385			-0.412504	-0.0825217	-0.0255277				-0.686073	-0.435471	-0.253597				-0.00444024	0.0364136	0.0022316				-0.0554912	-0.127913	-0.512924				-0.198367	-0.260828	-0.341787				-2.14767e-05	0.0103577
8	47		192.31	0.00385581	-0.275892			0.0925	0.00885779	-0.150283				-0.0639335	-0.206343			-0.315684	-0.0300334	-0.013565				-0.651341	-0.41784	-0.334622				-0.00182402	0.0464226	-0.0070435				-0.0983254	-0.203266	-0.564923				-0.226375	-0.305815	-0.503891				-0.00601622	0.000289055
8	47		194.31	8.63409e-05	-0.364916			0.061563	0.00105488	-0.251762				-0.0792274	-0.251481			-0.223624	-0.00256945	-0.00481644				-0.6052	-0.391933	-0.419734				-0.000304495	0.0569939	-0.050179				-0.153235	-0.293619	-0.605927				-0.25196	-0.34773	-0.659619				-0.0233916	-0.00529407
8	47		196.31	-0.00185383	-0.45453			0.0354234	-0.00084899	-0.36274				-0.0947253	-0.296204			-0.144456	0.00513053	-0.000474506				-0.5503	-0.359234	-0.500133				5.96091e-05	0.0670793	-0.117701				-0.215383	-0.389185	-0.629802				-0.272378	-0.381606	-0.791901				-0.0510174	-0.0257664
8	47		198.31	-0.00838069	-0.536342			0.0168369	-0.00726148	-0.467622				-0.109273	-0.337018			-0.0836544	0.0341217	0.000530011				-0.491297	-0.322822	-0.569632				0.000987622	0.075799	-0.188314				-0.278629	-0.48008	-0.634726				-0.2862	-0.404632	-0.895178				-0.0853144	-0.0575678
8	47		200.31	-0.0179299	-0.60517			0.00595844	-0.0175451	-0.557071				-0.122009	-0.371527			-0.0422763	0.0799888	0.00391318				-0.433591	-0.286451	-0.625623				0.0027678	0.0827131	-0.251252				-0.33772	-0.559675	-0.623828				-0.293624	-0.416881	-0.970104				-0.121794	-0.0944276
8	48	wPt-10758	201.51	-0.0239554	-0.636553			0.00253833	-0.0241486	-0.599114				-0.127819	-0.387402			-0.0258536	0.111043	0.00679405				-0.400558	-0.265122	-0.650344				0.00395553	0.0853935	-0.284755				-0.36743	-0.597772	-0.610036				-0.294286	-0.418383	-1.00124			1	-0.141912	-0.115366
8	49	wPt-7614	202.61	-0.00169457	-0.252114			0.0143084	-0.00796491	-0.260294				-0.055588	-0.24195			-0.0266744	0.116324	0.000177459				-0.25634	-0.147325	-0.348429				-0.00122847	0.0315122	-0.418267				-0.119058	-0.22008	-0.290712				-0.152078	-0.231491	-0.788359				-0.0440809	-0.0212891
8	49		204.61	-0.0205672	-0.251577			0.00491103	-0.0283171	-0.281208				-0.0306337	-0.196121			-0.0967866	0.0299459	0.00325631				-0.255277	-0.155422	-0.336779				-0.0446716	-0.000671053	-0.186279				-0.119815	-0.213661	-0.340936				-0.219401	-0.324113	-0.645056				-0.0293312	-0.011051
8	50	gwm340	204.71	-0.0218871	-0.250887			0.00468434	-0.0292556	-0.281131				-0.029408	-0.193403			-0.101252	0.0269902	0.00342302				-0.254686	-0.155287	-0.335603				-0.047699	-0.00119653	-0.177169				-0.119377	-0.212746	-0.342803				-0.221603	-0.327112	-0.637649				-0.0285343	-0.0106927
8	50	m17p65.2	206.71	-0.0315538	-0.109444			0.0328224	-0.000789012	-0.118299				0.000269164	-0.0451881			-0.253777	-0.00781422	-0.00129716				-0.148284	-0.0647873	-0.199765				-0.0389131	-0.000192074	-0.231458				-0.0348686	-0.0847954	-0.242725				-0.0704671	-0.123159	-0.507428				-0.000867535	-0.0142471
9	1	wPt-666738	0.01	-0.122001	-0.291774			-1.30062	-1.28142	-0.214358		1		-0.162181	-0.176374			0.83941	1.74113	1.04768		1	1	0.00931118	-0.00660582	0.0244729				2.03825	1.24415	0.537849				-0.504763	-0.382257	-0.0825454				0.0209073	0.0391394	-0.000188556				-0.763099	-0.394873
9	1		2.01	-0.141867	-0.355974			-1.33	-1.21675	-0.274734	1			-0.19314	-0.20734			0.828322	1.68444	1.02252				0.000985168	-0.0198181	0.00811153				2.30014	1.25197	0.463237		1		-0.565211	-0.448225	-0.0891101				0.0124385	0.0197255	-0.00240198				-0.86737	-0.466499
9	1		4.01	-0.163805	-0.429284			-1.31778	-1.12518	-0.347738				-0.227775	-0.241121			0.789113	1.59702	0.977866				-0.00184547	-0.0431123	0.000194701				2.44796	1.19987	0.380553				-0.6278	-0.521654	-0.0958175				0.0052767	0.0053392	-0.00783058				-0.973399	-0.543092
9	1		6.01	-0.186521	-0.507103			-1.25834	-1.00504	-0.431108				-0.263292	-0.274901			0.721752	1.47415	0.914529				-0.0153006	-0.0777362	-0.00479828				2.46461	1.0961	0.295432	1			-0.687786	-0.598078	-0.102216				0.000851249	-4.03909e-06	-0.0170709				-1.07071	-0.615211
9	1		8.01	-0.208411	-0.583979			-1.15441	-0.859422	-0.5207				-0.296393	-0.305662			0.632858	1.31526	0.836564				-0.0425741	-0.122544	-0.024105				2.37345	0.956141	0.214742				-0.740706	-0.672472	-0.107871				-0.0002724	-0.00648645	-0.0300974				-1.15087	-0.674117
9	1		10.01	-0.227977	-0.655302			-1.0163	-0.698356	-0.61145				-0.324446	-0.331214			0.533432	1.12664	0.750427				-0.0817048	-0.173976	-0.0570661				2.20266	0.797889	0.144863				-0.783476	-0.740614	-0.112471				-0.00377023	-0.0246863	-0.0461556				-1.20941	-0.715
9	1		12.01	-0.24422	-0.718186			-0.861631	-0.538958	-0.698573				-0.346208	-0.350685			0.435539	0.923997	0.663428				-0.128244	-0.22736	-0.0996859				1.98325	0.640214	0.0898312				-0.814867	-0.799837	-0.115898				-0.0105551	-0.0515293	-0.0639529				-1.24576	-0.737444
9	1		14.01	-0.256809	-0.771448			-0.711486	-0.399744	-0.778421				-0.361773	-0.364367			0.348645	0.730774	0.581949				-0.177096	-0.278512	-0.14674				1.74814	0.499538	0.0504839				-0.835383	-0.849078	-0.118217				-0.0192375	-0.0825269	-0.0820414				-1.26243	-0.744271
9	1		16.01	-0.26599	-0.81516			-0.582141	-0.291124	-0.848761				-0.372085	-0.373253			0.277456	0.567975	0.510209				-0.224068	-0.324613	-0.193513				1.52657	0.385346	0.0250089				-0.846768	-0.88853	-0.119616				-0.0284294	-0.11358	-0.0991768				-1.26386	-0.739936
9	2	wPt-3426a	17.21	-0.273524	-0.841612			-0.521145	-0.243836	-0.887312				-0.378196	-0.378569			0.245676	0.493772	0.476846				-0.250394	-0.349443	-0.219403				1.41345	0.332825	0.0153269				-0.854434	-0.912799	-0.120384				-0.0341704	-0.131859	-0.108507				-1.2647	-0.73873
9	2		19.21	-1.24973	-1.78171			-1.15385	-0.930271	-1.1174				-0.820964	-0.776362			0.995844	1.40131	1.19577				-0.327028	-0.409727	-0.13248				1.7611	0.700908	0.0653444	1			-1.71399	-1.91868	-0.171873	1			-0.180433	-0.352748	-0.0940653				-2.14575	-1.70347
9	3	cfd35	19.71	-1.48313	-1.97243	1	1	-1.26042	-1.06627	-1.14231	1	1		-0.928368	-0.871518			1.15377	1.54658	1.31424	1	1	1	-0.338961	-0.414509	-0.111918				1.71107	0.741361	0.0800278				-1.88918	-2.11547	-0.181548		1		-0.219858	-0.395513	-0.0896592				-2.29299	-1.88838
9	3		21.71	-1.20797	-1.54248			-1.005	-0.77074	-1.35297				-0.946625	-0.85798			1.06979	1.39623	1.27749				-0.405928	-0.482738	-0.196198				1.58515	0.624763	0.0113248				-1.45538	-1.61802	-0.120628				-0.121706	-0.248711	-0.110741				-1.75085	-1.32333
9	4	wPt-741521	22.21	-1.13338	-1.40095			-0.924117	-0.680402	-1.39503			1	-0.951309	-0.855243			1.02136	1.28899	1.2649				-0.415883	-0.490342	-0.216967				1.47665	0.558475	0.00394289				-1.32192	-1.45578	-0.107562				-0.0999567	-0.211503	-0.116079				-1.57136	-1.14051
9	5	wPt-671693	23.51	-1.36095	-1.84108		1	-0.939266	-0.717794	-1.37745				-0.956267	-0.881709			0.868099	1.0894	1.20461				-0.511415	-0.611723	-0.223037				1.24397	0.406042	0.0183182				-1.7011	-1.89968	-0.148331	1	1		-0.241026	-0.424115	-0.116996				-2.02193	-1.6005
9	6	gwm161	24.81	-1.46011	-1.54705			-1.28385	-1.11441	-1.23368				-0.749554	-0.691884			0.989191	1.32294	1.68698		1	1	-0.277312	-0.347439	-0.0953852				1.31958	0.466756	0.295078				-1.51084	-1.6543	-0.108014				-0.195328	-0.362566	-1.50706e-05				-1.79642	-1.3809
9	6		26.81	-1.67828	-1.546			-1.28393	-1.14057	-1.2107	1	1		-0.860337	-0.845067			0.908405	1.23039	1.52438				-0.354254	-0.454405	-0.124908				1.48442	0.564006	0.589763				-1.48348	-1.62404	-0.106904				-0.159938	-0.314607	0.00510836				-1.7428	-1.33324
9	6		28.81	-1.84394	-1.51567			-1.27054	-1.1557	-1.17844				-0.969754	-0.999731			0.816424	1.11875	1.33765				-0.441267	-0.57508	-0.15776				1.61065	0.654066	0.860917				-1.43187	-1.56205	-0.102639				-0.124044	-0.262904	0.0260788				-1.65525	-1.25083
9	6		30.81	-1.93165	-1.45121			-1.24408	-1.1577	-1.13828				-1.06835	-1.13974			0.719506	0.995932	1.13217				-0.529488	-0.69513	-0.190206				1.69012	0.722365	1.02369				-1.35326	-1.46376	-0.0948462				-0.0905887	-0.211242	0.062526				-1.52988	-1.12977
9	6		32.81	-1.93842	-1.35459	1		-1.2073	-1.14697	-1.093				-1.15077	-1.25702			0.624895	0.872093	0.919029				-0.61035	-0.802113	-0.218955				1.72617	0.76446	1.09803				-1.25052	-1.33217	-0.08439				-0.0621418	-0.163737	0.103501				-1.37036	-0.975974
9	6		34.81	-1.87696	-1.23623			-1.16454	-1.12621	-1.04613				-1.21546	-1.34964			0.538956	0.756986	0.717437				-0.678456	-0.889364	-0.242281				1.72754	0.783451	1.10438	1		1	-1.13338	-1.18093	-0.0730573				-0.0401086	-0.123556	0.139543				-1.19205	-0.809836
9	7	dupw173	35.41	-1.84854	-1.20239			-1.15058	-1.11798	-1.03233				-1.23131	-1.37276	1		0.5158	0.725865	0.664107				-0.695797	-0.911197	-0.247692				1.72235	0.785118	1.09637				-1.10064	-1.13865	-0.0701709				-0.0352607	-0.114183	0.148183				-1.14193	-0.765008
9	7		37.41	-1.59308	-1.60137			-0.912111	-0.903661	-0.937147				-1.23033	-1.4276			0.478981	0.711215	0.767748				-0.701231	-0.944046	-0.166649				1.57076	0.678944	0.985158				-1.46274	-1.54717	-0.147593				-0.154348	-0.320365	0.060212				-1.47558	-1.09758
9	8	wPt-4569	37.51	-1.5764	-1.61382			-0.898699	-0.891015	-0.930291				-1.23005	-1.42952		1	0.476803	0.709352	0.772106				-0.701604	-0.945561	-0.162986				1.56286	0.67378	0.979673				-1.47442	-1.55951	-0.150917				-0.160858	-0.330082	0.0569247				-1.48548	-1.1076
9	8		39.51	-1.61822	-1.72258			-0.886989	-0.884713	-0.938257				-1.24926	-1.42923			0.463348	0.707127	0.776051				-0.72338	-0.947245	-0.157313				1.5893	0.69433	0.991445				-1.59647	-1.66948	-0.166435				-0.182347	-0.348636	0.051674				-1.59785	-1.17347
9	8		41.51	-1.66622	-1.85183			-0.871973	-0.875884	-0.945055				-1.26965	-1.42649			0.447064	0.703393	0.779245				-0.748603	-0.948244	-0.150512				1.61923	0.71817	1.00449				-1.74769	-1.80039	-0.186011				-0.209382	-0.37073	0.0455916				-1.7361	-1.25256
9	8		43.51	-1.71999	-1.99988			-0.85284	-0.863654	-0.949352				-1.2901	-1.42003			0.42758	0.69749	0.780975				-0.7772	-0.947942	-0.142455				1.65206	0.74525	1.0182				-1.93143	-1.9502	-0.210578				-0.243156	-0.396684	0.0386974				-1.90403	-1.34599
9	8		45.51	-1.7786	-2.16215			-0.828667	-0.846949	-0.949459				-1.30899	-1.40843			0.40456	0.6886	0.780386				-0.808832	-0.945536	-0.133035				1.68687	0.775296	1.03172				-2.14731	-2.11368	-0.241159				-0.284968	-0.426699	0.0310992				-2.1038	-1.45413
9	8		47.51	-1.84057	-2.33223			-0.798467	-0.82452	-0.943444				-1.32427	-1.39012			0.377754	0.675764	0.776541				-0.842794	-0.940036	-0.1222				1.72225	0.80772	1.04387				-2.38874	-2.28372	-0.27872				-0.336097	-0.460774	0.0230458				-2.33359	-1.57597
9	8		49.51	-1.9038	-2.50296			-0.761285	-0.79502	-0.929369				-1.33356	-1.36358	1		0.347082	0.657938	0.768508				-0.877933	-0.930298	-0.109979				1.75635	0.841543	1.05319				-2.64322	-2.45287	-0.323831				-0.397567	-0.498589	0.014997				-2.58566	-1.70873
9	8		51.51	-1.96574	-2.66708			-0.716367	-0.757162	-0.90558				-1.33444	-1.32749			0.312724	0.634107	0.755471				-0.912611	-0.915102	-0.0965279				1.78693	0.875352	1.05804				-2.89601	-2.61411	-0.376138				-0.469784	-0.5394	0.00770109				-2.84742	-1.84774
9	8		53.51	-2.02354	-2.81775			-0.663376	-0.709966	-0.871011				-1.32475	-1.28091			0.275232	0.603444	0.736846				-0.944757	-0.89329	-0.0821575				1.81147	0.907323	1.05667				-3.13422	-2.7613	-0.433761				-0.552107	-0.581965	0.00224641				-3.10546	-1.98709
9	8		55.51	-2.0744	-2.9491			-0.602656	-0.6531	-0.825432				-1.30296	-1.22348			0.235587	0.56553	0.712385				-0.972035	-0.863947	-0.0673509				1.82745	0.935346	1.04739				-3.3486	-2.88946	-0.49306				-0.64249	-0.624572	2.62758e-06				-3.34868	-2.12042
9	8		57.51	-2.11587	-3.05658			-0.535466	-0.587251	-0.769609				-1.26843	-1.15559			0.195206	0.520581	0.682245				-0.992116	-0.8266	-0.052742				1.83264	0.957256	1.02874	1			-3.5334	-2.99494	-0.549139				-0.73745	-0.665197	-0.00232176				-3.56906	-2.24175
9	8		59.51	-2.14618	-3.13704			-0.464078	-0.514419	-0.70534				-1.2216	-1.07843			0.155814	0.469634	0.647021				-1.00301	-0.781411	-0.039048				1.8254	0.97114	0.999591				-3.68558	-3.07535	-0.596995				-0.832507	-0.701783	-0.00996148				-3.76118	-2.34597
9	8		61.51	-2.16436	-3.18856			-0.391625	-0.437941	-0.635338				-1.16397	-0.99411			0.119202	0.414612	0.607722				-1.00337	-0.729287	-0.0269565				1.80498	0.975666	0.959249				-3.80396	-3.12949	-0.632685				-0.923002	-0.732582	-0.0225702				-3.92152	-2.4291
9	8		63.51	-2.17039	-3.2103	1	1	-0.321634	-0.362078	-0.562935				-1.09799	-0.905469			0.0869136	0.358162	0.565693				-0.992765	-0.671891	-0.0169983				1.77168	0.970343	0.907526				-3.88872	-3.15722	-0.654082				-1.00496	-0.75644	-0.0387623				-4.04793	-2.48842
9	8		65.51	-2.16511	-3.2025			-0.257359	-0.291148	-0.491614				-1.02677	-0.815871			0.0599767	0.303226	0.522473				-0.971725	-0.611504	-0.00944914				1.72686	0.955645	0.844751				-3.94104	-3.1594	-0.661115		1		-1.07567	-0.772949	-0.0567354				-4.13934	-2.52255
9	8		67.51	-2.15008	-3.16664			-0.20114	-0.228514	-0.424472				-0.95365	-0.728752			0.0387722	0.252454	0.479622				-0.941721	-0.550751	-0.00430191				1.67281	0.932963	0.771776				-3.96305	-3.13795	-0.655552	1			-1.13387	-0.782425	-0.0748692				-4.19563	-2.53155
9	8		69.51	-2.12735	-3.10574			-0.154089	-0.175943	-0.363776				-0.881789	-0.647126			0.0230824	0.207678	0.438549				-0.904959	-0.492216	-0.00131264				1.61251	0.904364	0.69004				-3.95778	-3.0959	-0.640439				-1.17963	-0.785755	-0.0920056				-4.21773	-2.51702
9	8		71.51	-2.09926	-3.02468			-0.116165	-0.133617	-0.310765				-0.813782	-0.573177			0.0122585	0.169713	0.400363				-0.864065	-0.438049	-9.18132e-05				1.54917	0.872221	0.601807				-3.92921	-3.03735	-0.619312				-1.21397	-0.784166	-0.107471				-4.20784	-2.48217
9	8		73.51	-2.06808	-2.93005			-0.0865251	-0.100609	-0.265735				-0.751454	-0.508092			0.00542908	0.138494	0.365805				-0.821723	-0.389678	0.000200065				1.48584	0.838828	0.510899				-3.8822	-2.96725	-0.595448				-1.2385	-0.778995	-0.120977				-4.16971	-2.43165
9	8		75.51	-2.03591	-2.82931			-0.0639197	-0.0754657	-0.228293				-0.695841	-0.452147			0.00167626	0.113391	0.335247				-0.780304	-0.347739	0.00122011				1.4251	0.806091	0.424088				-3.82222	-2.89094	-0.57137				-1.25509	-0.771505	-0.132499				-4.10889	-2.37108
9	8		77.51	-2.00446	-2.72938			-0.0470074	-0.0566309	-0.19765				-0.647302	-0.404948			0.000154028	0.0935178	0.308756				-0.741608	-0.312206	0.00279729				1.36882	0.775391	0.350433				-3.75489	-2.8135	-0.548715				-1.26556	-0.762776	-0.142163				-4.03246	-2.30621
9	8		79.51	-1.97504	-2.6356			-0.0345432	-0.0426884	-0.172865				-0.605707	-0.365709			-0.000146862	0.0779503	0.286171				-0.706764	-0.282624	0.00465385				1.31819	0.747582	0.294297				-3.68544	-2.73912	-0.528359				-1.27156	-0.753652	-0.150169				-3.94829	-2.24204
9	8		81.51	-1.94859	-2.55127			-0.0254653	-0.032453	-0.152995				-0.570616	-0.333472			-0.00108819	0.0658429	0.267196				-0.676297	-0.258322	0.00658649				1.27377	0.723087	0.253127				-3.6182	-2.6708	-0.510646				-1.27443	-0.744744	-0.156738				-3.8637	-2.18213
9	9	wPt-732092	82.41	-1.93781	-2.52005			-0.0222108	-0.0287102	-0.145306				-0.55788	-0.321757			-0.00169553	0.0613277	0.260377				-0.66531	-0.249646	0.0075554				1.25491	0.712263	0.237555				-3.59247	-2.64549	-0.503243				-1.27833	-0.743455	-0.159585				-3.82813	-2.15795
9	9		84.41	-1.86618	-2.89848			-0.0078506	-0.00597746	-0.0918521				-0.720887	-0.436361			-0.0016327	0.0494232	0.37871				-0.876993	-0.380389	0.0503805				0.951782	0.457225	0.0672514				-3.92706	-2.9994	-0.423629				-1.83589	-1.20263	-0.228809				-3.87278	-2.2012
9	10	wPt-741507	84.51	-1.85815	-2.90911			-0.00706704	-0.00507748	-0.0889911				-0.723816	-0.437876			-0.00174289	0.0481528	0.38334				-0.882842	-0.384087	0.0527567				0.933175	0.443312	0.0617341				-3.93728	-3.01042	-0.420556				-1.85663	-1.22103	-0.232264				-3.87115	-2.20064
9	11	wPt-731357	85.61	-1.48605	-2.8508			0.0091428	0.0137782	-0.0684816				-0.248169	-0.0769156			-0.0378175	0.00147813	0.303863				-0.491657	-0.140192	0.0528107				0.799685	0.341751	0.052783				-4.03388	-3.08207	-0.470165	1	1		-1.99985	-1.34579	-0.272491	1	1		-3.88574	-2.209
9	12	wmc533	86.71	-1.21697	-1.89858			0.0273209	0.0334305	-5.84148e-05				-0.143833	-0.023957			-0.0385968	0.00250365	0.234141				-0.33424	-0.0623991	0.190587				0.635934	0.225323	0.0132382				-2.96346	-2.0646	-0.203271				-1.5839	-0.993714	-0.176691				-3.2056	-1.65397
9	12		88.71	-1.3846	-2.15166		1	4.66232e-05	2.69055e-05	-0.021094				-0.320076	-0.132431			9.60043e-05	0.0986628	0.205655				-0.396863	-0.0922283	0.0801184				0.746978	0.303638	-0.00249112				-3.25059	-2.32462	-0.189419				-1.70818	-1.09607	-0.222869	1	1		-3.59599	-1.96398
9	13	gwm341	88.81	-1.39058	-2.13575	1		4.12595e-07	-2.67101e-06	-0.0227906				-0.326302	-0.137053			0.00033355	0.104747	0.204618				-0.396565	-0.0924807	0.0763772				0.750796	0.306604	-0.00322083				-3.23147	-2.31038	-0.187482				-1.69192	-1.08458	-0.223649				-3.57934	-1.95437
9	14	gwm191b	90.11	-1.25929	-1.50934			0.0115312	0.0181236	-0.015438				-0.150471	-0.0226296			-0.00384775	0.0429762	0.256999				-0.265218	-0.0303236	0.108351				0.729772	0.286061	-6.83388e-05				-2.51019	-1.67406	-0.111215				-1.23285	-0.705455	-0.135595				-2.75933	-1.30953
9	14		92.11	-1.26813	-1.11167			0.0538287	0.0892187	0.00095253				-0.100317	-4.39739e-05			-0.0506156	-0.00661902	0.175496				-0.267263	-0.0312677	0.189008				0.605229	0.137417	-0.0359738				-2.03417	-1.21916	-0.0303922				-0.908859	-0.502487	-0.098015				-2.33697	-1.09691
9	15	wmc375	94.11	-1.26082	-0.621362			0.119959	0.198394	0.033021				-0.0518003	0.0186908			-0.132481	-0.124628	0.106372				-0.249102	-0.0292705	0.262002				0.437993	0.0370886	-0.128797				-1.3171	-0.645615	-6.53637e-05				-0.543688	-0.28437	-0.0639235				-1.68225	-0.851142
9	15		96.11	-1.22565	-0.629477			0.131932	0.214432	0.0357962				-0.0432097	0.0285465			-0.133096	-0.134596	0.0962266				-0.227813	-0.0233873	0.260397				0.449078	0.0408396	-0.125462				-1.3452	-0.659161	4.66884e-06				-0.536166	-0.278148	-0.0572338				-1.67362	-0.864625
9	15		98.11	-1.18078	-0.63423			0.146198	0.233129	0.039063				-0.0338412	0.0427568			-0.133	-0.146254	0.0844037				-0.203156	-0.0172414	0.257167				0.460066	0.0453588	-0.121269				-1.36589	-0.670048	0.000210727				-0.525483	-0.269959	-0.049594				-1.65479	-0.876151
9	15		100.11	-1.12438	-0.63365			0.162688	0.254293	0.0427878				-0.0241521	0.0626073			-0.131681	-0.159473	0.07102				-0.175414	-0.0112327	0.251625				0.469594	0.0506482	-0.116104				-1.37403	-0.676121	0.000851857				-0.510829	-0.259418	-0.0411469				-1.62238	-0.88378
9	15		102.11	-1.05496	-0.625991			0.180972	0.277361	0.0468524				-0.0148701	0.0893008			-0.128495	-0.17385	0.0564508				-0.145295	-0.00591403	0.243034				0.475717	0.0565906	-0.109894				-1.36521	-0.675421	0.002137				-0.491469	-0.246218	-0.0321905				-1.57341	-0.885435
9	15		104.11	-0.971767	-0.610154			0.200135	0.301318	0.0510243				-0.00699431	0.123577			-0.122761	-0.188636	0.0414194				-0.114023	-0.00196007	0.230758				0.476034	0.0628905	-0.102641				-1.33655	-0.666624	0.00428269				-0.466916	-0.230228	-0.0232078				-1.50591	-0.87927
9	15		106.11	-0.875335	-0.585939			0.218778	0.324711	0.0549509				-0.00168699	0.16525			-0.113976	-0.202723	0.0270265				-0.0833351	-7.50923e-05	0.214476				0.468075	0.0690428	-0.0944488				-1.28703	-0.6493	0.00744041				-0.437133	-0.211597	-0.0148536				-1.41944	-0.86407
9	15		108.11	-0.767898	-0.554111			0.235234	0.345835	0.0582055				1.99783e-05	0.212894			-0.102101	-0.214781	0.01464				-0.0553004	0.000838393	0.19441				0.449984	0.0743876	-0.0855381				-1.21762	-0.623956	0.0115978				-0.402687	-0.19082	-0.00786662				-1.31539	-0.839539
9	15		110.11	-0.653674	-0.516278			0.247987	0.363055	0.0603928				0.00262821	0.263966			-0.0877841	-0.223551	0.00559498				-0.031939	0.00453071	0.17145				0.421306	0.0782704	-0.0762342				-1.13124	-0.591915	0.0165113				-0.364796	-0.168727	-0.00290447				-1.19713	-0.806399
9	15		112.11	-0.538659	-0.474622			0.256092	0.375188	0.0612783				0.00944602	0.315376			-0.0723259	-0.228199	0.000776612				-0.0147387	0.0110218	0.147077				0.38354	0.0802619	-0.0669238				-1.03258	-0.55509	0.0217438				-0.325194	-0.146368	-0.000355548				-1.0698	-0.766287
9	15		114.11	-0.429695	-0.431543			0.25941	0.381779	0.0608706				0.0197057	0.364226			-0.0572888	-0.228574	-0.000308534				-0.00427844	0.0197879	0.123029				0.340056	0.0803106	-0.0579925				-0.92761	-0.515679	0.0268093				-0.285839	-0.124828	0.000224908				-0.939853	-0.72148
9	15		116.11	-0.33286	-0.389292			0.258542	0.383155	0.0594048				0.0322064	0.408355			-0.0439572	-0.225222	-0.00356141				-0.000160152	0.0300539	0.100848				0.2952	0.0787308	-0.0497638				-0.822749	-0.475843	0.0313318				-0.248545	-0.105019	0.00216132				-0.814096	-0.674532
9	15		118.11	-0.251889	-0.349674			0.254551	0.380267	0.0572408				0.0456793	0.446553			-0.0330006	-0.219164	-0.00945746				0.0012585	0.0409867	0.0815446				0.252933	0.0760457	-0.0424555				-0.723775	-0.43744	0.0351219				-0.214686	-0.0875433	0.00559993				-0.698491	-0.627893
9	15		120.11	-0.187605	-0.313898			0.248621	0.374385	0.0547439				0.0590604	0.478484			-0.0244918	-0.211562	-0.0168463				0.00611666	0.0518532	0.0655072				0.215798	0.0727977	-0.0361714				-0.634869	-0.401853	0.038158				-0.185052	-0.0726662	0.00993094				-0.597046	-0.583602
9	15		122.11	-0.138574	-0.282582			0.241804	0.366792	0.052206				0.0716049	0.504452			-0.018137	-0.203437	-0.0247623				0.0132942	0.062105	0.0526405				0.18476	0.069421	-0.0309146				-0.558192	-0.369945	0.0405227				-0.15989	-0.0603641	0.0146219				-0.511392	-0.543109
9	15		124.11	-0.102238	-0.255857			0.234893	0.35857	0.0498203				0.0828782	0.525142			-0.013509	-0.195533	-0.0325167				0.0215755	0.0713918	0.0425716				0.159664	0.0662043	-0.0266182				-0.494107	-0.342111	0.0423399				-0.139034	-0.0504231	0.0192714				-0.441177	-0.507253
9	16	wPt-669482	125.01	-0.0893478	-0.245179			0.231427	0.354304	0.0484354				0.0873219	0.53272			-0.0118458	-0.192059	-0.0360511				0.0253496	0.0751572	0.0383374				0.150501	0.0650684	-0.025101				-0.469166	-0.330785	0.0430623				-0.130742	-0.0464742	0.0212359				-0.414273	-0.492641
9	16		127.01	-0.0714342	-0.189208			0.128301	0.221248	0.000206558				0.0648251	0.489856			-0.00384432	-0.155542	-0.106664				0.0217893	0.0724094	-0.0133956				0.210339	0.111869	-0.0531851				-0.392721	-0.260542	0.0533262				-0.0713724	-0.0117039	0.0171352				-0.347519	-0.413059
9	16		129.01	-0.0505336	-0.120965			0.046829	0.102827	-0.0382996				0.0434763	0.424333			-0.000182063	-0.115107	-0.186532				0.0177277	0.0663841	-0.175769				0.27253	0.165597	-0.0859859				-0.288608	-0.172263	0.0589691				-0.0252446	4.42345e-05	0.0124747				-0.254866	-0.288211
9	17	gwm645	129.41	-0.0467975	-0.108632			0.0358096	0.0849506	-0.0536933				0.0399288	0.410629			-1.66992e-05	-0.107329	-0.199308				0.0170919	0.0652749	-0.218554				0.284076	0.175951	-0.0919849				-0.26809	-0.156013	0.0595287				-0.0191655	0.000744864	0.0116968				-0.236606	-0.263408
9	17		131.41	-0.075921	-0.0963762			0.0108436	0.0426142	-0.0564673				0.0632675	0.518541			0.00868089	-0.0473486	-0.137849				0.0598117	0.148768	-0.187557				0.311126	0.199291	-0.0679496				-0.26648	-0.155354	0.0884309				-0.0192127	0.000911987	0.0333238				-0.235226	-0.262031
9	17		133.41	-0.112437	-0.0829208			6.9468e-05	0.0113522	-0.0571244				0.0922354	0.623511			0.0387333	-0.00860955	-0.0824612				0.132262	0.269583	-0.146616				0.32615	0.212203	-0.045238				-0.261871	-0.152573	0.123622				-0.0189385	0.00108969	0.0679232				-0.229852	-0.254513
9	17		135.41	-0.151451	-0.0695103			-0.00735201	2.9924e-05	-0.055352				0.123129	0.711501			0.0875857	0.00101325	-0.0405512				0.224454	0.408074	-0.103766				0.326778	0.211681	-0.0266917				-0.254374	-0.147684	0.161328				-0.0183295	0.00126102	0.112589				-0.220837	-0.241516
9	18	gwm664	136.81	-0.176627	-0.060856			-0.0207354	-0.0033392	-0.0530587				0.143647	0.759537			0.127769	0.0121819	-0.0211055				0.291405	0.502194	-0.0779486				0.320627	0.205396	-0.0171848				-0.247855	-0.143368	0.186709				-0.0177047	0.00138441	0.146287				-0.213113	-0.230439
9	18		138.81	-0.0869186	-0.0525046			-0.0303247	-0.0101414	-0.0509363				0.169683	0.780994			0.127436	0.0307544	-0.0342513				0.337058	0.57252	-0.0821087				0.344567	0.227542	-0.0369069				-0.225792	-0.139635	0.189112				-0.00779711	0.00672995	0.114256				-0.195624	-0.207915
9	18		140.81	-0.0191505	-0.0411196			-0.0426775	-0.0220765	-0.0468712				0.197446	0.784373			0.123469	0.0614187	-0.0522045				0.381213	0.634855	-0.0849365				0.363496	0.247315	-0.0673238				-0.193406	-0.129638	0.18447				-0.00114497	0.0179286	0.0773568				-0.169011	-0.172403
9	18		142.81	0.00169068	-0.0279975			-0.0571324	-0.039158	-0.0408046				0.223004	0.763194			0.115001	0.103659	-0.0725953				0.414829	0.674135	-0.0854603				0.372504	0.260188	-0.107494				-0.152633	-0.1125	0.170424				0.000719501	0.0351415	0.0414622				-0.134699	-0.126542
9	18		144.81	0.048628	-0.0158584			-0.0723799	-0.0597332	-0.0334711				0.242209	0.715594			0.102559	0.152909	-0.0912217				0.431387	0.6822	-0.0832423				0.368911	0.263008	-0.153475				-0.109561	-0.0903663	0.147953				0.00761694	0.0555975	0.0147407				-0.0979126	-0.0797179
9	18		146.81	0.141908	-0.00711027			-0.0869335	-0.0811397	-0.0261177				0.252701	0.645961			0.0881253	0.202605	-0.104919				0.430188	0.660625	-0.0787169				0.353868	0.255862	-0.200313				-0.0717154	-0.0677878	0.121662				0.0199188	0.0752179	0.00182397				-0.065224	-0.0425448
9	18		148.81	0.251838	-0.00225325			-0.0996692	-0.100967	-0.0197886				0.254949	0.565594			0.0740927	0.247328	-0.113118				0.41584	0.618925	-0.0729613				0.331696	0.241945	-0.244059				-0.0435653	-0.0487475	0.0969727				0.0342354	0.0912838	-0.000582888				-0.0405931	-0.0190963
9	19	m49p78.5	149.11	0.268047	-0.00181299			-0.101384	-0.103581	-0.0189824				0.254662	0.55393			0.0722538	0.253181	-0.11385				0.412977	0.611914	-0.0720424				0.328324	0.239573	-0.249938				-0.0403002	-0.0463495	0.0937669				0.0363307	0.0933069	-0.00106691				-0.0377575	-0.0167385
9	19		151.11	0.327154	-0.000400673			-0.113787	-0.0960605	-0.0174636				0.23918	0.550826			0.0834291	0.247644	-0.100377				0.391406	0.594918	-0.0609313				0.353174	0.228021	-0.238332				-0.0336482	-0.0365828	0.0970432				0.0433698	0.103589	-0.00121457				-0.0421927	-0.0183148
9	19		153.11	0.398106	4.05646e-05			-0.127076	-0.08614	-0.0154824				0.219549	0.542468			0.0960875	0.238354	-0.0853724				0.364204	0.571687	-0.0490522				0.377713	0.21329	-0.224544				-0.0264599	-0.026383	0.0996326				0.0518331	0.115028	-0.00137188				-0.0471752	-0.0200029
9	19		155.11	0.478338	0.00129223			-0.139648	-0.0739609	-0.0130877				0.195861	0.527421			0.109286	0.224415	-0.0695183				0.331552	0.541798	-0.0371091				0.398965	0.195394	-0.208737				-0.0192074	-0.0166366	0.100823				0.0615005	0.127024	-0.0015359				-0.0525169	-0.0217037
9	19		157.11	0.563187	0.00454866			-0.149542	-0.0602585	-0.0104426				0.168996	0.504976			0.121638	0.205523	-0.0537779				0.294555	0.505695	-0.025951				0.414073	0.174857	-0.191367				-0.012504	-0.00843672	0.100021				0.0718952	0.138757	-0.00170419				-0.0579388	-0.023293
9	19		159.11	0.647083	0.00981815			-0.155244	-0.0462979	-0.00780747				0.140658	0.475541			0.131736	0.182391	-0.0392223				0.255236	0.464823	-0.0163988				0.421222	0.152754	-0.173147				-0.00696621	-0.00278241	0.0970022				0.0823392	0.149354	-0.001876				-0.0631158	-0.0246485
9	19		161.11	0.725045	0.0166556			-0.15635	-0.0334867	-0.00545781				0.113034	0.440749			0.138672	0.156874	-0.0267682				0.216175	0.421461	-0.00903164				0.420163	0.130529	-0.154943				-0.00302083	-0.000193073	0.0920083				0.0921013	0.158116	-0.00205305				-0.0677452	-0.0256832
9	19		163.11	0.793657	0.0243266			-0.153596	-0.0228678	-0.0035805				0.0881504	0.403177			0.142328	0.131489	-0.0169469				0.179863	0.378265	-0.004038				0.412111	0.109635	-0.137599				-0.000771183	0.000509946	0.0856395				0.100577	0.164688	-0.00223974				-0.071615	-0.0263688
9	19		165.11	0.851301	0.0320791			-0.148336	-0.0148353	-0.00222358				0.0672904	0.365706			0.143257	0.1085	-0.00982452				0.148095	0.337677	-0.00121412				0.399183	0.0911636	-0.121796				-9.16395e-06	0.00304523	0.0786189				0.107413	0.169098	-0.00244237				-0.0746425	-0.0267369
9	19		167.11	0.897861	0.0393402			-0.141946	-0.00921051	-0.00132363				0.0508124	0.330822			0.142338	0.0892129	-0.00509294				0.121702	0.30146	-9.51574e-05				0.38369	0.0756664	-0.107958				0.000346211	0.00692243	0.071582				0.112527	0.171668	-0.00266786				-0.0768647	-0.0268579
9	20	m83p65.9	167.21	0.899888	0.039621			-0.141465	-0.00896623	-0.00127509				0.0502036	0.329337			0.142108	0.0882917	-0.0049243				0.120638	0.299962	-7.13138e-05				0.382934	0.0749883	-0.107349				0.000376004	0.00710569	0.0711873				0.112618	0.171615	-0.00269346				-0.0770314	-0.0269054
9	20		169.21	0.9361	0.0337622			-0.103708	-0.00231629	0.000305711				0.0576189	0.327403			0.108846	0.0590402	-0.00403518				0.119057	0.301061	0.00289372				0.374552	0.063363	-0.0995248				-2.05646e-05	0.0052273	0.0537017				0.0918561	0.143711	-0.0068238				-0.0959651	-0.0377403
9	20		171.21	0.969444	0.0275421			-0.0668373	3.43974e-05	0.0068289				0.066502	0.323399			0.0745678	0.032452	-0.00306875				0.116164	0.299051	0.0176182				0.361005	0.0499608	-0.0906154				-0.00100156	0.0034443	0.0362711				0.0702107	0.113935	-0.0137882				-0.11939	-0.0519677
9	20		173.21	0.995243	0.0212257			-0.0345204	0.00444304	0.0254882				0.0767093	0.316541			0.0425003	0.0119276	-0.00209518				0.11154	0.29242	0.0527004				0.341065	0.0355845	-0.0807263				-0.00379036	0.00189702	0.0204382				0.048973	0.0838406	-0.0242463				-0.147263	-0.0698905
9	20		175.21	1.00887	0.0151718	1		-0.0110332	0.0176233	0.0605383				0.0878528	0.306159			0.0169003	0.00100115	-0.00121138				0.104918	0.279998	0.116199				0.31417	0.0216605	-0.0701093				-0.00875533	0.000737307	0.00810271				0.0298067	0.0555293	-0.0385395				-0.178867	-0.0913924
9	20		177.21	1.00683	0.00978499			-0.000350054	0.0407117	0.113048				0.0992986	0.29191			0.00221353	-0.00251965	-0.000522085				0.0963339	0.261472	0.207651				0.280897	0.0100697	-0.0591706				-0.0160329	9.8089e-05	0.00110764				0.0144743	0.0313762	-0.0564662				-0.212773	-0.115824
9	20		179.21	0.987675	0.00543138			0.00484499	0.0733034	0.178623				0.110261	0.273975			-0.00148814	-0.0177523	-0.00010949				0.0862099	0.237714	0.312824				0.243176	0.00256562	-0.0484284				-0.0254363	-5.84148e-05	-0.00061164				0.0043868	0.0134834	-0.0772019				-0.247099	-0.142064
9	20		181.21	0.952446	0.00234651			0.0242903	0.113376	0.248725				0.119978	0.253142			-0.0148782	-0.0458796	2.69273e-06				0.0752879	0.210662	0.41254				0.204014	1.78067e-06	-0.0384199				-0.0364605	-0.000619197	-0.00659199				0.000161759	0.00304925	-0.0994598				-0.279952	-0.168758
9	20		183.21	0.904512	0.000579739			0.0559078	0.157855	0.314813				0.1279	0.230695			-0.0395745	-0.0841883	0.000169924				0.0644243	0.182778	0.493987				0.166684	-0.00196591	-0.0295871				-0.0483948	-0.00170228	-0.0178604				-0.00144673	-8.70793e-06	-0.121824				-0.309851	-0.194621
9	20		185.21	0.848855	1.91097e-06			0.0954463	0.203464	0.371378				0.133792	0.208118			-0.0712235	-0.128868	0.000535179				0.054354	0.156324	0.55306				0.133748	-0.00713722	-0.0221893				-0.0604905	-0.00317403	-0.0325763				-0.00711896	-0.00317737	-0.143077				-0.335933	-0.218665
9	20		187.21	0.790895	-0.000365451			0.138499	0.24742	0.416411				0.137724	0.186748			-0.105539	-0.175969	0.00100797				0.0455435	0.132842	0.59169				0.106489	-0.0139711	-0.0162823				-0.0721066	-0.00488002	-0.0488645				-0.0157042	-0.0107633	-0.162388				-0.357932	-0.240279
9	21	m43p78.13a	189.21	0.7364	-0.00134999			0.181067	0.2874	0.450331				0.139753	0.167323			-0.138975	-0.221783	0.00146104				0.0381276	0.112962	0.614089				0.0855142	-0.0209473	-0.011762				-0.082559	-0.00660684	-0.0653131				-0.0255028	-0.0206464	-0.179527				-0.37562	-0.258791
9	21		191.21	0.884708	0.0010537			0.156782	0.250103	0.457771				0.0986133	0.113202			-0.119995	-0.188625	-0.00678578				0.0236266	0.0830684	0.520392				0.185203	0.000216352	-0.00904849				-0.0470421	-2.34528e-06	-0.105381				-0.000218979	0.000143192	-0.237581				-0.287468	-0.17596
9	22	psr858.2	191.81	0.918985	0.00274137			0.149231	0.237421	0.456922				0.08808	0.0996106			-0.112861	-0.175774	-0.0135921				0.0200588	0.075043	0.489871				0.21498	0.00364384	-0.00821401				-0.0377871	0.000471944	-0.117866				0.000769815	0.00328597	-0.254528				-0.255239	-0.148082
9	22		193.81	1.25513	0.00796606			0.138044	0.233082	0.357916				0.0996188	0.121637			-0.0944191	-0.155009	-0.00199514				0.0239288	0.0872241	0.446691				0.293816	0.0198379	0.000465863				-0.0258982	0.00327555	-0.131407				0.0121877	0.0220307	-0.203912				-0.243013	-0.135898
9	23	wPt-7705	195.31	1.47854	0.0138438			0.121901	0.213767	0.259027				0.101399	0.126865			-0.0789824	-0.133997	7.13138e-05				0.026388	0.0928432	0.374185				0.337886	0.037626	0.0109217				-0.0180661	0.00718777	-0.138261				0.0296328	0.0466268	-0.167834				-0.229817	-0.123664
9	23		197.31	2.68981	0.15767			0.136792	0.216247	0.437449				0.384099	0.462403			-0.094053	-0.142728	-0.00238992				0.216677	0.387554	0.505083				0.397374	0.0640017	0.0173804				0.0070283	0.113309	-0.104866				0.216276	0.280463	-0.118583				-0.0438243	-0.00148415
9	24	wPt-730886	197.61	2.78981	0.186138			0.138433	0.215975	0.462661				0.426255	0.510436			-0.0959299	-0.143922	-0.00330076				0.250488	0.431067	0.522334				0.405094	0.0680089	0.0184489				0.0129913	0.135583	-0.100519				0.250046	0.320096	-0.112191				-0.0279351	4.95548e-05
9	24		199.61	3.03907	0.13824			0.0932545	0.204578	0.542204				0.337082	0.491979			-0.030486	-0.123926	-0.0188159				0.215278	0.394486	0.531904				0.364081	0.0489996	0.0260399				0.00385357	0.0967831	-0.123007				0.167712	0.208536	-0.134435				-0.0436747	-0.00063557
9	24		201.61	3.23065	0.0898369			0.0490687	0.181727	0.575207				0.229526	0.437544			-0.000120673	-0.0955153	-0.047292				0.176334	0.347473	0.490933				0.306131	0.0308203	0.0341483				9.07709e-06	0.0589466	-0.143741				0.0908478	0.10595	-0.157622				-0.0598318	-0.0035111
9	25	wPt-6909	203.41	3.35357	0.0540414			0.0209119	0.156098	0.563844				0.142221	0.36216			0.0146654	-0.0688264	-0.0785012				0.142831	0.301153	0.426392				0.248188	0.0178619	0.0408075				-0.00212282	0.0323391	-0.157817				0.0410942	0.0424987	-0.176509				-0.0702659	-0.00764343
9	25		205.41	3.41774	0.0442708	1		0.0163405	0.171715	0.554306				0.17624	0.476999			0.0299201	-0.0542053	-0.00938712				0.188954	0.402852	0.577082				0.212248	0.00500686	0.0835838				-0.00577694	0.0211149	-0.116554				0.018399	0.0196911	-0.105178				-0.089473	-0.0139881
9	25	wPt-730935	207.41	3.2553	0.0335178			0.0109376	0.168422	0.542108				0.197219	0.543271			0.0491951	-0.037203	0.00919629				0.215677	0.454118	0.737442				0.15708	-1.08578e-07	0.139328				-0.0111658	0.0116423	-0.0699177				0.00411611	0.00485596	-0.045058				-0.107284	-0.0214576
10	1	psp3028_4A	0.01	0.444673	0.000319066			-0.657751	-0.405528	0.152011				-0.0130193	0.0909672			0.525134	0.176003	0.0447949				0.05672	0.086582	0.152639				-0.000955657	-0.00013355	-0.712774				-0.00180387	-9.55266e-05	0.0150105				-0.0186061	0.00686888	-0.221367				0.0204378	0.0542586
10	2	wmc179.3	1.11	0.288749	-0.0267022			-0.610627	-0.379397	0.0931946				-0.0635358	0.017398			0.533717	0.193119	0.0327262				0.00826202	0.0167164	0.0864827				-0.000100847	0.000250141	-0.816069				-0.0385943	-0.0320276	-0.00270098				-0.0839911	-0.00720093	-0.415236				-0.00127789	0.000491162
10	2		3.11	0.34788	-0.0482565			-0.681838	-0.440218	0.0687759				-0.0660114	0.0128152			0.59217	0.234385	0.0250162				0.0102035	0.0222872	0.0595204				-0.000511792	0.000639718	-0.785399				-0.0639678	-0.0596116	-0.00323253				-0.116382	-0.0233795	-0.388386				-0.007459	-0.00193246
10	2		5.11	0.414189	-0.080261			-0.754674	-0.50729	0.041654				-0.0673912	0.00806556			0.649008	0.282428	0.015663				0.0124928	0.0293137	0.0320482				-0.00140795	0.00131609	-0.738905				-0.0998937	-0.10129	-0.00385286				-0.15801	-0.0529982	-0.355817				-0.0206521	-0.0143904
10	2		7.11	0.476868	-0.122756			-0.820249	-0.574114	0.0169756				-0.0668985	0.00386591			0.69289	0.333648	0.00637288				0.0149101	0.0372662	0.00999583				-0.00289783	0.00231429	-0.677203				-0.146034	-0.15708	-0.00452877				-0.207449	-0.0980878	-0.31848				-0.0421548	-0.0410787
10	2		9.11	0.522609	-0.172639			-0.870286	-0.633136	0.00208884				-0.0641069	0.00101679			0.712871	0.382891	0.000614311				0.0171046	0.0450395	0.00014886				-0.00488858	0.00356521	-0.603987				-0.19926	-0.222436	-0.00520758				-0.26107	-0.157262	-0.2783				-0.0716255	-0.0823677
10	2		11.11	0.542319	-0.224572			-0.900052	-0.678528	-0.00153744				-0.0592695	1.86754e-06			0.703787	0.425351	-0.000936265				0.0187406	0.0513898	-0.00561336				-0.00706182	0.00489427	-0.525346				-0.254575	-0.289924	-0.00583073				-0.314099	-0.225543	-0.237878				-0.106846	-0.134917
10	2		13.11	0.535314	-0.273333			-0.909399	-0.707892	-0.0130138				-0.0532387	-0.000721368			0.669031	0.458269	-0.00593314				0.0196704	0.0555918	-0.0232335				-0.00905016	0.00610432	-0.448159				-0.307066	-0.352706	-0.00635273				-0.362297	-0.296277	-0.199868				-0.144466	-0.193046
10	2		15.11	0.509073	-0.315515			-0.901999	-0.722265	-0.0302977				-0.0470201	-0.00262274			0.618884	0.481336	-0.0124931				0.0199734	0.0576993	-0.0465398				-0.0106366	0.00707286	-0.378194				-0.35333	-0.406577	-0.00675366				-0.403081	-0.363513	-0.166313				-0.181176	-0.251048
10	3	gwm165.3	16.31	0.489866	-0.335901			-0.893342	-0.726158	-0.0405406				-0.0433217	-0.0039468			0.5876	0.491761	-0.0165417				0.02016	0.0586316	-0.0602873				-0.0114025	0.00748884	-0.34147				-0.376292	-0.432673	-0.00671199				-0.422587	-0.399231	-0.148076				-0.200756	-0.28262
10	4	cfd24	17.41	0.587038	-0.2243			-1.03145	-0.845005	-0.00186337				-0.0212325	0.000422215			0.680379	0.581461	-0.0601239				0.0509834	0.115312	-0.0198396				-0.01495	0.00439166	-0.33831				-0.273493	-0.312986	0.00531868				-0.323234	-0.293442	-0.0598687				-0.116982	-0.164565
10	5	mwg58_4AL	18.51	0.508856	-0.334415			-1.32223	-1.17322	-0.0149762	1	1		-0.0560509	-0.0090742			0.855268	0.81841	-0.0787486				0.0365216	0.0870539	-0.0561511				-0.000812009	0.0318451	-0.335709				-0.386309	-0.444773	0.0130793				-0.374631	-0.348931	-0.0401949				-0.185501	-0.26133
10	6	m77p64.6a_4A	19.61	0.429164	-0.356346			-1.12899	-0.94442	-0.0630683				-0.0955223	-0.0270828			0.720208	0.628372	-0.0450992				0.0112764	0.04439	-0.110212				0.000727383	0.058412	-0.236467				-0.390305	-0.454781	0.0007919				-0.350404	-0.321537	-0.0447432				-0.203409	-0.284819
10	6		21.61	0.381549	-0.137405			-1.27776	-1.04939	-0.149103	1	1		-0.0330992	2.54289e-05			0.82263	0.707205	-0.0219959				0.0500508	0.124023	-0.192376				-0.00471496	0.0157935	-0.225731				-0.177978	-0.204983	0.0700037				-0.181037	-0.14649	3.73941e-05				-0.060311	-0.0837963
10	7	psr927.2_4AL	21.71	0.376544	-0.130004			-1.27726	-1.04654	-0.153832				-0.0312756	0.000132986			0.825155	0.708218	-0.0209109				0.0515626	0.126947	-0.196112				-0.00540054	0.0143089	-0.224704				-0.170087	-0.195526	0.074478				-0.175317	-0.140752	0.000222497				-0.0561787	-0.0777829
10	8	wPt-798213	22.81	0.214701	-0.231441			-0.948243	-0.694709	-0.197845				-0.0845562	-0.0110249			0.632132	0.464985	-0.00299635				0.00171138	0.0264511	-0.197419				-0.020157	0.00137021	-0.163015				-0.245515	-0.291648	0.0107245				-0.3463	-0.311317	-0.00701991				-0.136598	-0.188164
10	9	wmc420	24.41	0.157657	-0.34649			-0.815097	-0.587	-0.366081				-0.125196	-0.0359863			0.542833	0.385916	0.00406882				-0.00182387	0.00414795	-0.302067				-0.0155957	0.00349435	-0.165404				-0.344676	-0.409351	-0.00284686				-0.449448	-0.420947	-0.05079				-0.227597	-0.315864
10	9		26.41	0.237419	-0.399865			-0.609811	-0.394064	-0.151774				-0.0730101	-0.00912727			0.447493	0.286919	0.042198				-3.73507e-05	0.0107418	-0.061535				-0.0219602	0.0013618	-0.134861				-0.398725	-0.477892	1.43322e-06				-0.561672	-0.543362	-0.0311268				-0.270903	-0.383557
10	9		28.41	0.313657	-0.432257			-0.39439	-0.212272	-0.0171428				-0.0322524	1.11835e-05			0.340539	0.18559	0.113587				0.000987514	0.0201095	0.0120117				-0.0281018	0.00015798	-0.0933131				-0.437576	-0.523844	0.00322552				-0.649212	-0.63716	-0.0153746				-0.302242	-0.425925
10	10	gwm30.2	28.91	0.330088	-0.436368			-0.346024	-0.175356	-0.00513629				-0.0248757	0.000705147			0.314803	0.163197	0.132544				0.00161353	0.0226221	0.0335132				-0.0293495	4.9468e-05	-0.083582				-0.444017	-0.530867	0.00483173				-0.664846	-0.653447	-0.0124585				-0.307332	-0.431766
10	10		30.91	0.330258	-0.377017			-0.253159	-0.114125	-0.000550814				-0.0137089	0.00394245			0.233836	0.108497	0.10197				0.000741998	0.0212255	0.03992				-0.0198928	0.00135841	-0.124756				-0.409686	-0.462914	0.00906191				-0.596478	-0.579838	-0.0156559				-0.276119	-0.380872
10	10		32.91	0.327814	-0.31034			-0.158152	-0.0571907	0.00105292				-0.00497244	0.0106613			0.146146	0.0556202	0.0693578				0.000149577	0.0193441	0.0471269				-0.0110302	0.00507227	-0.17934				-0.366105	-0.385669	0.0152969				-0.514971	-0.491747	-0.0195147				-0.238724	-0.32563
10	10		34.91	0.322368	-0.239924			-0.0748161	-0.0156731	0.00877257				-0.000382237	0.0213629			0.0658493	0.0156541	0.0390588				-1.83931e-05	0.0170615	0.0546384				-0.00414463	0.0117242	-0.246642				-0.314265	-0.302751	0.0236124				-0.423851	-0.393457	-0.0239655				-0.196984	-0.26863
10	10		36.91	0.313936	-0.17154			-0.0189904	-1.10749e-05	0.0243602				0.0011066	0.0357439			0.013011	2.56026e-05	0.0158636				-0.000460803	0.0145551	0.0617932				-0.000455396	0.0210917	-0.323399				-0.257527	-0.220602	0.033659				-0.329957	-0.293334	-0.0288498				-0.154232	-0.213246
10	10		38.91	0.303009	-0.111851			-6.7101e-06	0.013375	0.0462575				0.00720638	0.0526623			-0.000790228	-0.0125087	0.00288856				-0.00146799	0.0120544	0.0679715				0.000447318	0.0321098	-0.404422				-0.201229	-0.147378	0.0446931				-0.242142	-0.202114	-0.0339386				-0.114441	-0.162933
10	10		40.91	0.290482	-0.065746			0.0145015	0.0494666	0.0713425				0.0175755	0.070544			-0.023469	-0.0462313	-0.000184756				-0.00290856	0.00977079	0.0728031				0.00364343	0.0433462	-0.484063				-0.150893	-0.0896797	0.0557994				-0.168135	-0.128603	-0.038974				-0.080828	-0.120291
10	10		42.91	0.277441	-0.0343117			0.050533	0.0975563	0.0963912				0.0304466	0.087915			-0.0647583	-0.0899561	-0.00522999				-0.00457887	0.00784041	0.0762438				0.00892582	0.0536219	-0.557641				-0.110016	-0.0494875	0.0661673				-0.111572	-0.0758935	-0.0437178				-0.0548298	-0.0864302
10	11	psr593.2	43.71	0.272564	-0.0254353			0.0673264	0.117347	0.105691				0.0356802	0.0945023			-0.0826005	-0.107877	-0.0085876				-0.00530743	0.00720439	0.0772432				0.0115012	0.0573408	-0.583167				-0.0966528	-0.0379032	0.0697125				-0.0936629	-0.0602289	-0.04538				-0.0466101	-0.0753012
10	11		45.71	0.302726	-0.0107917			0.000592812	0.0589321	0.0965422				0.0111876	0.119286			-0.0203231	-0.113194	-0.00650354				-0.0214547	0.0110183	0.0736587				0.0835334	0.0752922	-0.331671				-0.0851422	-0.0193353	0.0304418				-0.0386401	-0.0278061	-0.0283027				-0.0415947	-0.0490098
10	12	gwm397b	46.91	0.312355	-0.00483153			-0.0132531	0.0327932	0.0908442				0.00288971	0.134995			-0.00245201	-0.115993	-0.0052919				-0.0348978	0.013639	0.0716608				0.147069	0.0864122	-0.191554				-0.0766959	-0.0108362	0.0141959				-0.0164431	-0.013613	-0.0198803				-0.0379305	-0.0352686
10	12		48.91	0.480148	0.00257153			-0.0144874	0.056239	0.107286				0.00697846	0.157526			-0.00308085	-0.20908	0.00817566				-0.0148555	0.0137792	0.139351				0.276066	0.0606072	-0.107365				-0.0239773	0.00161987	0.00118265				0.00979071	0.0161055	-0.0314296				-0.000366732	0.000195461
10	13	wPt-3638	50.11	0.579429	0.0146517			-0.0144355	0.0684052	0.11046				0.0100592	0.168848			-0.00311025	-0.267776	0.0300367				-0.0066683	0.0139328	0.177812				0.335229	0.0478724	-0.0647251				-0.00643296	0.0154509	-0.000205038				0.0522185	0.0693081	-0.0390222				0.00719689	0.0173425
10	14	mwg634.2_4AL	51.21	0.531529	0.0592289			-0.0467935	0.0276656	0.05722				0.00838651	0.172328			0.012579	-0.0981244	0.044942				0.000139457	0.051523	0.120909				0.454194	0.106314	-0.116705				0.00039874	0.0553033	0.00802365				0.13482	0.17374	-0.0190722				0.0303157	0.057033
10	14		53.21	0.730159	0.0889719			-0.112139	0.00796588	0.0525689				0.000223322	0.12643			0.0229127	-0.0716249	0.0757333				-0.000495136	0.0466726	0.129983				0.599192	0.129282	-0.0751457				0.00601201	0.0860602	0.0061377				0.267271	0.27674	-0.0148236				0.0300806	0.0633109
10	14		55.21	0.927742	0.125208			-0.190895	7.66558e-06	0.0473337				-0.00398803	0.0856837			0.0350837	-0.0441361	0.112102				-0.00322578	0.0416593	0.138374				0.724972	0.149233	-0.0403821				0.0184359	0.123909	0.00439081				0.431998	0.39734	-0.0106233				0.0296768	0.06973
10	15	dupw004a	55.61	0.963502	0.132655			-0.204898	-0.000162866	0.0463899				-0.00596977	0.0787408			0.0372872	-0.0393942	0.119379				-0.00397205	0.0406826	0.140168				0.743821	0.152149	-0.0349447				0.0215649	0.131728	0.00406009				0.464551	0.420947	-0.00991368				0.0296641	0.0709345
10	15		57.61	0.971405	0.136021			-0.105234	0.00106523	0.0645326				0.00020139	0.0664818			0.0166089	-0.0364582	0.161008				-0.000329207	0.0337129	0.212133				0.508523	0.106682	-0.0355432				0.0379743	0.13856	0.000292204				0.428194	0.406391	-0.0180199				0.0488952	0.0714515
10	15		59.61	0.923265	0.136025			-0.0333817	0.00617594	0.0839048				0.0115975	0.0547898			0.0038063	-0.0335575	0.206916				0.000799978	0.026784	0.287499				0.275306	0.0642204	-0.0361655				0.0581294	0.142243	-0.00095633				0.369952	0.371677	-0.0282448				0.0721271	0.0707041
10	16	gwm269.2	60.51	0.888955	0.13457			-0.0146977	0.00974588	0.0924856				0.021192	0.0499871			0.00109531	-0.0324352	0.227367				0.00220306	0.0238159	0.319288				0.191262	0.0481493	-0.0363655				0.0671042	0.142355	-0.00263781				0.339613	0.350722	-0.033068				0.0825458	0.0697856
10	16		62.51	1.15813	0.108732			-0.00122417	0.0473889	0.185019				0.0135747	0.0428218			-7.03583e-06	-0.061197	0.221681				-0.00117865	0.00567181	0.477148				0.0455054	-0.00339991	-0.0181282				0.0573198	0.123747	-0.0028742				0.178062	0.176908	-0.0250288				0.0729326	0.0612491
10	17	wPt-667474	63.11	1.20319	0.101666			-8.66884e-05	0.0629353	0.21467				0.0116748	0.0407221			-0.000181412	-0.0704568	0.218601				-0.00334497	0.00267566	0.52251				0.019954	-0.0188426	-0.0139532				0.0547256	0.118616	-0.00290241				0.135517	0.131266	-0.022694				0.0702929	0.0588904
10	17		65.11	1.32635	0.17522			0.00833939	0.132031	0.303684				0.0209998	0.0532578			-0.00837442	-0.113532	0.132738				-0.00363309	0.00255742	0.555652				0.00324	-0.0613787	-0.0269711				0.106746	0.211209	-7.98263e-05				0.161644	0.159585	-0.0183279				0.0975166	0.0890319
10	17		67.11	1.43203	0.269609			0.0414614	0.232646	0.399617				0.0338864	0.0676538			-0.0313567	-0.169176	0.0565093				-0.00386786	0.0023501	0.565078				-0.0014276	-0.135195	-0.0453892				0.180122	0.332659	0.00187309				0.188525	0.188758	-0.0134534				0.130049	0.126509
10	17		69.11	1.50715	0.367805			0.0994006	0.351331	0.47813				0.049459	0.0824173			-0.0689849	-0.231543	0.0097939				-0.00400254	0.00206736	0.54416				-0.0181814	-0.233486	-0.0669329				0.265729	0.461775	0.00927355				0.212559	0.214432	-0.00880571				0.164502	0.166671
10	17		71.11	1.54823	0.455171			0.171523	0.467551	0.525808				0.0660066	0.0959134			-0.116058	-0.292547	-0.00110934				-0.00402258	0.0017529	0.496891				-0.0507307	-0.339712	-0.0878576				0.351215	0.580086	0.02043				0.231116	0.233532	-0.00507815				0.196835	0.203811
10	18	wmc468	72.71	1.55824	0.513022	1		0.229608	0.547617	0.542056				0.0782767	0.104675			-0.155137	-0.335964	-0.0153082				-0.0040521	0.00147094	0.448951				-0.0832641	-0.420055	-0.102217				0.413584	0.661403	0.0297369				0.241397	0.243599	-0.00303301				0.219404	0.228948
10	18		74.71	1.25446	0.610951			0.226812	0.556198	0.457397				0.0179486	0.0446241			-0.128337	-0.402589	-0.000536764				-0.0404019	-0.00696736	0.365927				-0.158331	-0.566963	-0.143768				0.516738	0.850558	0.0111405				0.223339	0.242836	-0.0282835				0.302044	0.321924
10	18		76.71	0.89803	0.614981			0.215441	0.528469	0.354366				-0.00117309	0.00514908			-0.0928723	-0.449143	0.00780189				-0.115447	-0.0445974	0.280213				-0.253438	-0.704539	-0.190981				0.565902	0.913983	0.000717894				0.192393	0.225732	-0.0786987				0.361856	0.375562
10	19	wmc258_4A	78.51	0.583212	0.545911			0.199477	0.482274	0.2613				-0.0291237	-0.00215123			-0.0618417	-0.469485	0.030567				-0.198149	-0.0960901	0.210127				-0.338451	-0.800347	-0.231779				0.556633	0.862628	-0.0015694				0.158962	0.198283	-0.1282				0.379215	0.371765
10	19		80.51	0.497893	0.438651			0.16986	0.457433	0.193681				-0.0461353	-0.00928384			-0.0504839	-0.478433	0.0876588				-0.220433	-0.121484	0.205987				-0.334343	-0.795507	-0.172017				0.489608	0.729313	-0.0165053				0.114899	0.150904	-0.15632				0.332635	0.321211
10	19		82.51	0.40176	0.321536			0.138066	0.42444	0.124441				-0.0683056	-0.022461			-0.0379104	-0.471492	0.183401				-0.243078	-0.151071	0.195277				-0.320161	-0.757532	-0.114852				0.404692	0.575169	-0.0515843				0.0711106	0.100802	-0.187193				0.276801	0.259019
10	19		84.51	0.301251	0.207088			0.106715	0.384354	0.0647236				-0.0947083	-0.0417424			-0.025681	-0.44474	0.312841				-0.264248	-0.18293	0.177595				-0.296317	-0.691597	-0.0664754				0.309177	0.411203	-0.1056				0.0346539	0.0557564	-0.217484				0.217069	0.192212
10	19		86.51	0.207393	0.112757			0.0786254	0.340369	0.0241928				-0.123467	-0.0659698			-0.0154885	-0.401115	0.460251				-0.282545	-0.214646	0.155266				-0.26632	-0.609463	-0.031378				0.216911	0.259831	-0.169406				0.0110942	0.023347	-0.243914				0.160792	0.130851
10	20	psr466.2_4A	88.51	0.132927	0.0505357			0.0554896	0.29608	0.00467134				-0.151643	-0.0924937			-0.00814545	-0.348887	0.606321				-0.296478	-0.243161	0.132919				-0.235599	-0.526131	-0.0107517				0.142294	0.146101	-0.231162				0.00105175	0.00595301	-0.264272				0.114417	0.0831176
10	21	wg232.7_4A	89.61	0.177562	0.0575491			0.0217128	0.181917	0.0377884				-0.10015	-0.0534959			-0.000180912	-0.221572	0.491715				-0.20852	-0.160951	0.206577				-0.292569	-0.618257	-0.0395634				0.142733	0.147834	-0.152238				0.000117807	0.00256523	-0.250822				0.127193	0.0942397
10	22	wmc283.2	90.71	0.0521107	0.0364169			0.0185456	0.159069	-3.30727e-05				-0.155552	-0.111062			-0.00259142	-0.253657	0.384176				-0.297066	-0.253476	0.048401				-0.367577	-0.738327	-0.0671293				0.118434	0.120917	-0.260127				-0.00196853	-0.000152226	-0.398945				0.102951	0.0687016
10	22		92.71	0.0595073	0.0371137			0.00887016	0.131521	0.0106531				-0.135984	-0.0874017			-2.82302e-07	-0.203213	0.384515				-0.247473	-0.20065	0.10867				-0.390031	-0.790948	-0.0473857				0.115374	0.116677	-0.249028				-0.00541301	-0.00177375	-0.368206				0.112991	0.0796505
10	22		94.71	0.0607873	0.0372428			0.00248358	0.104209	0.0466297				-0.115975	-0.0644216			0.0026914	-0.155106	0.377421				-0.198112	-0.149107	0.1872				-0.409326	-0.83436	-0.0298888				0.110667	0.110347	-0.22884				-0.0106539	-0.00530623	-0.321542				0.121906	0.0898569
10	23	wmc262	96.21	0.0573227	0.0370296			0.000333594	0.085884	0.0847936				-0.101856	-0.0494888			0.00791972	-0.123819	0.367509				-0.164607	-0.115328	0.245164				-0.420938	-0.857659	-0.0197157				0.106605	0.104846	-0.209828				-0.0152117	-0.00882358	-0.281794				0.127349	0.0961462
10	23		98.21	0.051273	0.0565148			0.00612339	0.0851577	0.0963666				-0.0644799	-0.0452989			0.00138248	-0.116916	0.310726				-0.122152	-0.0966922	0.234965				-0.5734	-0.893128	-0.0462259				0.153241	0.134119	-0.162746				-0.00889794	-0.00631342	-0.263559				0.174203	0.114858
10	23		100.21	0.0431543	0.0824685			0.0218401	0.0830095	0.108458				-0.0307562	-0.0402315			-0.000561303	-0.10772	0.24399				-0.0777299	-0.0758339	0.217726				-0.758954	-0.920808	-0.0885964				0.213804	0.169083	-0.113376				-0.00339716	-0.00375309	-0.24102				0.233374	0.136437
10	23		102.21	0.0334934	0.114247			0.0497579	0.079183	0.119545				-0.00734645	-0.0345359			-0.00828484	-0.0963928	0.171855				-0.037819	-0.0544908	0.193185				-0.948574	-0.936842	-0.147872				0.286049	0.207966	-0.0673026				-0.00026608	-0.0015853	-0.214868				0.302682	0.159912
10	23		104.21	0.0235408	0.149884			0.0888042	0.073772	0.128035				9.33768e-05	-0.0286316			-0.0256072	-0.0836211	0.102985				-0.0102638	-0.0350003	0.163212				-1.11573	-0.939406	-0.221755				0.364829	0.24822	-0.0308205				0.000809142	-0.000274028	-0.186619				0.377601	0.183945
10	23		106.21	0.0147726	0.186722			0.134252	0.0672542	0.132957				0.0106559	-0.0229946			-0.0507015	-0.0704989	0.0484812				-5.96308e-05	-0.0194614	0.131494				-1.24915	-0.929122	-0.30503				0.444044	0.287325	-0.0082911				0.00513103	4.11509e-05	-0.158323				0.452745	0.207169
10	23		108.21	0.00816565	0.222272			0.180087	0.0603326	0.134326				0.0353867	-0.0180137			-0.0796971	-0.0581738	0.0153724				0.00605574	-0.00885887	0.102028				-1.34821	-0.908706	-0.391315				0.518633	0.323373	-0.000142714				0.0119995	0.000739283	-0.131996				0.523512	0.228486
10	23		110.21	0.00387883	0.254738			0.221653	0.0536842	0.132964				0.0678034	-0.0139001			-0.108659	-0.0474749	0.0017				0.0226014	-0.00286749	0.0774711				-1.41739	-0.882042	-0.474847				0.585388	0.355236	0.0033134				0.0197258	0.00199468	-0.109084				0.586876	0.247217
10	24	wmc232	111.41	0.00212769	0.270614			0.243567	0.0502446	0.13121				0.087646	-0.0120998			-0.124566	-0.0419893	-1.52009e-07				0.0345937	-0.00109294	0.0655699				-1.44665	-0.864618	-0.521206	1			0.618784	0.370251	0.00869809				0.0236617	0.00265501	-0.0974957				0.618111	0.255147
10	25	wPt-2903	112.51	-0.0139457	0.0996552			0.27131	0.0713412	0.118865				0.0366098	-0.0469921			-0.108916	-0.0355646	-1.5418e-06				0.0102273	-0.0138355	0.0649138				-1.40909	-0.837807	-0.496073				0.362315	0.16091	0.00385974				-0.00178193	-0.0246549	-0.112735				0.29853	0.0540081
10	25		114.51	7.9696e-06	0.135052			0.0768012	-3.74593e-05	0.0328018				0.014988	-0.0874531			-0.0107986	0.0103087	-0.0308859				0.0271621	-0.00244608	-0.00187149				-1.24715	-0.695752	-0.848693				0.411467	0.197644	-3.80022e-06				0.000876374	-0.00638706	-0.227645				0.340363	0.0750545
10	26	wPt-8275	114.61	9.39631e-05	0.136159			0.0707117	-0.000312161	0.0303398				0.0144498	-0.0887684			-0.00874065	0.013011	-0.0333513				0.0284592	-0.00205375	-0.00310595				-1.235	-0.685715	-0.863284				0.411566	0.1982	-2.08035e-05				0.0011078	-0.00572843	-0.232951				0.33986	0.0753983
10	26		116.61	0.105305	0.227796			0.123708	0.00611917	0.0772325				0.0899357	-0.0091438			-0.00355422	0.024823	-0.045213				0.148733	0.0345752	0.000515961				-1.08191	-0.556597	-1.14983				0.508937	0.275582	0.00145466				0.0227739	0.0025775	-0.266325				0.404237	0.11233
10	27	psr490.2	116.71	0.113313	0.233346			0.126309	0.00678119	0.0793519				0.0944351	-0.00728224			-0.00346708	0.0251533	-0.0451921				0.154957	0.0381863	0.000710445				-1.07829	-0.55342	-1.15375			1	0.51515	0.280669	0.00166552				0.0243426	0.00317859	-0.265434				0.409114	0.115221
10	28	wPt-3349	117.81	0.115744	0.383538			0.129534	0.0055825	0.063544				0.157885	1.94354e-05			-0.0209576	0.00380647	-0.00324139				0.193036	0.0564448	0.00694217				-1.41103	-0.832787	-0.629015				0.712826	0.452166	0.0164774				0.0289372	0.00476799	-0.0494336				0.622392	0.25836
10	29	gwm160	118.91	0.13439	0.630296			0.158101	0.0108539	0.211996				0.203612	0.00281199			-0.087659	-0.0141445	-0.0223688				0.154495	0.0329618	0.0502374				-1.66449	-1.05407	-0.823174				1.04463	0.760083	0.0671932				0.071978	0.029617	-0.0355532				0.813023	0.40326
10	30	barc78	120.01	0.134409	0.632403			0.158517	0.0109389	0.212208				0.204565	0.00291868			-0.0876736	-0.0142211	-0.0222799				0.155185	0.0332431	0.0504116				-1.66647	-1.05383	-0.822576				1.047	0.762337	0.0674035				0.0722033	0.0299398	-0.0353738				0.815391	0.404945
10	30		122.01	0.137228	0.97166			0.250457	0.034765	0.255853				0.405037	0.0648949			-0.0895386	-0.0338474	-0.00757989				0.309364	0.110134	0.090668				-1.93175	-1.00272	-0.685654				1.38959	1.11396	0.114898				0.109658	0.124324	-0.00739138				1.19553	0.702586
10	31	m68p78.y	122.21	0.13805	0.994731			0.258223	0.0375604	0.259911				0.421357	0.0735886			-0.0883061	-0.0360393	-0.00659179				0.323949	0.1185	0.0947811				-1.95126	-0.99779	-0.671378				1.41581	1.13739	0.119649		1		0.111904	0.134673	-0.00581283				1.2275	0.724216
10	32	wPt-5935	123.31	0.214961	0.993742			0.113588	0.0370149	0.258665				0.277452	0.0731713			-6.52769e-05	-0.035646	-0.00651147				0.317285	0.11813	0.0941503				-2.30058	-0.99695	-0.670781	1			1.78748	1.13641	0.119426	1			0.135323	0.134454	-0.00582502				1.63601	0.723089
10	33	psr573_4AS	124.41	0.151129	0.87297			0.0312846	0.000648556	0.120269				0.190552	0.0327715			0.00916489	-0.00474795	-0.000717959				0.248298	0.0790832	0.0335053				-2.15379	-0.89725	-0.602157				1.65317	1.01683	0.0956549				0.111391	0.110546	-0.00724545				1.44172	0.584511
10	33		126.41	0.0688413	0.844159			0.0620646	0.0112	0.113671				0.156387	0.0378377			0.00317023	-0.0323904	-0.0854226				0.178905	0.0482867	0.000372812				-2.12056	-1.04934	-0.654487				1.37564	1.03423	0.108823				0.0562234	0.0521796	-0.00622122				1.25048	0.448289
10	34	wPt-9418	126.61	0.0626417	0.841014			0.0647722	0.0126653	0.112787				0.152837	0.0382245			0.00277807	-0.0359551	-0.0990845				0.172658	0.0456723	1.19653e-05				-2.10514	-1.06199	-0.657352				1.33892	1.03545	0.109827				0.0518187	0.0476228	-0.00617027				1.22133	0.431386
10	34		128.61	0.10147	0.748283			0.0365496	0.00215883	0.0602971				0.112338	0.0194495			0.0104924	-0.0190183	-0.114067				0.149638	0.0342625	-0.0112379				-2.14734	-1.091	-0.654337				1.23698	0.933642	0.0751774				0.0331916	0.0291919	-0.0176061				1.07315	0.334911
10	35	wmc313	129.81	0.127468	0.68953			0.0223664	5.32682e-05	0.0354001				0.0905945	0.0111305			0.0168619	-0.0107442	-0.116254				0.132204	0.0271041	-0.0283027				-2.09688	-1.06096	-0.63687				1.16965	0.866747	0.057817				0.0235509	0.0198382	-0.0264995				0.983592	0.281767
10	36	wPt-4620	130.91	0.174423	0.951514			0.075848	0.0185137	0.0208313				0.0920541	0.00930888			0.0171442	-0.00799301	-0.12402				0.158545	0.0381221	-0.0457519				-2.44107	-1.33816	-0.900432	1	1		1.48303	1.17727	0.15886	1	1		0.0429181	0.0384963	-0.0224701				1.18024	0.404012
10	36		132.91	0.124198	0.807852			0.0918478	0.036051	0.00644751				0.0880486	0.012176			0.000269077	-0.0686677	-0.0847344				0.0913451	0.010838	-0.0640441				-2.18965	-1.14074	-0.706582				1.34742	1.03427	0.0448754				0.0325391	0.0295753	-0.0738244				1.10787	0.360404
10	37	psr160.1_4AS	133.11	0.118961	0.789282			0.0927531	0.0375056	0.0054284				0.0870734	0.0122481			2.92508e-05	-0.0765081	-0.0802933				0.0856021	0.00903516	-0.0647735				-2.16326	-1.1209	-0.686454				1.32745	1.01399	0.0364925				0.0313451	0.0284869	-0.078484				1.09506	0.353828
10	38	psr392.3_4AS	134.21	0.0624963	0.682699			0.0523873	0.00929607	0.0023428				0.0536638	0.000730662			-0.00041342	-0.0879143	-0.00149989				0.0645302	0.00226371	-0.0239145				-2.12469	-1.08367	-0.590713				1.20084	0.896531	0.0334089				0.0149314	0.0114933	-0.0695648				1.01966	0.303883
10	38		136.21	0.0634227	0.715906			0.0612535	0.0138671	0.000330054				0.0780236	0.00497739			-0.000566667	-0.091564	-6.10641e-05				0.0860494	0.00778243	-0.0275527				-2.10677	-1.04286	-0.569627				1.24431	0.92369	0.0387779				0.0178583	0.014711	-0.0522164				1.1119	0.345865
10	38		138.21	0.0639654	0.746884			0.0717772	0.0202661	-0.000272986				0.112377	0.0152335			-0.000767362	-0.0949411	0.000822128				0.114385	0.0183715	-0.03183				-2.06952	-0.987281	-0.539287				1.27851	0.942428	0.0452012				0.0214361	0.0188035	-0.0339841				1.20171	0.392809
10	38		140.21	0.0639035	0.771642			0.0834501	0.0286927	-0.00303314				0.157003	0.0340649			-0.00101917	-0.0975393	0.00492248				0.149595	0.0355127	-0.036621				-2.00539	-0.914088	-0.496514				1.29636	0.948005	0.0525516				0.0255867	0.023748	-0.0169645				1.27675	0.439737
10	38		142.21	0.0630531	0.786576			0.0952618	0.0389375	-0.00928884				0.208632	0.0624844			-0.00131937	-0.0988257	0.0132354				0.190174	0.0598558	-0.0416659				-1.90758	-0.82185	-0.437992				1.29294	0.937567	0.060537	1			0.0300901	0.0293325	-0.00443768				1.32805	0.480227
10	38		144.21	0.0613342	0.789458			0.105897	0.0502578	-0.0192856				0.261252	0.098224			-0.00165748	-0.0984106	0.0258622				0.233079	0.0905827	-0.0465893				-1.77192	-0.711965	-0.361311				1.26694	0.910904	0.0687264				0.0345993	0.0351486	9.61998e-06				1.35207	0.509074
10	38		146.21	0.058818	0.779999			0.114198	0.061546	-0.0326782				0.30915	0.136612			-0.00201587	-0.0962144	0.0418853				0.274643	0.12542	-0.0509825				-1.5994	-0.590172	-0.267659				1.2207	0.870358	0.0766318				0.038725	0.040694	0.00524436				1.34983	0.52406
10	38		148.21	0.05572	0.759855			0.119606	0.0717442	-0.0485769				0.348909	0.173268			-0.00237425	-0.0925221	0.0596801				0.31177	0.161426	-0.0545238				-1.39899	-0.467091	-0.168569				1.15939	0.820152	0.0838139				0.0421562	0.04554	0.0182403				1.32557	0.526018
10	38		150.21	0.0523388	0.732114			0.12226	0.080204	-0.0657866				0.379483	0.205554			-0.00271336	-0.0878795	0.0775475				0.342634	0.195946	-0.0570752				-1.1892	-0.355578	-0.0899111				1.08971	0.765383	0.0899632				0.0447421	0.0494597	0.0353556				1.28537	0.517868
10	38	psr392.1	152.21	0.0489738	0.70048			0.122777	0.0867714	-0.0831061				0.401452	0.232471			-0.00301993	-0.0829008	0.0941883				0.366706	0.22714	-0.0586972				-0.993505	-0.264747	-0.0437164				1.01831	0.710918	0.0949282				0.0464963	0.052443	0.0534149				1.23598	0.503383
11	1	psp3065	0.01	-0.0238795	-0.033394			-0.175065	-0.279036	-0.0466022				-0.388379	-0.561686			0.0298205	0.248368	0.275387				-0.375894	-0.399985	0.00500914				0.0931457	0.186121	0.328787				-0.00279266	-0.0259579	-0.00364638				4.86428e-06	-0.00645316	0.0761545				-0.00504389	-0.00140612
11	1		2.01	-0.0636585	-0.0381612			-0.251631	-0.355944	-0.0149917				-0.392015	-0.492318			0.0745955	0.382835	0.320073				-0.307171	-0.284192	0.036501				0.153151	0.223931	0.358694				-0.034289	-0.0370082	0.000642063				-0.00293679	-0.00581372	0.141199				-0.0535649	-0.00820291
11	1		4.01	-0.109035	-0.0411493			-0.327299	-0.418031	-0.000578914				-0.389438	-0.419652			0.137511	0.53044	0.349318				-0.237015	-0.179948	0.0956636				0.223955	0.26257	0.385038				-0.0938205	-0.0475773	0.0125321				-0.0119932	-0.00490093	0.219802				-0.140175	-0.0195447
11	2	wPt-1046	4.31	-0.115093	-0.0418132			-0.336571	-0.424357	-0.000142367				-0.389373	-0.410553			0.147032	0.550482	0.353242				-0.228276	-0.167735	0.105112				0.234489	0.268136	0.388293				-0.103572	-0.0493246	0.0149395				-0.0138069	-0.00487742	0.230228				-0.153803	-0.0216378
11	3	mwg634.1	5.41	-0.161627	-0.0966885			-0.265485	-0.348335	-0.0288591				-0.472021	-0.525116			0.108402	0.466789	0.501263				-0.314187	-0.254755	0.0476507				0.249212	0.289757	0.379605				-0.17048	-0.103025	-0.000971205				-0.0397039	-0.0257524	0.114341				-0.248749	-0.0746825
11	3		7.41	-0.197828	-0.0801256			-0.304688	-0.413202	-0.0405191				-0.454512	-0.507837			0.120367	0.500353	0.527615				-0.286864	-0.226502	0.0374395				0.2246	0.259705	0.342294				-0.152383	-0.0871816	-3.95657e-05				-0.0321292	-0.0204416	0.111147				-0.233471	-0.0617307
11	3		9.41	-0.244478	-0.0617484			-0.352359	-0.494371	-0.0567693				-0.431067	-0.483812			0.134425	0.538566	0.553878				-0.254627	-0.193791	0.0265349				0.196103	0.22478	0.297742				-0.131054	-0.0693486	0.000562606				-0.0240646	-0.0148698	0.106443				-0.214165	-0.047432
11	3		11.41	-0.302545	-0.042537			-0.408487	-0.592702	-0.0786799				-0.400642	-0.451565			0.150385	0.580623	0.576699				-0.217839	-0.157373	0.0158288				0.164324	0.185749	0.246004				-0.106814	-0.0503012	0.00348908				-0.0160332	-0.00944132	0.0997105				-0.190478	-0.0325969
11	3		13.41	-0.37116	-0.0242427			-0.471799	-0.706575	-0.106872				-0.36274	-0.410157			0.167739	0.625039	0.592181				-0.177624	-0.1189	0.00672239				0.130524	0.144273	0.188212				-0.0806591	-0.0314995	0.00987837				-0.00878871	-0.00471993	0.0904491				-0.162589	-0.0185998
11	3		15.41	-0.446689	-0.0094317			-0.539407	-0.830993	-0.140947				-0.317864	-0.359763			0.185626	0.669629	0.596879				-0.136039	-0.0810719	0.00102506				0.0966649	0.102996	0.127332				-0.0544667	-0.0151591	0.0205831				-0.0032483	-0.00136923	0.0783871				-0.131524	-0.00734465
11	3		17.41	-0.522916	-0.0010408			-0.606929	-0.957873	-0.179054				-0.267872	-0.302222			0.202916	0.711682	0.588739				-0.0959835	-0.047402	-0.000497286				0.0652023	0.0653044	0.0692599				-0.0309406	-0.00393123	0.0357796				-0.000303909	-9.05537e-06	0.0638093				-0.099329	-0.000903149
11	3		19.41	-0.592713	0.00124862			-0.669258	-1.07775	-0.218034				-0.215972	-0.241269			0.218419	0.748369	0.567659				-0.0606959	-0.0214289	-0.00607855				0.0386053	0.0346196	0.023768				-0.0129936	5.21173e-07	0.0546139				0.00054354	0.00101676	0.0478733				-0.0688205	0.00077355
11	3		21.41	-0.650244	0.0102362			-0.721764	-1.18207	-0.254271				-0.166121	-0.182048			0.231151	0.777288	0.535566				-0.0328816	-0.00552628	-0.0173002				0.0187052	0.013385	0.00156769				-0.00263099	0.00398341	0.0753167				0.00401811	0.00437275	0.0325515				-0.0428136	0.00714506
11	3		23.41	-0.69243	0.0260377			-0.761397	-1.26501	-0.284811				-0.121946	-0.129666			0.240565	0.79699	0.495977				-0.0138871	-2.83822e-05	-0.0324565				0.00620391	0.0022853	-0.00424906				7.01846e-05	0.0145933	0.0958068				0.0102095	0.00965351	0.0198466				-0.0231507	0.0187686
11	3		25.41	-0.719188	0.0456657			-0.787281	-1.32426	-0.308108				-0.085714	-0.0874457			0.246622	0.807282	0.453114				-0.00343455	0.00333092	-0.0493972				0.000607839	-0.000220586	-0.0233295				0.00386725	0.0294177	0.114376				0.0182297	0.0161833	0.0107561				-0.0101893	0.0335766
11	3		27.41	-0.732721	0.0663669			-0.800608	-1.36092	-0.324123				-0.0579671	-0.0561097			0.249718	0.809174	0.410875				-2.94897e-05	0.0127972	-0.0662731				-0.000579718	-0.00498467	-0.0499754				0.0118246	0.0460049	0.130057				0.0271112	0.0232444	0.00505954				-0.00304612	0.0495053
11	3		29.41	-0.736382	0.0862114			-0.803983	-1.37864	-0.33392				-0.0379029	-0.0343744			0.250502	0.804523	0.372081				0.00166704	0.0257311	-0.0818577				-0.00444951	-0.0141024	-0.0785475				0.0218552	0.0624933	0.142601				0.0360318	0.0302364	0.00192011				-0.000247535	0.0649938
11	3		31.41	-0.733621	0.104105			-0.800525	-1.38239	-0.339054				-0.0240575	-0.0201041			0.24969	0.795522	0.338259				0.00641359	0.0399451	-0.0955225				-0.0106271	-0.0254039	-0.105939				0.0323925	0.0777298	0.152251				0.0444109	0.0367421	0.000463561				0.000302519	0.0790907
11	4	blt801_4B	31.81	-0.733281	0.107029			-0.800528	-1.38358	-0.34081				-0.022023	-0.018056			0.249666	0.79391	0.332213				0.0075367	0.0426991	-0.0983005				-0.0119179	-0.027604	-0.110709				0.0342173	0.0802014	0.153808				0.0458614	0.0378518	0.000319435				0.000525993	0.0815746
11	4		33.81	-0.831639	0.0362202			-1.04221	-1.69332	-0.477629				-0.0392015	-0.0289532			0.304728	0.884774	0.298978				0.00305173	0.0344845	-0.164729				-0.00194953	-0.00897631	-0.0566716				0.00278037	0.0179435	0.115859				0.0262561	0.0201674	0.00243435				-0.000565016	0.0584552
11	5	wPt-1400	34.31	-0.841763	0.022864			-1.09514	-1.75713	-0.473253	1	1		-0.042999	-0.0309842			0.318161	0.905057	0.285624				0.0023177	0.0322827	-0.174056				-0.000843192	-0.00606002	-0.0460879				0.000444691	0.00889902	0.100663				0.022075	0.0165041	0.00328237				-0.00110211	0.0514821
11	6	wPt-9393	35.41	-0.630818	0.193445			-0.937723	-1.55228	-0.178218				-0.00713876	-0.00230024			0.313017	0.91303	0.213361				0.0299208	0.0936531	-0.0428635				-0.0163686	-0.0359249	-0.108898				0.0795846	0.15042	0.305917				0.0901505	0.0840621	0.0260676				0.018217	0.175884
11	6		37.41	-0.63896	0.223313			-0.976705	-1.57149	-0.173443				-0.000965125	8.00434e-05			0.289657	0.880731	0.210878				0.0428513	0.116727	-0.0417954				-0.0396235	-0.0607178	-0.134002				0.10532	0.174919	0.404525				0.0911045	0.0873684	0.0458479				0.0339755	0.209027
11	6		39.41	-0.644354	0.258486			-1.01004	-1.57896	-0.166249		1		0.00120901	0.00614043			0.257224	0.833704	0.205958				0.0604122	0.145545	-0.0401732				-0.0800306	-0.0972907	-0.16519				0.139238	0.204067	0.534384				0.091024	0.0900857	0.0757478				0.0588667	0.249229
11	6		41.41	-0.645123	0.297303			-1.02988	-1.56899	-0.156136	1			0.0128716	0.025709			0.215583	0.770296	0.197929				0.0831208	0.179998	-0.0378893				-0.142883	-0.147933	-0.202489				0.181739	0.236657	0.69676				0.0893409	0.0914457	0.117896				0.0952941	0.294738
11	6		43.41	-0.639373	0.336529			-1.02805	-1.53675	-0.142909				0.0410335	0.063359			0.167026	0.690929	0.186412				0.11074	0.219003	-0.0349079				-0.230757	-0.213222	-0.245023				0.231362	0.270115	0.885927				0.0855876	0.0906182	0.172647				0.143917	0.341545
11	6		45.41	-0.625629	0.372023			-0.998675	-1.47949	-0.1269				0.0873056	0.119092			0.116555	0.598738	0.171555				0.142025	0.260522	-0.031312				-0.340685	-0.291049	-0.290847				0.284387	0.300944	1.08903				0.079637	0.0870616	0.237581				0.202136	0.38428
11	6		47.41	-0.603347	0.400151			-0.940356	-1.39745	-0.109072				0.146942	0.186731			0.0707765	0.499629	0.154135				0.174884	0.30202	-0.0273167				-0.463859	-0.3767	-0.33709				0.335722	0.325899	1.29022				0.0718636	0.0808757	0.30791				0.264234	0.418184
11	6		49.41	-0.573301	0.419005			-0.857437	-1.29462	-0.0908573				0.211286	0.257827			0.0354356	0.401401	0.135437				0.206966	0.341122	-0.0232267				-0.588847	-0.464153	-0.380454				0.380751	0.343133	1.47563				0.0630706	0.072849	0.378161				0.32366	0.440736
11	6		51.41	-0.537608	0.42871			-0.759646	-1.17863	-0.0737387				0.272644	0.325768			0.0130023	0.311807	0.116915				0.236311	0.376121	-0.0193508				-0.705561	-0.54777	-0.417905				0.416781	0.352576	1.63594				0.0542028	0.0641213	0.443789				0.375534	0.452027
11	6		53.41	-0.499267	0.430897			-0.659472	-1.05946	-0.0588081				0.32648	0.386768			0.00228803	0.236248	0.0998114				0.261729	0.406138	-0.015919				-0.807389	-0.623429	-0.447343				0.44333	0.355532	1.76663				0.0460357	0.0557257	0.501893				0.417621	0.454096
11	6		55.41	-0.46136	0.427863			-0.567722	-0.946804	-0.0465589				0.37113	0.439262			-6.78393e-05	0.176579	0.0849097				0.282817	0.431031	-0.0130461				-0.891408	-0.688835	-0.468041				0.461509	0.353922	1.86725				0.0390178	0.04832	0.55118				0.449927	0.449848
11	6		57.41	-0.426324	0.421845			-0.490293	-0.847352	-0.0369642				0.406766	0.483089			-0.00291735	0.131717	0.0725067				0.29976	0.451159	-0.0107443				-0.957614	-0.743289	-0.48071				0.473159	0.349647	1.94033				0.0332886	0.042172	0.591572				0.473756	0.442102
11	7	psp3163	57.71	-0.422006	0.421298			-0.480636	-0.83485	-0.0358393				0.411582	0.488966			-0.00355768	0.126597	0.0709264				0.302176	0.453922	-0.0104859				-0.965703	-0.750258	-0.481552				0.474844	0.349321	1.95159				0.0326526	0.0414698	0.59951				0.477158	0.441473
11	7		59.71	-0.509587	0.510742			-0.533577	-0.953294	-0.0497525				0.475998	0.516372			-0.000363344	0.195238	0.0730165				0.358235	0.488845	-0.0177514				-0.927004	-0.731069	-0.378944				0.554943	0.432191	2.44443				0.0538026	0.0598225	1.25027				0.582797	0.567672
11	7		61.71	-0.594476	0.579923			-0.58065	-1.05188	-0.0643986				0.525099	0.510233			0.000551748	0.273275	0.0745797				0.410177	0.507753	-0.0266691				-0.858952	-0.682117	-0.236276				0.613921	0.497966	2.81561				0.0794155	0.0796381	1.7408				0.661569	0.656316
11	7		63.71	-0.668035	0.618463			-0.61667	-1.11805	-0.0771512				0.552661	0.478018			0.00413976	0.347439	0.0755263				0.451004	0.509526	-0.0356823				-0.764789	-0.603441	-0.0841064				0.643621	0.534523	3.08281				0.105326	0.0973447	2.07399				0.70133	0.690408
11	8	Rht-B1	64.81	-0.701133	0.628574			-0.631122	-1.1399	-0.0825853		1		0.559716	0.455283			0.00718382	0.382903	0.0756956				0.467946	0.505456	-0.0400359				-0.707141	-0.552517	-0.0356254				0.649228	0.543636	3.19259				0.118286	0.105524	2.20827			1	0.708942	0.691113
11	8		66.81	-0.53024	0.800292			-0.648796	-1.13712	-0.0501379				0.617013	0.573213			0.0083879	0.402254	0.0533224				0.547518	0.661888	-0.0262061				-0.717274	-0.555174	-0.020718				0.711472	0.681942	3.2225			1	0.140401	0.163815	2.20127				0.736603	0.802886
11	8		68.81	-0.348288	0.93961			-0.653723	-1.11108	-0.0215759				0.655639	0.702031			0.00957629	0.408314	0.0327421				0.613456	0.832675	-0.0139181				-0.7191	-0.548608	-0.00882691				0.726652	0.792988	3.11606				0.155911	0.230285	2.15359				0.73204	0.89875
11	8		70.81	-0.186842	1.03981			-0.642118	-1.05842	-0.0044782				0.660854	0.828756			0.0105797	0.399579	0.0168303				0.647333	0.998566	-0.00532434				-0.712154	-0.533238	-0.00191194				0.696006	0.869697	2.79052				0.160737	0.293455	2.05733				0.693251	0.973517
11	9	GSe2	72.01	-0.115542	1.08186		1	-0.626594	-1.01428	-0.000504104				0.645987	0.898589			0.010741	0.387195	0.0100981				0.647303	1.0872	-0.00222311		1		-0.706351	-0.522771	-0.000227535				0.660923	0.899746	2.44265				0.158224	0.325256	1.97662				0.656157	1.00686
11	10	gwm368	73.11	-0.0940932	0.843761			-0.48498	-0.831852	0.00495147				0.662564	0.895703			-0.00398539	0.17568	0.00407279				0.50509	0.869626	0.000722237				-0.877348	-0.689283	0.00483805				0.507476	0.70046	2.10758				0.0680669	0.176382	1.80301				0.519611	0.801
11	10		75.11	-0.126818	0.975825			-0.62028	-1.16729	0.00889398				0.757528	0.966419			-0.000197286	0.197295	0.000823301				0.66186	1.01635	0.00114623				-1.2248	-0.77691	7.59175e-05				0.567484	0.807517	2.10806				0.0345006	0.205278	1.71434				0.627304	0.918984
11	11	m62p64.4_4B	75.21	-0.127769	0.982445			-0.623691	-1.17692	0.00916284		1		0.762602	0.971107			-0.000158675	0.197436	0.000732942				0.668579	1.02234	0.00118762				-1.23748	-0.780263	4.19978e-05	1			0.570839	0.813188	2.10838				0.033466	0.207392	1.71091				0.632715	0.925092
11	11		77.21	-0.0303451	1.21442			-0.471983	-0.883526	0.0284634				0.959396	1.28471			-0.02534	0.0530891	0.00018354				0.694678	1.08462	0.00901314				-1.14575	-0.708319	0.00992523				0.742065	1.03487	2.11191				0.111666	0.390286	1.84912				0.774602	1.13916
11	12	psp3030.2_4B	77.31	-0.0273481	1.22381			-0.465636	-0.869605	0.0296426				0.968091	1.29792			-0.0272228	0.0487818	0.000177307				0.696982	1.08914	0.00960697				-1.13876	-0.702622	0.0108088				0.749109	1.04356	2.11112				0.116517	0.400048	1.85562				0.780407	1.14745
11	12		79.31	-0.0111331	1.42093			-0.635559	-1.12274	0.0524981				1.10997	1.52996			-0.0053436	0.109904	0.00822139				0.924269	1.43081	0.0352619				-0.740141	-0.35234	0.0263028				0.836474	1.17496	2.28992			1	0.280699	0.738563	2.08419				0.913502	1.37233
11	12		81.31	-0.00146849	1.46015		1	-0.791453	-1.31265	0.0740141				1.24104	1.737			0.000413464	0.189599	0.0281496				1.12913	1.716	0.0704083				-0.336015	-0.0771293	0.0464672				0.851038	1.17515	2.23509		1		0.465234	1.02993	2.23759				0.980734	1.45397
11	13	gwm513	81.51	-0.0010747	1.45335			-0.804341	-1.32673	0.0754895		1		1.25086	1.7528	1	1	0.000819088	0.197331	0.0304061				1.14463	1.73699	0.0733682	1	1		-0.303997	-0.0615655	0.0483688				0.847368	1.16671	2.21176				0.480819	1.05191	2.24778		1	1	0.982588	1.45393
11	13		83.51	-0.0190407	1.07641			-0.739593	-1.24763	0.0405484				0.916627	1.33174			-1.23561e-05	0.169504	0.0102993				0.808034	1.31909	0.0241878				-0.152013	-0.00176295	0.039425				0.589612	0.844815	1.94066				0.388316	0.925913	1.92356				0.721379	1.11168
11	13		85.51	-0.0612601	0.63833			-0.647189	-1.11377	0.0112077				0.564612	0.843991			-0.0014117	0.13551	0.000492986				0.453106	0.819994	0.000275809				-0.0380942	0.0370126	0.0293474				0.323114	0.485367	1.53115				0.280825	0.743982	1.52137				0.44309	0.706196
11	13		87.51	-0.120274	0.261362			-0.535898	-0.929891	0.000133355				0.276453	0.409745			-0.00484775	0.101718	-0.00289181				0.182045	0.380463	-0.0125206				-2.11509e-05	0.155983	0.0200762				0.122371	0.191184	1.00019				0.180545	0.537149	1.085				0.215307	0.344079
11	14	gwm165.1	87.81	-0.128808	0.222395			-0.518866	-0.900167	1.30293e-07				0.245238	0.362032			-0.0054499	0.0970344	-0.00404706				0.155275	0.334085	-0.016114				0.000407861	0.176159	0.0186268				0.102324	0.161313	0.925608				0.167973	0.508276	1.0244				0.189937	0.303161
11	14		89.81	-0.0285522	0.194883			-0.397781	-0.725165	0.0412958				0.427457	0.508466			-0.00297933	0.0597211	0.000306145				0.352499	0.650325	0.0111513				3.12052e-05	0.1675	-0.0157896				0.0772965	0.129374	0.877044				0.158225	0.413552	0.783541				0.145918	0.183266
11	14		91.81	0.0010957	0.146159			-0.259645	-0.503172	0.15644				0.632173	0.657549			-0.00105622	0.0293358	0.00971501				0.578817	0.957567	0.110002				-8.51249e-05	0.149042	-0.126763				0.0471389	0.0824411	0.751125				0.135849	0.303011	0.32798				0.0891001	0.0719666
11	15	gwm149	92.01	0.00259746	0.140733			-0.248286	-0.481463	0.169638				0.649835	0.670582			-0.000887231	0.0269038	0.0113975				0.597879	0.982628	0.12363				-8.66015e-05	0.147183	-0.137255				0.0441769	0.0777905	0.73515				0.133104	0.29198	0.287375				0.0835727	0.0636868
11	15		94.01	0.00732977	0.0479952			-0.373637	-0.336845	0.244396				0.366791	0.607995			0.012882	0.00393963	0.11347				0.316979	0.817227	0.365133				0.0614268	0.187511	-0.0333516				0.000633529	0.0155164	0.589637				0.0818807	0.154424	0.284516				0.00711073	0.0050595
11	16	wPt-6209	94.11	0.00732738	0.044283			-0.374443	-0.329142	0.247674				0.352816	0.604228			0.014242	0.00343924	0.120286				0.304475	0.807991	0.376033				0.0661999	0.188607	-0.030267				0.000249794	0.01351	0.581135				0.0788516	0.147632	0.283444				0.00549255	0.00381533
11	17	barc163	95.21	-0.00702063	0.0052294			-0.260111	-0.222637	0.246475				0.293983	0.497628			0.0208186	0.0106772	0.241953				0.254292	0.705014	0.504723				0.0291964	0.112495	-0.0447216				-0.0123489	-0.000511683	0.410748				0.0179299	0.0498765	0.176031				-0.00105409	-0.00411147
11	17		97.21	-0.017655	0.00248806			-0.140831	-0.0879727	0.214524				0.202222	0.388299			0.00429807	-0.000499457	0.297414				0.172058	0.571424	0.493096				0.00746493	0.0537031	-0.113855				-0.0133449	-0.00109759	0.33707				0.00215885	0.0179743	0.0952979				-0.00278526	-0.00690743
11	18	barc60	97.31	-0.0183426	0.00235101			-0.13594	-0.0829729	0.211745				0.198257	0.383526			0.00381965	-0.000787318	0.299969				0.168326	0.564773	0.49071				0.00676374	0.0511475	-0.116288				-0.0134839	-0.0011582	0.333098				0.00176291	0.016764	0.0920291				-0.00292315	-0.00710512
11	18		99.31	-0.0532966	-0.00175477			-0.0948868	-0.0443	0.134732				0.173921	0.395525			3.53312e-05	-0.00492056	0.344046				0.117403	0.497471	0.402642				0.000838328	0.0291868	-0.086652				-0.0413865	-0.0171233	0.257799				-0.00692979	0.000625711	0.0759127				-0.0198382	-0.025478
11	18		101.31	-0.111984	-0.0212223			-0.0553194	-0.0138617	0.0665329				0.14318	0.392467			-0.00332395	-0.0136236	0.384911				0.0650527	0.394649	0.304982				-0.00110033	0.0099306	-0.0574732				-0.0891781	-0.0577323	0.176641				-0.0506787	-0.00918864	0.0588414				-0.0562537	-0.0589602
11	18		103.31	-0.187723	-0.0622587			-0.0241504	-0.000329794	0.0196787				0.110086	0.374437			-0.0149823	-0.0263883	0.412888				0.0240483	0.2732	0.208159				-0.00941503	0.000404647	-0.0326107				-0.151708	-0.120019	0.102844				-0.134417	-0.0482202	0.042618				-0.109203	-0.103124
11	18		105.31	-0.266259	-0.115258			-0.00590302	0.00580582	0.000669729				0.0796185	0.346325			-0.0327387	-0.0408273	0.421199				0.0032322	0.163352	0.126082				-0.023811	-0.00295961	-0.0148464				-0.217074	-0.189249	0.0483182				-0.240913	-0.109342	0.0288727				-0.167837	-0.147854
11	19	gwm6.1_4B	106.91	-0.322865	-0.157935			-0.000425407	0.0198574	-0.00320417				0.0593234	0.320389			-0.0481911	-0.051437	0.415819				-0.000149446	0.0990424	0.0776911				-0.036758	-0.0107098	-0.00622208				-0.26463	-0.240361	0.0212591				-0.327614	-0.163778	0.0201831				-0.212026	-0.179263
11	19		108.91	-0.381997	-0.288759			-0.00718584	0.00428024	-0.0644091				0.0105425	0.169012			-0.0189904	-0.0133041	0.768441				-0.0219851	0.0303424	0.0441684				-0.026882	-0.00467275	-0.017034				-0.395092	-0.381303	0.00611031				-0.49121	-0.293573	0.00254317				-0.352455	-0.338579
11	19		110.91	-0.441288	-0.424074			-0.0215949	-0.000170771	-0.190679				-0.00204404	0.0498585			-0.00268436	4.1911e-06	1.1069				-0.0774398	0.0005076	0.0193413				-0.0175178	-0.000950337	-0.0328757				-0.519657	-0.51667	8.98371e-05				-0.651271	-0.433777	-0.00178521				-0.498873	-0.507092
11	20	wmc47	111.11	-0.446988	-0.436059			-0.0231896	-0.000398654	-0.204337				-0.00341841	0.042315			-0.00193985	0.000153963	1.13489			1	-0.0838468	7.88274e-05	0.017495				-0.0167105	-0.000747557	-0.0345305				-0.530695	-0.528359	7.79587e-06				-0.665756	-0.446589	-0.00259967				-0.512216	-0.522009
11	20		113.11	-0.521634	-0.474129			-0.0192661	-8.14332e-06	-0.282441				-0.016194	0.0211869			-0.00233066	-2.60586e-07	1.08317				-0.126098	-0.00173746	0.00413828				-0.0118762	-8.97286e-05	-0.0319884				-0.614389	-0.560936	-0.00959809				-0.779662	-0.485862	-0.0181434				-0.588564	-0.545327
11	20		115.11	-0.600083	-0.514232			-0.0146489	0.000296439	-0.375365				-0.0411653	0.00607742			-0.00275672	-0.000245385	1.0008				-0.181026	-0.00964547	-0.000424365				-0.00721173	0.000124235	-0.0289643				-0.703884	-0.594128	-0.0449078				-0.897426	-0.52364	-0.0520137				-0.66876	-0.567992
11	20		117.11	-0.67486	-0.553678			-0.00991207	0.00148997	-0.465446				-0.0790829	3.83496e-05			-0.00316558	-0.00100945	0.889439				-0.245487	-0.024693	-0.0131212				-0.00340141	0.00109466	-0.0256179				-0.792169	-0.6255	-0.109186				-1.00471	-0.555199	-0.105338				-0.746189	-0.588037
11	20		119.11	-0.739917	-0.589775			-0.00580473	0.00347548	-0.533379				-0.127731	-0.00427739			-0.00350165	-0.00220942	0.75906				-0.313485	-0.0458373	-0.0413082				-0.000967752	0.00295596	-0.0221934				-0.872926	-0.652817	-0.196285				-1.0899	-0.576781	-0.173474				-0.81531	-0.603852
11	20		121.11	-0.792102	-0.620491			-0.0028451	0.00582547	-0.569729				-0.182464	-0.0175636			-0.00373249	-0.0035833	0.62619				-0.378444	-0.0703821	-0.0758041				-2.85993e-05	0.00536139	-0.0189508				-0.941979	-0.674611	-0.29387				-1.14758	-0.587019	-0.247907				-0.872834	-0.614635
11	21	wPt-0391	122.91	-0.829285	-0.644643			-0.00121047	0.0078949	-0.577563				-0.232842	-0.0349258			-0.00388599	-0.00478584	0.517956				-0.431408	-0.0932622	-0.104621				0.000226167	0.00759207	-0.0164926				-0.994632	-0.691033	-0.380856				-1.17926	-0.589343	-0.313923				-0.91584	-0.622155
11	21		124.91	-1.20914	-1.12279			4.2519e-05	0.0167987	-0.528714				-0.392569	-0.119194			-0.0149234	-0.0194546	0.36754				-0.77317	-0.269579	-0.129206				-1.54832e-05	0.0046504	-0.0532097				-1.4709	-1.13808	-0.50411				-1.7189	-0.984293	-0.550423				-1.38111	-1.09143
11	21		126.91	-1.60973	-1.60207			0.00252575	0.0291074	-0.469681				-0.570216	-0.250594			-0.0336408	-0.0442431	0.222575				-1.10648	-0.508662	-0.155138				-0.000580195	0.00215207	-0.109192				-1.91661	-1.57908	-0.627296				-2.18575	-1.37868	-0.774193				-1.8056	-1.54241
11	21		128.91	-1.96536	-1.97302			0.00836002	0.0427418	-0.40592				-0.725924	-0.389915			-0.0564719	-0.0725	0.110897				-1.35569	-0.722786	-0.179083				-0.00184165	0.000611705	-0.167031				-2.26543	-1.92372	-0.72911				-2.53042	-1.69198	-0.927424				-2.12838	-1.88192
11	22	psr375.4	129.21	-2.01197	-2.01732		1	0.00951531	0.0448864	-0.396682				-0.746051	-0.409319			-0.0601323	-0.0766003	0.0985835				-1.38584	-0.750391	-0.182111				-0.00206951	0.000464756	-0.174478				-2.30846	-1.96494	-0.742326		1		-2.57177	-1.73033	-0.944368				-2.1676	-1.92162
11	22		131.21	-2.14155	-2.00075			0.0541054	0.101652	-0.374212				-0.844117	-0.52796			-0.149095	-0.122602	0.119933				-1.71467	-0.992803	-0.15565				-0.00399435	-0.000752921	-0.126388				-2.40353	-1.8978	-0.926235				-2.67763	-1.78584	-1.1084				-2.22486	-1.78257
11	22		133.21	-2.23882	-1.9386			0.144574	0.185518	-0.339469				-0.911196	-0.644047			-0.283397	-0.181768	0.142488				-1.99681	-1.22827	-0.122638				-0.00668615	-0.00655372	-0.06507				-2.42374	-1.78989	-1.09372	1			-2.73587	-1.8051	-1.19083	1	1	1	-2.18276	-1.59708
11	22		135.21	-2.2952	-1.83294			0.264699	0.279385	-0.294254				-0.937586	-0.737733			-0.435462	-0.248017	0.16332				-2.1988	-1.41336	-0.0875602				-0.00985909	-0.0178842	-0.0140038				-2.36963	-1.64351	-1.22888				-2.73591	-1.78253	-1.14827				-2.04906	-1.36785
11	22		137.21	-2.31225	-1.69451			0.38095	0.360551	-0.245127				-0.927884	-0.801697			-0.576901	-0.312707	0.180064				-2.30867	-1.52737	-0.0570149				-0.0130455	-0.0326992	1.29859e-05				-2.25202	-1.47019	-1.32983				-2.67837	-1.7224	-0.898106				-1.84082	-1.11443
11	23	m65p64.8_4B	137.71	-2.31564	-1.65858			0.406152	0.376419	-0.233654				-0.921249	-0.813277			-0.608453	-0.32684	0.183233				-2.3204	-1.54356	-0.0509039	1	1		-0.0138139	-0.0364141	0.000753681				-2.21669	-1.42692	-1.35075				-2.65784	-1.7038	-0.806482				-1.78331	-1.05426
11	23		139.71	-3.01304	-1.82825			0.456289	0.290409	-0.267698				-0.868487	-0.861296			-0.652591	-0.208346	0.141734				-2.13761	-1.48416	-0.0779547				-0.0218253	-0.01475	0.00376486				-2.38101	-1.61469	-1.55546				-2.85429	-1.7863	-0.894521				-1.96602	-1.26541
11	23	dupw043	141.71	-3.41487	-1.96421	1	1	0.439107	0.189236	-0.291036				-0.766743	-0.890932			-0.60881	-0.102581	0.0934999				-1.84926	-1.37905	-0.106941				-0.029166	-0.00192195	0.0091289				-2.4837	-1.77213	-1.7392	1	1	1	-2.98628	-1.83137	-0.9665	1	1		-2.09704	-1.45423
12	1	wPt-4572_4DS	0.01	0.0714216	0.136232			0.0517654	0.033798	0.0375245				0.784519	0.610895			0.199528	0.0112714	0.711863				1.45152	0.880437	0.373819				-0.000256547	0.0296863	-0.00112916				0.502298	0.0732495	0.075636				0.759156	0.324205	0.0151528				0.61509	0.198564
12	1		2.01	0.0797602	0.141199			0.0528635	0.0341862	0.0397067				0.792937	0.61752			0.200598	0.011859	0.717224				1.48491	0.900287	0.385824				-0.000203496	0.030616	-0.00122658				0.512946	0.0760623	0.0808232				0.769363	0.328599	0.0172708				0.622987	0.204638
12	1		4.01	0.0904933	0.1474			0.0541493	0.0346721	0.0424741				0.802819	0.625433			0.201946	0.012592	0.723417				1.52455	0.924263	0.400628				-0.000151553	0.0317038	-0.00136202				0.526001	0.0795788	0.087337				0.781539	0.333844	0.0200519				0.632711	0.212199
12	1		6.01	0.104326	0.155125			0.0556453	0.0352656	0.045972				0.814246	0.634724			0.203572	0.013503	0.730405				1.57063	0.952909	0.418853				-0.000102389	0.0329745	-0.00154762				0.541869	0.0839602	0.0955038				0.795952	0.340062	0.023737				0.644503	0.221565
12	1		8.01	0.1222	0.164748			0.0573735	0.0359759	0.050388				0.827241	0.645443			0.205454	0.0146323	0.738098				1.62241	0.986579	0.441283				-5.84799e-05	0.0344552	-0.00180063				0.56099	0.0894106	0.10574				0.812868	0.347377	0.0286774				0.658603	0.23313
12	1		10.01	0.145369	0.176755			0.059353	0.0368092	0.0559655				0.841732	0.657571			0.207536	0.0160298	0.746323				1.67776	1.02512	0.468915				-2.35396e-05	0.0361735	-0.00214476				0.583794	0.0961895	0.118573				0.832524	0.355911	0.035398				0.67523	0.247386
12	1		12.01	0.175501	0.19177			0.0615967	0.0377673	0.0630192				0.857496	0.670968			0.209714	0.0177565	0.754807				1.73286	1.06743	0.503012				-2.32356e-06	0.038156	-0.00261368				0.610594	0.104623	0.134666				0.855063	0.365757	0.0447034				0.694533	0.264944
12	1		14.01	0.214781	0.210591			0.0641057	0.0388438	0.0719517				0.874081	0.685314			0.211809	0.0198844	0.76315				1.78265	1.11101	0.54515				3.17047e-06	0.0404223	-0.00325509				0.641374	0.115114	0.15482				0.880423	0.376939	0.057855				0.716507	0.286541
12	1		16.01	0.265992	0.23418			0.0668608	0.0400199	0.0832647				0.890712	0.700022			0.213543	0.0224955	0.770811				1.82157	1.15202	0.597181				3.66775e-05	0.042979	-0.00413474				0.67541	0.128125	0.17996				0.908155	0.389336	0.0768249				0.740853	0.313035
12	1		18.01	0.332455	0.263532			0.0698117	0.0412581	0.0975508				0.906179	0.714148			0.214512	0.0256737	0.777098				1.84437	1.18578	0.660941				0.000117894	0.0458059	-0.0053415				0.710781	0.14412	0.211022				0.937138	0.402554	0.104331				0.766745	0.345315
12	1		20.01	0.41764	0.299197			0.0728637	0.0424956	0.115429				0.91875	0.726311			0.214171	0.0294898	0.781182				1.84659	1.20759	0.7372				0.000267253	0.048839	-0.00699177				0.744091	0.163373	0.248709				0.965166	0.415715	0.142237				0.792509	0.384029
12	1		22.01	0.524168	0.34017			0.0758633	0.043638	0.137355				0.926154	0.73469			0.21186	0.0339715	0.78213				1.82485	1.21344	0.823361				0.000508122	0.0519516	-0.00922547				0.770833	0.185571	0.293025				0.988408	0.42716	0.188036				0.815304	0.42893
12	1		24.01	0.65228	0.382607			0.0785891	0.0445571	0.163216				0.925719	0.737145			0.206876	0.0390561	0.778962				1.77707	1.20041	0.911466				0.00086671	0.054938	-0.0121854				0.786444	0.209258	0.342711				1.00085	0.43411	0.235686	1			0.831062	0.477767
12	1		26.01	0.79843	0.420204			0.0807548	0.0450976	0.191721				0.914705	0.731493			0.198621	0.0445382	0.77072				1.70246	1.16686	0.99037				0.00136287	0.057514	-0.0159742				0.787404	0.231628	0.394958				0.994299	0.432481	0.279811				0.835024	0.525456
12	1		28.01	0.955015	0.446722			0.0820352	0.0450969	0.220012				0.890836	0.715898			0.186796	0.0500353	0.756552				1.60167	1.11256	1.05048				0.00200056	0.0593476	-0.0205769				0.771872	0.249239	0.445836				0.960193	0.417359	0.317111				0.822823	0.56509
12	1		30.01	1.11186	0.45821			0.0821212	0.04442	0.244276				0.852906	0.689268			0.17157	0.0550216	0.735777				1.47689	1.0387	1.08583				0.0027559	0.0601293	-0.0257678				0.739861	0.259305	0.491321				0.893002	0.384957	0.34602				0.791598	0.590335
12	1		32.01	1.2589	0.453623			0.0807989	0.0430013	0.261309				0.801266	0.651571			0.153636	0.058954	0.707953				1.33205	0.94802	1.09361			1	0.00357396	0.0596602	-0.0310562				0.693161	0.260588	0.528286				0.79306	0.335934	0.366218				0.740743	0.597022
12	1		34.01	1.38822	0.434547			0.0780275	0.0408756	0.269775				0.738034	0.604021			0.134115	0.0614482	0.672919				1.1731	0.844793	1.07324				0.00437904	0.0579241	-0.0357203				0.635142	0.253557	0.555027				0.668952	0.276967	0.378249				0.672356	0.58348
12	1		36.01	1.49453	0.404588			0.0739784	0.0381813	0.270298				0.666898	0.54907			0.114315	0.0623973	0.630843				1.00792	0.734734	1.02582				0.00509898	0.0551008	-0.0389621				0.57032	0.240015	0.571298				0.537828	0.217515	0.383221				0.59144	0.550502
12	1		38.01	1.57486	0.368444			0.0690043	0.0351282	0.264728				0.592462	0.490136			0.0954411	0.0619704	0.582266				0.845699	0.624467	0.953973				0.00568541	0.0515128	-0.0401608				0.503621	0.222437	0.578046				0.417368	0.164829	0.38255				0.505439	0.501462
12	1		40.01	1.62813	0.330694			0.0635476	0.0319452	0.255256				0.519315	0.431002			0.0783829	0.0605082	0.528181				0.695315	0.520485	0.862143				0.00612367	0.0475327	-0.0391677				0.439441	0.20327	0.576985				0.316997	0.122019	0.377737				0.422449	0.442415
12	1		42.01	1.65514	0.294783			0.0580303	0.0288324	0.243819				0.451144	0.375038			0.0636265	0.0583958	0.470146				0.563281	0.427814	0.757317				0.00642584	0.043497	-0.0364962				0.38091	0.184417	0.570143				0.238164	0.0890852	0.370192				0.348617	0.381388
12	1		44.01	1.65861	0.262656	1		0.0527777	0.0259326	0.231846				0.390269	0.324594			0.0512965	0.0559701	0.410434				0.452543	0.349093	0.649768				0.00661772	0.0396545	-0.0331376				0.329663	0.167062	0.559504				0.178274	0.0645752	0.361118				0.286695	0.325793
12	1		46.01	1.64324	0.235019			0.0479922	0.0233277	0.220255				0.337656	0.280811			0.0412606	0.0534821	0.352122				0.36279	0.284612	0.551725				0.00672827	0.0361569	-0.0299445				0.286084	0.151758	0.546765				0.133587	0.0466895	0.351453				0.236627	0.279454
12	1		48.01	1.61513	0.211803			0.0437676	0.0210493	0.209556				0.293251	0.243835			0.0332456	0.051094	0.298748				0.291707	0.23308	0.471449				0.00678321	0.0330723	-0.0272655				0.249754	0.138628	0.533239				0.100549	0.033783	0.341873				0.196933	0.242544
12	1		50.01	1.58047	0.192573			0.0401205	0.0190941	0.199984				0.256388	0.213181			0.0269267	0.0488969	0.253153				0.236204	0.192503	0.409359				0.00680263	0.030413	-0.0251164				0.219854	0.127557	0.519859				0.0762225	0.0245244	0.332822				0.165743	0.213595
12	1		52.01	1.54415	0.176767			0.0370209	0.0174389	0.191599				0.226125	0.188067			0.021986	0.0469336	0.216261				0.193203	0.160801	0.361894				0.00680106	0.0281564	-0.0234098				0.195442	0.118323	0.507228				0.0583264	0.0178999	0.324564				0.141304	0.190921
12	1		54.01	1.50924	0.163835			0.0344159	0.0160514	0.184364				0.20146	0.167645			0.0181412	0.0452147	0.187262				0.160006	0.136113	0.325382				0.00678871	0.0262628	-0.022052				0.175606	0.110675	0.495698				0.0451458	0.0131622	0.317229				0.12215	0.173092
12	1		56.01	1.47735	0.15328			0.0322447	0.0148967	0.17819				0.181455	0.151112			0.0151563	0.0437322	0.164689				0.134398	0.116895	0.297021				0.00677168	0.0246877	-0.020965				0.159536	0.104371	0.485442				0.0354155	0.00977107	0.310856				0.107109	0.159001
12	1		58.01	1.44913	0.144685			0.0304473	0.0139413	0.172972				0.165286	0.137769			0.0128405	0.0424694	0.147126				0.114631	0.101921	0.274802				0.00675425	0.0233866	-0.0200907				0.146546	0.0991945	0.47651				0.0282101	0.0073397	0.305428				0.0952721	0.147816
12	1		60.01	1.42468	0.137702			0.0289684	0.013155	0.168599				0.15226	0.12703			0.0110441	0.0414054	0.133425				0.0993554	0.0902414	0.257284				0.00673813	0.0223191	-0.0193833				0.136068	0.0949606	0.468876				0.022857	0.00559253	0.300893				0.0859407	0.138909
12	2	psp3103_4D	61.91	1.40416	0.131677			0.0273939	0.0121917	0.164621				0.141708	0.118142			0.00993116	0.0412035	0.122979				0.087941	0.0813585	0.243302				0.00688493	0.0218443	-0.0188381				0.12745	0.0911229	0.463568				0.0189465	0.00433147	0.297971				0.0785129	0.131535
12	3	wPt-2379	63.01	1.31488	0.0641143			0.000228426	-0.00552984	0.107565				0.0778191	0.0484867			0.04688	0.135289	0.0951826				0.0696566	0.0592044	0.153894				0.035382	0.0760902	-0.0187442				0.0644885	0.0360163	0.547645				0.00847016	0.00018797	0.365646				0.0361231	0.066266
12	3		65.01	1.31913	0.143435			0.00835118	-0.00188237	0.142745				0.186855	0.122171			0.0334568	0.121123	0.112194				0.156261	0.11742	0.208801				0.00921961	0.060749	-0.0138013				0.141769	0.0917293	0.707891				0.0269952	0.0128435	0.493619				0.101559	0.12969
12	3		67.01	1.28813	0.272747			0.0319458	-6.38436e-05	0.184866				0.371213	0.250942			0.0202818	0.10342	0.130924				0.294791	0.205334	0.275064				-0.000186992	0.0442355	-0.00917418				0.263826	0.18709	0.893697				0.0610408	0.05351	0.649138				0.214223	0.225157
12	3		69.01	1.21892	0.444859			0.0732463	0.000899066	0.228501				0.616589	0.424318			0.00930853	0.083161	0.149993				0.478213	0.317236	0.34583				-0.0180808	0.0283507	-0.00527353				0.426033	0.320042	1.0872				0.110802	0.127897	0.823407				0.372667	0.347826
12	3		71.01	1.11434	0.630918			0.128353	0.00461881	0.265897				0.873788	0.603811			0.00232504	0.0624036	0.167817				0.680038	0.437094	0.411741				-0.0646302	0.0151683	-0.00240334				0.60806	0.471276	1.26863				0.16961	0.227423	1.00362				0.559175	0.481898
12	3		73.01	0.982356	0.799163			0.18874	0.0106846	0.290928				1.10184	0.759677			2.14984e-06	0.0436412	0.183074				0.871594	0.548602	0.464965				-0.130589	0.00611963	-0.000680369				0.784275	0.61522	1.42383				0.226962	0.332718	1.17729				0.749143	0.609232
12	3		75.01	0.836489	0.92782			0.246067	0.0180534	0.30212				1.28463	0.882208			-0.00161837	0.0286602	0.195058				1.0352	0.642274	0.501825				-0.20267	0.00136119	-2.24539e-05				0.934032	0.732154	1.5465				0.274514	0.425782	1.33529				0.922302	0.717014
12	3		77.01	0.6955	1.00625			0.295256	0.0256472	0.302398				1.42186	0.972869			-0.00570237	0.0179022	0.203731				1.16461	0.715402	0.52302				-0.270748	1.34636e-06	0.000203453				1.0451	0.81195	1.63684				0.309044	0.496761	1.47267				1.06673	0.799491
12	4	wmc473	78.11	0.627326	1.02806			0.317621	0.0295842	0.2994				1.47964	1.01083	1	1	-0.00835852	0.013628	0.208887				1.22187	0.747053	0.529961				-0.303466	-0.000243127	0.000581346				1.08805	0.839662	1.67337			1	0.323603	0.526856	1.53818			1	1.13193	0.833972
12	5	blt101.t7	78.71	0.63247	1.02767		1	0.297745	0.0291353	0.283946				1.47394	1.01005			-0.00394877	0.0138244	0.321802				1.27243	0.746828	0.573344				-0.262058	-0.000217351	0.00350699				1.09711	0.849694	1.63693	1			0.381636	0.614828	1.53657				1.15059	0.85167
12	5		80.71	0.490821	0.935847			0.0519572	-0.0150843	0.0529007				1.27038	0.834452			0.0283475	0.0829516	0.667451				1.34736	0.69087	0.359412				-0.0355274	0.0267081	0.0858014				1.04062	0.798041	1.31757				0.65342	0.984347	1.52256				1.03025	0.729634
12	6	gwm165.2	81.31	0.447642	0.905122			0.0164932	-0.0414719	0.0181402				1.19931	0.777182			0.0540599	0.111582	0.734899				1.35156	0.670649	0.282318	1			-0.00793805	0.0451298	0.1262				1.0207	0.779411	1.21666				0.719717	1.06434	1.51777				0.986428	0.68677
12	6		83.31	0.439621	0.942676			0.0202038	-0.0351367	0.0122889				1.14474	0.752905			0.043997	0.0899376	0.675192				1.27782	0.631115	0.23736				-0.00903568	0.0421803	0.113645				1.03408	0.823734	1.18373				0.725981	1.10029	1.44937				1.01936	0.739316
12	6		85.31	0.428743	0.985413			0.025065	-0.028154	0.00681179				1.08058	0.723826			0.0332415	0.0666008	0.607274				1.19073	0.584504	0.187762				-0.010405	0.0387061	0.0996756				1.0469	0.875565	1.14294				0.731025	1.14065	1.37025				1.0553	0.802658
12	6		87.31	0.414273	1.03252			0.0313674	-0.0207819	0.00243446				1.00606	0.689267			0.0223927	0.0429577	0.531556				1.08935	0.530409	0.135593				-0.012096	0.034682	0.084519				1.05755	0.934722	1.09287				0.733443	1.18386	1.27994				1.09226	0.876738
12	6		89.31	0.395433	1.08232			0.0394152	-0.013468	0.00012139				0.920752	0.648642			0.0123713	0.0213572	0.449075				0.973291	0.468786	0.0843947				-0.0141532	0.0301222	0.0685663				1.06386	1.00016	1.03222	1			0.731275	1.22683	1.17847				1.127	0.959421
12	6		91.31	0.371523	1.1321			0.0494697	-0.00690215	-0.00105509				0.824871	0.601579			0.0044592	0.00541031	0.361725				0.843119	0.40019	0.0395834				-0.0166022	0.0251049	0.0524042				1.06311	1.06966	0.960003				0.722046	1.26454	1.06656				1.15511	1.04582
12	6		93.31	0.342114	1.17815			0.0616585	-0.00203414	-0.00654432				0.719519	0.548082			0.00026671	-0.000122193	0.272537				0.70089	0.326083	0.00864671				-0.0194283	0.0197981	0.0368245				1.05232	1.1397	0.875884				0.703023	1.29023	0.945798				1.17159	1.12882
12	6		95.31	0.307289	1.21615			0.0758592	-5.84148e-06	-0.0178379				0.607007	0.488703			-0.00156211	-0.0114839	0.185983				0.550785	0.249177	-0.000718849				-0.0225546	0.0144736	0.0227968				1.02864	1.20577	0.78055				0.671767	1.2964	0.818784		1		1.17176	1.20085
12	6		97.31	0.267874	1.24185			0.091603	0.00194124	-0.0358498				0.491094	0.424711			-0.00992919	-0.0450326	0.108197				0.399813	0.173727	-0.0249618				-0.0258261	0.0094964	0.0113812				0.99	1.263	0.67608				0.626929	1.27684	0.689152				1.15214	1.25558
12	6		99.31	0.225552	1.25187		1	0.108068	0.00859904	-0.0608559				0.376993	0.358176			-0.026301	-0.103375	0.0467803				0.258222	0.105493	-0.0875039				-0.0290222	0.00527381	0.00357807				0.935754	1.30708	0.566178				0.569065	1.22858	0.561417				1.11131	1.28898
12	6		101.31	0.182715	1.24445			0.124212	0.0200235	-0.092282				0.27094	0.291887			-0.050546	-0.184097	0.00938643				0.138781	0.0509467	-0.188153				-0.0318993	0.00216875	0.000132334				0.867136	1.33506	0.456075				0.501078	1.15319	0.440552				1.05028	1.29965
12	6		103.31	0.142032	1.21986			0.139015	0.0354246	-0.128701				0.179125	0.229026			-0.0813414	-0.280108	-0.000535027				0.0535853	0.0153661	-0.319563				-0.0342574	0.000408795	-0.00135503				0.787433	1.34582	0.351863		1		0.427902	1.05671	0.331315				0.972605	1.28869
12	6		105.31	0.10584	1.18038			0.151718	0.0534066	-0.168079				0.106171	0.172596			-0.116456	-0.382328	-0.0188181				0.00869913	0.000617155	-0.469917				-0.035992	-2.9316e-05	-0.00702879				0.701618	1.34016	0.259241				0.355344	0.948284	0.237449				0.883943	1.25925
12	6		107.31	0.0756236	1.12983			0.161952	0.072405	-0.208174				0.053881	0.124764			-0.153304	-0.482496	-0.0579872				-0.00120955	-0.00450549	-0.626834				-0.0371099	-0.000880217	-0.0164517				0.615426	1.32047	0.182115				0.288512	0.83772	0.161045				0.791086	1.21588
12	6		109.31	0.0518379	1.07286			0.169718	0.091074	-0.246939				0.0210663	0.0864489			-0.189517	-0.574648	-0.110415				-0.0220687	-0.0222836	-0.780038				-0.0377044	-0.00268827	-0.0286037				0.534094	1.29025	0.121822				0.230653	0.733181	0.10232				0.700621	1.16371
12	6		111.31	0.0340789	1.01396			0.175285	0.108475	-0.282796				0.00446267	0.0573428			-0.223298	-0.65536	-0.169413				-0.0609887	-0.048716	-0.92231				-0.0379101	-0.00513757	-0.0423641				0.461305	1.25338	0.0773665				0.18292	0.639829	0.0598773				0.617629	1.10771
12	6		113.31	0.0214367	0.956824			0.179054	0.124083	-0.314741				-4.21281e-06	0.0362883			-0.253534	-0.723369	-0.229914				-0.109307	-0.079343	-1.04938				-0.0378661	-0.00793485	-0.0567006				0.39882	1.21352	0.04632				0.144893	0.559816	0.0312762				0.545002	1.052
12	6		115.31	0.0128306	0.90399			0.18145	0.137701	-0.342308				-0.00379268	0.0217493			-0.279719	-0.778957	-0.2884				-0.160715	-0.110873	-1.15936				-0.0376898	-0.0108459	-0.070785				0.346799	1.17371	0.0257698				0.115307	0.493124	0.0136465				0.483611	0.999547
12	6		117.31	0.00723034	0.856899			0.182862	0.149344	-0.365449				-0.0125848	0.0121748			-0.301795	-0.823349	-0.342604				-0.211013	-0.141109	-1.25209				-0.0374705	-0.0137044	-0.0840286				0.304411	1.13609	0.012951				0.0926393	0.438545	0.0041755				0.43296	0.952163
12	6		119.31	0.00376406	0.816119			0.183606	0.159152	-0.384399				-0.0239193	0.00620178			-0.319989	-0.8582	-0.391209				-0.257626	-0.168722	-1.32851				-0.0372687	-0.0164042	-0.0960651				0.27039	1.10205	0.00554343				0.075436	0.394417	0.000397372				0.391868	0.910686
12	7	wPt-733322	120.31	0.00261444	0.798048			0.183768	0.163323	-0.392473				-0.0299225	0.00421922			-0.327654	-0.87235	-0.412928				-0.278886	-0.18121	-1.36097				-0.037156	-0.0176434	-0.101535				0.256094	1.08649	0.00329192				0.0685107	0.375834	1.08578e-07				0.37448	0.892121
12	7		122.31	0.00148845	0.748126			0.175471	0.149632	-0.420996				-0.0327315	0.00244591			-0.323688	-0.849138	-0.40086				-0.283579	-0.186702	-1.40629				-0.0305335	-0.0137233	-0.106445				0.227086	1.02766	0.00106365				0.0598807	0.358486	-0.000504256				0.340778	0.829956
12	7		124.31	0.000544908	0.689973			0.165625	0.133909	-0.456464				-0.0362592	0.000958154			-0.318391	-0.820976	-0.386061				-0.288941	-0.193231	-1.45974				-0.0234743	-0.00969461	-0.112747				0.19441	0.958809	5.53746e-06				0.0501187	0.337559	-0.00258495				0.302169	0.758663
12	7		126.31	2.57763e-05	0.623421			0.154069	0.116212	-0.500244				-0.0406492	8.24104e-05			-0.311305	-0.787074	-0.367966				-0.294829	-0.200803	-1.52125				-0.0163194	-0.005842	-0.120741				0.15868	0.879525	-0.00118454				0.0394664	0.312678	-0.00742356				0.258981	0.678275
12	7		128.31	-0.000273724	0.548716			0.140688	0.0967792	-0.553725				-0.0460587	-0.000272725			-0.301882	-0.74663	-0.345962				-0.300966	-0.209339	-1.58973				-0.00958649	-0.00257518	-0.130616				0.121037	0.789781	-0.00622306				0.0283776	0.283581	-0.0169559				0.212017	0.589319
12	7		130.31	-0.00174795	0.46672			0.125453	0.0761099	-0.617959				-0.052643	-0.0021316			-0.289523	-0.698918	-0.319449				-0.306906	-0.218626	-1.66253				-0.00400995	-0.00044734	-0.142056				0.0833326	0.690138	-0.0175286				0.017596	0.250223	-0.0344045				0.162745	0.493046
12	7		132.31	-0.00502463	0.37917			0.108479	0.0550656	-0.692963				-0.0605273	-0.00641448			-0.273662	-0.643435	-0.287963				-0.311992	-0.228272	-1.73503				-0.000562584	0.000155049	-0.15361				0.048319	0.582006	-0.038557				0.00822988	0.212932	-0.0651659				0.113512	0.391727
12	7		134.31	-0.010765	0.288979			0.0901011	0.0349592	-0.776695				-0.0697624	-0.0139989			-0.253902	-0.580109	-0.251369				-0.315364	-0.237666	-1.80076				0.000438219	0.0025048	-0.16269				0.0198028	0.467967	-0.073989				0.00179288	0.17259	-0.117498				0.0677416	0.289026
12	7		136.31	-0.0196307	0.200539			0.0709363	0.0175944	-0.864235				-0.0802627	-0.0257909			-0.23018	-0.509559	-0.210123				-0.316025	-0.246001	-1.85224				0.00495824	0.00833231	-0.166792				0.00262795	0.352136	-0.129431				-0.00015405	0.13082	-0.198343				0.0300087	0.190415
12	7		138.31	-0.0321358	0.119914			0.0519216	0.00518037	-0.948127				-0.0917436	-0.0425476			-0.202931	-0.433362	-0.165571				-0.313004	-0.252356	-1.88227				0.0153763	0.0183672	-0.164636				-0.00228986	0.240476	-0.20977				-0.00532693	0.090078	-0.301688				0.00581911	0.103483
12	7		140.31	-0.0484563	0.054639			0.0342697	3.53963e-05	-1.02017				-0.103687	-0.0646237			-0.173163	-0.354219	-0.120179				-0.305592	-0.25588	-1.88508			1	0.0325834	0.0330623	-0.156338				-0.0239272	0.140882	-0.315399				-0.0190488	0.0535393	-0.411759				-0.0008357	0.037751
12	7		142.31	-0.0682686	0.0126721			0.0193119	-0.00405212	-1.07363				-0.115378	-0.0917182			-0.142386	-0.275871	-0.0775197				-0.293574	-0.255995	-1.85722				0.0567887	0.0524311	-0.143058				-0.0706929	0.0625489	-0.438473				-0.0422109	0.0246456	-0.515796				-0.0194418	0.00324145
12	7		144.31	-0.0907141	-0.000168317			0.00823125	-0.0180626	-1.1047				-0.126029	-0.12276			-0.112377	-0.202634	-0.0417502				-0.277357	-0.252558	-1.79807				0.0873295	0.0759606	-0.12656				-0.142198	0.014049	-0.564744				-0.074372	0.00630176	-0.6067				-0.06307	-0.00724582
12	7		146.31	-0.114545	-0.0188634			0.00176762	-0.0414308	-1.11289			1	-0.134965	-0.156054			-0.0848302	-0.138574	-0.0164015				-0.257921	-0.245887	-1.71004				0.12273	0.102649	-0.108755				-0.234199	-0.000186059	-0.680548				-0.113663	2.12812e-06	-0.681547				-0.129346	-0.0506934
12	7		148.31	-0.138401	-0.0652005			-2.89251e-05	-0.0721651	-1.10065				-0.141786	-0.189655			-0.06103	-0.0866051	-0.00291733				-0.236599	-0.236665	-1.59853				0.161011	0.131172	-0.0913193				-0.339895	-0.01971	-0.777679				-0.157215	-0.00537177	-0.740139				-0.212793	-0.127492
12	7		150.31	-0.161082	-0.132094			-0.00250604	-0.107508	-1.07239				-0.146419	-0.221809			-0.0416559	-0.0479098	0.000202693				-0.21478	-0.225758	-1.47151				0.200099	0.160118	-0.0754418				-0.451888	-0.0661857	-0.853702				-0.2019	-0.0204156	-0.783921				-0.306583	-0.227593
12	7		152.31	-0.181731	-0.211604			-0.00827136	-0.144652	-1.03346				-0.149071	-0.25124			-0.0267798	-0.0219555	0.00560615				-0.193652	-0.21403	-1.33847				0.23818	0.188217	-0.0617563				-0.563676	-0.131037	-0.91006				-0.245005	-0.0422751	-0.815185				-0.404204	-0.340687
12	7		154.31	-0.199874	-0.296739			-0.0162452	-0.181263	-0.988998				-0.150112	-0.277243			-0.0160095	-0.00698508	0.0162281				-0.174064	-0.202219	-1.20881				0.273896	0.214491	-0.0504265				-0.670351	-0.206128	-0.950046				-0.28461	-0.0680228	-0.836485				-0.500396	-0.458235
12	7		156.31	-0.215368	-0.382124			-0.0254157	-0.21569	-0.943236				-0.149961	-0.299595			-0.00868823	-0.000665798	0.0296481				-0.156504	-0.190874	-1.08977				0.306386	0.238312	-0.0413084				-0.768683	-0.284934	-0.977362				-0.319645	-0.095179	-0.850255				-0.591411	-0.57398
12	7		158.31	-0.228312	-0.464011			-0.0349625	-0.246952	-0.899165				-0.149007	-0.318411			-0.0040749	0.000624104	0.0441078				-0.14116	-0.180353	-0.985309				0.335233	0.259373	-0.0341044				-0.856894	-0.362728	-0.995362				-0.349748	-0.12191	-0.858597				-0.674903	-0.683722
12	7		160.31	-0.238941	-0.54001			-0.0442916	-0.274601	-0.858603				-0.147571	-0.334			-0.00146777	0.00476545	0.0584398				-0.128008	-0.170855	-0.896408				0.360355	0.277622	-0.0284743				-0.934314	-0.436362	-1.00676				-0.375047	-0.147012	-0.863206				-0.749643	-0.784882
12	7		162.31	-0.247555	-0.608776			-0.0530164	-0.298564	-0.822444				-0.145896	-0.346753			-0.000269229	0.0114056	0.0719314				-0.116898	-0.162458	-0.822197				0.381894	0.293181	-0.0240988				-1.00105	-0.503916	-1.01363				-0.395954	-0.169793	-0.86538				-0.815228	-0.876074
12	7		164.31	-0.254465	-0.669716			-0.0609155	-0.319001	-0.790955				-0.144152	-0.357073			4.62541e-06	0.0192789	0.0841921				-0.107619	-0.155159	-0.760989				0.400126	0.306272	-0.0207055				-1.0577	-0.564381	-1.01747				-0.413006	-0.189939	-0.866071				-0.871817	-0.956753
12	7		166.31	-0.259962	-0.722756			-0.0678873	-0.336196	-0.764026				-0.142454	-0.365338			0.000317915	0.0274879	0.095046				-0.0999399	-0.148903	-0.710918				0.415386	0.317163	-0.0180749				-1.10514	-0.617384	-1.01935				-0.426765	-0.207385	-0.865956				-0.919922	-1.02695
12	8	psr375.1_4DL	167.61	-0.263091	-0.7528			-0.0719492	-0.345363	-0.748947				-0.142058	-0.370413			0.000714832	0.0325316	0.101286				-0.0962483	-0.145923	-0.683623				0.4239	0.322441	-0.0165583				-1.1312	-0.647354	-1.01995	1			-0.43446	-0.217611	-0.865444				-0.946695	-1.06644
12	8		169.61	-0.301058	-0.726022			-0.0851578	-0.268508	-0.739323				-0.311953	-0.514116			0.00568832	0.0095625	0.102561				-0.239425	-0.280774	-0.659493				0.418861	0.17965	4.76439e-05				-1.09802	-0.584834	-1.03437				-0.493465	-0.297856	-0.801908				-0.919847	-0.973279
12	8		171.61	-0.32302	-0.679841			-0.094132	-0.188735	-0.70298				-0.537676	-0.648073			0.0160988	6.08469e-05	0.103395				-0.442514	-0.447992	-0.617891				0.363806	0.0608529	0.0304196				-1.03964	-0.507699	-1.0456				-0.534116	-0.382423	-0.687989				-0.866394	-0.849765
12	8	gwm609	173.61	-0.326825	-0.617646			-0.0964918	-0.118495	-0.644536				-0.757839	-0.747229			0.0296347	-0.00642074	0.103689				-0.652698	-0.608851	-0.562948				0.275092	0.00404875	0.0944464				-0.956016	-0.42321	-1.05203			1	-0.55134	-0.458049	-0.490529				-0.784768	-0.702789
13	1	wPt-667213	0.01	0.0121161	0.126432			-0.310205	-0.152957	-0.00080721				0.0232322	0.192975			0.0528473	0.0240905	0.0257486				0.00852098	0.058719	-0.00242473				-0.00272467	-0.0412205	-0.156391				0.0503854	0.123371	0.128511				0.00713418	0.137537	0.00520343				0.182355	0.594799
13	2	wPt-797581	1.21	0.0085245	0.125805			-0.144279	-0.148961	-0.000727231				0.0928536	0.195301			0.0445521	0.0230507	0.0248728				0.057306	0.0593378	-0.00241622				-0.0465084	-0.0420031	-0.156524				0.0958822	0.122579	0.125322				0.0117572	0.135691	0.00473092				0.249466	0.591648
13	3	wPt-798459	2.31	0.000412725	0.125478			-0.159246	-0.146762	-0.000706927				0.146139	0.196065			0.0279928	0.0229519	0.0243902				0.0971414	0.0596625	-0.00243694				-0.0699034	-0.0425798	-0.15884				0.231497	0.122183	0.125067				0.0773802	0.134606	0.00444465				0.462793	0.589664
13	3		4.31	-0.0120445	0.0741131			-0.101943	-0.0717624	-0.00508847				0.174558	0.258296			0.0407051	0.0283268	0.062565				0.139063	0.103541	-0.00181841				-0.0428502	-0.020222	-0.167977				0.157479	0.0618053	0.0564161				0.044885	0.0897579	-0.00130098				0.323639	0.412309
13	4	wPt-4131	4.61	-0.0162289	0.0669814			-0.094183	-0.062513	-0.00594376				0.178308	0.267055			0.0423301	0.0287143	0.0687295				0.144678	0.109859	-0.00174404				-0.0400245	-0.0180982	-0.168902				0.146366	0.0539872	0.0471338				0.040096	0.0824499	-0.00255787				0.30008	0.379601
13	4		6.61	-0.00171045	0.0256719			-0.0274547	-0.00427205	-1.03149e-05				0.0966539	0.172178			0.00225874	-0.00379718	0.00578109				0.0229218	0.00946821	-0.00829872				-0.21122	-0.195493	-0.127684				0.108543	0.0275413	0.0178626				-0.00268478	0.000403149	-0.0102225				0.281007	0.357354
13	5	m92p78.1	6.91	-0.000854506	0.0212477			-0.0209775	-0.00151772	5.83713e-05				0.0865003	0.159667			0.0005957	-0.00883624	0.00216358				0.0136282	0.00395379	-0.00966654				-0.241175	-0.227561	-0.122689				0.103028	0.0243944	0.0148547				-0.0077939	-0.000379522	-0.0116911				0.277619	0.353382
13	5		8.91	-0.00552274	0.0174979			-0.0116102	-0.00864986	0.00538686				0.0592985	0.159667			-0.00382916	-0.00883624	-0.247698				5.7937e-05	0.00395379	-0.112435				-0.442528	-0.227561	-0.229974				0.0331707	0.0181885	0.0364944				-0.113881	-0.0804285	-0.00701477				0.135368	0.172345
13	6	tPt-7322	9.01	-0.0060023	0.017366			-0.01128	-0.00912523	0.00578612				0.0581102	0.15977			-0.00427474	-0.00880221	-0.265428				8.01303e-06	0.00398443	-0.119185				-0.447225	-0.227784	-0.234202				0.0306791	0.0179516	0.037637				-0.120887	-0.0865217	-0.0068355				0.129498	0.165192
13	6		11.01	-0.10607	0.0230554			-0.0241316	-0.016559	0.00121739				0.047481	0.181452			-0.00108302	-0.00312176	-0.297207				0.000153985	0.0128588	-0.168835				-0.421252	-0.274079	-0.254605				0.00259805	0.0218027	0.0425815				-0.195763	-0.094201	-0.00682067				0.0690298	0.201563
13	7	barc117	12.21	-0.204787	0.0270556			-0.0336268	-0.0216954	0.000135527				0.0413146	0.19436			-0.000204213	-0.00116717	-0.316033				0.000298675	0.0201322	-0.198407				-0.398085	-0.301926	-0.26724				-0.000570011	0.02458	0.0459049				-0.242997	-0.0988345	-0.00682219				0.0377229	0.224181
13	7		14.21	-0.194268	0.0984699			-0.00273244	-1.30293e-07	0.0671327				0.0230411	0.146758			-0.0238969	-0.0459244	-0.351638				-0.0182992	-0.000424929	-0.0527361				-0.557619	-0.468849	-0.369189				0.0205658	0.119445	0.0977842				-0.212865	-0.0783081	-0.00798039				0.100493	0.383163
13	8	barc180	14.31	-0.192233	0.100985			-0.00213246	4.2823e-05	0.0719765				0.022054	0.143106			-0.0256123	-0.0488587	-0.352694				-0.0198847	-0.000769142	-0.0481159				-0.564268	-0.475977	-0.37591				0.0224984	0.123439	0.0993723				-0.209965	-0.0767873	-0.00813031				0.103425	0.388759
13	9	wPt-2697	15.41	-0.120739	0.111401			-0.000289946	0.0026377	0.0571524				0.0121473	0.120525			-0.0123188	-0.0291431	-0.333434				-0.0269054	-0.00209273	-0.0597573				-0.561136	-0.475089	-0.640817				0.02866	0.137749	0.115983				-0.208313	-0.0738846	-0.0289505				0.102688	0.39271
13	9		17.41	-0.143077	0.0867217			-0.000302628	-0.0071977	0.0865839				0.0137324	0.0909117			-0.0200997	-0.00668825	-0.312415				-0.0197717	-0.00274571	-0.036526				-0.751222	-0.475739	-0.605947				0.00442289	0.107518	0.0785187				-0.407274	-0.107068	-0.0384721				0.0554831	0.370178
13	9		19.41	-0.163174	0.0572691			-0.000256656	-0.0476598	0.11656				0.0129852	0.0557979			-0.0260604	8.69707e-05	-0.280239				-0.011449	-0.00317175	-0.0161577				-0.86566	-0.475192	-0.531309				-0.00177987	0.0726188	0.0469985				-0.59487	-0.134078	-0.047909				0.0166431	0.299823
13	10	wPt-5309	19.61	-0.164224	0.0547631			-0.000252921	-0.0528156	0.119199				0.012812	0.0527669			-0.0264144	0.000308317	-0.276482				-0.0107626	-0.00319687	-0.0146405				-0.87383	-0.475617	-0.523046				-0.0026453	0.0696506	0.0444326				-0.60985	-0.136072	-0.0488567				0.0142734	0.292014
13	10		21.61	-0.0493443	0.0784789			-0.00103396	-0.0597642	0.116341				0.0123912	0.0575686			-0.0226939	0.000520456	-0.209549				-0.0129917	-0.00360245	-0.00924838				-0.978084	-0.565063	-0.61974				-0.000404799	0.0989073	0.0307517				-0.641953	-0.135285	-0.0774597				0.0304366	0.38903
13	10		23.61	-0.000111183	0.090216			-0.00221147	-0.0589612	0.0992078				0.0118655	0.0621861			-0.0186045	0.000752877	-0.147776				-0.0145119	-0.00377815	-0.00425533				-1.01329	-0.602703	-0.666328				0.000175244	0.11285	0.0171018				-0.574416	-0.111159	-0.109798				0.0498777	0.456096
13	11	psr574_5AL	23.81	6.09772e-05	0.090424			-0.00227379	-0.0582416	0.0968406				0.0117711	0.0624324			-0.0183174	0.000750554	-0.142636				-0.0147125	-0.00385175	-0.00396085				-1.01374	-0.603583	-0.667181				0.000267362	0.113097	0.0159244				-0.562122	-0.108222	-0.112963				0.051718	0.459969
13	11		25.81	0.00139783	0.0626094			0.00547264	-0.0154169	0.0382587				0.00427763	0.0312278			-0.0424349	-0.00397153	-0.162356				-0.0473783	-0.0345089	-0.0402744				-1.12305	-0.62003	-0.652279				0.00439422	0.0897757	0.0040418				-0.609558	-0.155735	-0.142182				0.0603662	0.362217
13	11		27.81	0.00442945	0.0364215			0.0395797	0.000128578	0.00387653				0.00032139	0.00869498			-0.0753544	-0.0242898	-0.177678				-0.0950374	-0.0942407	-0.112466				-1.20304	-0.621155	-0.589175				0.0133823	0.0653054	-9.64169e-06				-0.598428	-0.199459	-0.171554				0.0627174	0.25485
13	12	barc141	29.11	0.00691852	0.0232698			0.0715418	0.00827581	-0.00031051				-7.82845e-05	0.00185431			-0.0989236	-0.0438847	-0.185792				-0.125118	-0.137226	-0.165456				-1.23389	-0.613837	-0.532728	1			0.0202557	0.051137	-0.001921				-0.563551	-0.219957	-0.18847				0.060827	0.191577
13	12		31.11	0.142261	0.0359587			0.217036	0.100938	0.0201272				0.183138	0.145136			-0.427312	-0.134509	-0.584124				-0.00772871	-0.0275453	-0.157199				-1.22978	-0.726561	-0.552445				0.0302009	0.0451684	-0.0083271				-0.509953	-0.261031	-0.217334				0.0722787	0.189341
13	13	psr150_5AL	31.51	0.180255	0.038462			0.248474	0.127343	0.0292311				0.242883	0.182494			-0.495492	-0.154301	-0.649787				-0.00123058	-0.015278	-0.155776				-1.21417	-0.745407	-0.555962				0.0322701	0.0438225	-0.0102207				-0.497606	-0.269293	-0.223586				0.0742882	0.188334
13	13		33.51	0.166645	0.005537			0.268643	0.157378	0.0144083				0.172093	0.107525			-0.502632	-0.185271	-0.612146				-0.0110403	-0.0521035	-0.187269				-1.06785	-0.577755	-0.49732				0.0122375	0.00671244	-0.0743759				-0.545463	-0.363081	-0.389366				0.0350754	0.0771833
13	13		35.51	0.143857	-0.0029124			0.28136	0.185734	0.00406814				0.102058	0.0444472			-0.494174	-0.218142	-0.523489				-0.0303836	-0.107638	-0.214521				-0.816719	-0.34962	-0.432508				0.00120754	-0.00272693	-0.191287				-0.5517	-0.447435	-0.575056				0.00827516	0.011
13	14	psb85_5AL	36.51	0.130679	-0.012694			0.284373	0.197503	0.00135633				0.0733949	0.0236206			-0.483393	-0.233887	-0.462998				-0.0418415	-0.137293	-0.224733				-0.668376	-0.243785	-0.400513				0	-0.0128674	-0.255968				-0.540144	-0.481024	-0.661549				0.00215262	0.000605798
13	14		38.51	0.0712918	-0.0084056			0.226351	0.14329	-0.000591574				0.0368952	0.0241648			-0.311745	-0.218352	-0.352994				-0.0586697	-0.135594	-0.23829				-0.768792	-0.238721	-0.364119				0.00143752	-0.00574658	-0.240646				-0.534876	-0.433916	-0.63922				0.015246	0.00783954
13	15	m85p65.2	39.81	0.0372117	-0.00605511			0.190551	0.111411	-0.0039575				0.0193087	0.0245079			-0.198088	-0.208315	-0.23195				-0.070582	-0.134564	-0.247086				-0.823605	-0.235425	-0.340152				0.00387957	-0.00263084	-0.230782				-0.527571	-0.402995	-0.623303				0.0295366	0.0165939
13	15		41.81	0.0264078	-0.0032048			0.19935	0.116286	-0.00298979				0.025311	0.0289771			-0.231316	-0.237577	-0.2033				-0.0673222	-0.135227	-0.218818				-0.888339	-0.266782	-0.272969				0.00932152	-0.000951878	-0.250039				-0.499747	-0.389632	-0.620582				0.0387046	0.0250226
13	15		43.81	0.0163252	-0.000983474			0.206937	0.120138	-0.00202582				0.0329393	0.0342212			-0.270037	-0.270442	-0.169848				-0.0624127	-0.133291	-0.186691				-0.955756	-0.30223	-0.197908				0.0184218	-4.60152e-05	-0.268486				-0.461816	-0.368751	-0.600137				0.0503562	0.036812
13	15		45.81	0.00799188	-6.53637e-06			0.211853	0.121914	-0.00116065				0.0420617	0.0398849			-0.312883	-0.304632	-0.133329				-0.0556907	-0.127571	-0.152132				-1.0199	-0.339594	-0.120045				0.0318482	0.000414419	-0.282977				-0.413609	-0.339386	-0.556356				0.064205	0.051984
13	15		47.81	0.00235776	0.000816265			0.212713	0.120654	-0.00049316				0.0521784	0.0453619			-0.357437	-0.336761	-0.0966742				-0.0473979	-0.11742	-0.117333				-1.07392	-0.375657	-0.0502073				0.0495129	0.00243644	-0.290339				-0.35703	-0.302129	-0.487619				0.0793244	0.0694622
13	15		49.81	4.61238e-05	0.00361839			0.208734	0.115939	-9.86536e-05				0.062475	0.0499687			-0.400583	-0.363137	-0.0634444				-0.0382666	-0.103338	-0.084893				-1.11172	-0.406857	-0.0067127				0.0703264	0.00616211	-0.288705				-0.296164	-0.259487	-0.397615				0.0943002	0.0871421
13	15		51.81	-0.00117027	0.00812884			0.200145	0.108202	4.71227e-06				0.0720558	0.0532207			-0.43923	-0.380967	-0.0366874				-0.0293247	-0.087075	-0.0571432				-1.12959	-0.430327	0.00341264	1			0.0924423	0.0112283	-0.278396				-0.236383	-0.215408	-0.296517				0.107713	0.102783
13	15		53.81	-0.00531157	0.0136842			0.188183	0.0986203	0.000184039				0.0802298	0.0550082			-0.471118	-0.38936	-0.0178597				-0.021488	-0.0709202	-0.0354662				-1.12718	-0.444728	0.0312127				0.113896	0.0169942	-0.261775				-0.182662	-0.174025	-0.201273				0.118632	0.114997
13	15		55.81	-0.011667	0.0195318			0.174627	0.0886052	0.000568187				0.0866761	0.0555546			-0.495312	-0.389501	-0.00658313				-0.015242	-0.0566804	-0.0200299				-1.10759	-0.450512	0.0730372				0.133199	0.0227971	-0.242168				-0.138064	-0.138299	-0.127924				0.126793	0.123546
13	15		57.81	-0.0192836	0.0250753			0.161162	0.079278	0.00107251				0.0914268	0.055243			-0.512188	-0.383905	-0.00127429				-0.0106167	-0.0451676	-0.0100364				-1.07637	-0.449516	0.117823				0.149572	0.0281454	-0.22257				-0.103324	-0.109436	-0.0794569				0.132459	0.128979
13	16	m71p77.8_5A	58.01	-0.0199922	0.0249296			0.159881	0.0784758	0.00110797				0.0917509	0.0551941			-0.513578	-0.383484	-0.0010575				-0.0103238	-0.0443525	-0.0092483				-1.07109	-0.44762	0.122727				0.149636	0.0279027	-0.220492				-0.101074	-0.107667	-0.075547				0.131677	0.128025
13	17	gwm639.1	59.11	-0.0148957	-0.00703855			0.154288	0.0812578	5.44625e-05				0.0877745	0.0575498			-0.527142	-0.416734	-0.0128405				-0.0189689	-0.0591262	-0.0025972				-0.802888	-0.262671	0.207834				0.0248499	-0.00828914	-0.186984				-0.16767	-0.180427	-0.0367887				0.0211169	0.011632
13	18	wPt-9094	60.21	-6.90554e-05	0.000826536			0.191809	0.121476	0.000184669				0.232603	0.215841			-0.480621	-0.381741	-9.40934e-05				0.0020321	-0.00163587	0.000222063				-1.25138	-0.595727	0.182087				0.0585656	4.34311e-08	-0.0816871				-0.171241	-0.182752	-0.00452958				0.054633	0.0454895
13	19	psr806.1_5AL	61.31	-3.8089e-05	-0.00352235			0.24619	0.182282	-0.00153889				0.163542	0.150991			-0.632044	-0.583287	-0.0272512				-0.0132845	-0.0427714	-0.0218363				-1.36517	-0.693324	0.221846	1			0.0336561	-0.00467716	-0.135335				-0.277407	-0.300105	-0.0137848				0.0458757	0.0373251
13	19		63.31	3.95005e-05	-0.0142407			0.181322	0.169374	-0.0333382				0.097874	0.0861449			-0.431757	-0.48284	0.049645				-0.0244945	-0.0985691	-0.00506432				-1.2084	-0.781536	0.285726				0.0239982	-0.0106382	-0.212751				-0.26259	-0.288074	-0.0362431				0.0340161	0.0245067
13	20	m43p78.9a_5A	64.71	0.000242953	-0.0256378			0.133126	0.153855	-0.0749817				0.0564351	0.0453386			-0.286007	-0.395515	0.207839				-0.033235	-0.146627	-0.000227492				-0.909712	-0.817228	0.312009				0.0175678	-0.0159552	-0.270798				-0.22664	-0.24642	-0.057583				0.0259887	0.01638
13	21	psr637_5AL	66.61	0.00909183	-0.0272841			0.255447	0.305133	-0.117761				0.0335319	0.0236041			-0.430266	-0.615981	0.192835				-0.126486	-0.316785	-0.0140043				-1.25032	-1.20263	0.158019		1		0.0227329	-0.0103483	-0.24286				-0.303523	-0.331504	-0.0911496				0.0389085	0.0291713
13	21		68.61	0.0020322	-0.0399183			0.34375	0.407575	-0.0443553				0.0328907	0.0206163			-0.415694	-0.580054	0.148901				-0.12705	-0.323836	-0.000382128				-1.25533	-1.20188	0.209182	1			0.0137491	-0.0190435	-0.0996801				-0.332446	-0.365831	-0.00922602				0.0200273	0.0108777
13	22	psr120.1_5AL	69.81	0.000193855	-0.0477162			0.389982	0.453554	-0.0159722				0.032258	0.0189184			-0.406667	-0.556212	0.122919				-0.123891	-0.318265	0.00154977				-1.24703	-1.18966	0.239577				0.00931685	-0.0250437	-0.0387546				-0.347369	-0.382403	0.000872356				0.0115991	0.00425987
13	22		71.81	-0.0227701	-0.0134893			0.297399	0.381388	0.000604799				0.0326851	0.0480824			-0.350806	-0.480785	0.0586718				-0.104434	-0.223395	0.019592				-1.07834	-1.24262	0.244785				-0.000745646	-0.0039749	-0.00255362				-0.397198	-0.282236	0.0266336				5.21173e-07	0.0350333
13	23	wPt-668257	71.91	-0.0249795	-0.0125546			0.292059	0.376594	0.000885494				0.0323745	0.0492719			-0.347281	-0.476035	0.056478				-0.103816	-0.219764	0.0205073				-1.06803	-1.24398	0.245438				-0.00109299	-0.0035157	-0.00196189				-0.398274	-0.278041	0.0284702				-2.15201e-05	0.0366943
13	24	psp3003.2	73.01	-0.054353	-0.0300344			0.143757	0.197763	-0.0171501				0.00810141	0.0173903			-0.234792	-0.323253	0.0863407				-0.15045	-0.285143	0.00041785				-0.975433	-1.13407	0.291416				-0.00667329	-0.0136145	-0.0066575				-0.445445	-0.31807	0.0255334				-0.00629672	0.0115591
13	24		75.01	-0.157689	-0.165015			0.130607	0.186988	-0.0152331				-0.00281125	0.000790793			-0.2195	-0.339024	0.108285				-0.310105	-0.456274	0.00227479				-0.919502	-1.01284	0.352094				-0.0750851	-0.117433	-0.058409				-0.819751	-0.625293	0.00454497				-0.0747758	-0.0120297
13	24		77.01	-0.267955	-0.358886			0.111719	0.165656	-0.0128947				-0.038468	-0.00605042			-0.194531	-0.328246	0.130139				-0.485945	-0.606669	0.00549349				-0.850357	-0.882678	0.405824				-0.200437	-0.289185	-0.154077				-1.1272	-0.876432	-0.000789924				-0.204938	-0.102815
13	25	psr967.3_5AL	77.21	-0.277152	-0.378111			0.109785	0.163264	-0.0129481				-0.0435592	-0.00759959			-0.191653	-0.325728	0.132265				-0.500919	-0.61795	0.00569346				-0.843473	-0.870525	0.411142				-0.214169	-0.307196	-0.1645				-1.15278	-0.897053	-0.00132248				-0.219059	-0.114666
13	25		79.21	-0.395458	-0.676827			0.109683	0.163099	-0.12618				-0.0436023	-0.00760588			-0.128557	-0.219294	0.165231				-0.416327	-0.516097	-0.0156914				-0.79946	-0.818149	0.591408				-0.450729	-0.623665	-0.21199				-1.50523	-1.23558	0.000261672				-0.35045	-0.232604
13	26	wmc388b	79.31	-0.401737	-0.689972			0.109594	0.163104	-0.132604				-0.0437046	-0.00764814			-0.124971	-0.212774	0.16591				-0.412556	-0.511392	-0.0179361				-0.793352	-0.810645	0.597517				-0.461842	-0.63765	-0.213364				-1.518	-1.24808	0.00030608				-0.357317	-0.239124
13	26		81.31	-0.603445	-0.970384			0.104415	0.176828	-0.0897861				-0.0782504	-0.020808			-0.0596668	-0.120346	0.0691213				-0.39964	-0.480654	-0.0231779				-0.391409	-0.353826	0.272218				-0.683936	-0.947435	-0.216873				-1.41741	-1.14074	-0.0362636				-0.587682	-0.463294
13	27	psr2021.1	81.41	-0.611049	-0.981673			0.104317	0.177594	-0.0878963				-0.0800007	-0.0214882			-0.0571257	-0.116542	0.065607				-0.398693	-0.478385	-0.0232844				-0.374085	-0.334704	0.255499				-0.694851	-0.96016	-0.215793				-1.4164	-1.13721	-0.0391015				-0.598466	-0.472942
13	27		83.41	-0.54185	-1.14667			0.126753	0.19812	-0.0584716				-0.102518	-0.0172603			-0.036356	-0.100222	0.0993217				-0.40469	-0.417828	-0.00444486				-0.454633	-0.475815	0.163358				-1.08373	-1.15139	-0.100088				-2.22952	-1.54422	-0.0165978				-0.889197	-0.535603
13	28	psr575.2_5AL	84.61	-0.494589	-1.2309			0.136843	0.20455	-0.0438291				-0.115969	-0.0150078			-0.0259164	-0.0899784	0.119549				-0.401452	-0.37946	-0.000242671				-0.495323	-0.557952	0.11427				-1.27874	-1.24988	-0.0492228				-2.57973	-1.73565	-0.00768754				-1.0296	-0.568626
13	28		86.61	-0.781452	-1.59836			0.199338	0.278642	-0.116363				-0.174343	-0.0486559			-0.0418918	-0.120227	0.200895				-0.544409	-0.541328	-0.00478397				-0.567727	-0.647692	0.127981				-1.58268	-1.59229	-0.148874				-3.16147	-2.23856	-0.0484457				-1.28217	-0.791232
13	28		88.61	-1.07766	-1.91685			0.264746	0.349598	-0.21838				-0.24383	-0.102656			-0.0613033	-0.150903	0.286159				-0.70538	-0.726008	-0.0153836				-0.629984	-0.720171	0.13538				-1.84537	-1.88004	-0.303838				-3.60639	-2.65163	-0.126695				-1.50823	-1.00613
13	28		90.61	-1.33087	-2.1584			0.317516	0.400034	-0.319815				-0.315464	-0.16863			-0.0810577	-0.17635	0.35129				-0.865369	-0.909576	-0.0262956				-0.672865	-0.763358	0.135557				-2.0463	-2.09011	-0.483559				-3.93494	-2.96582	-0.227149				-1.68877	-1.18368
13	29	vrn-A1	90.91	-1.36282	-2.18642	1	1	0.323766	0.405644	-0.332484				-0.325111	-0.178052			-0.0839861	-0.179842	0.358015				-0.887081	-0.934153	-0.0274509				-0.677817	-0.767528	0.135267				-2.06984	-2.11372	-0.509228	1	1		-3.9747	-3.00325	-0.241906	1	1		-1.71014	-1.20507
13	29		92.91	-1.3144	-2.01487			0.369029	0.50866	-0.209753				-0.24253	-0.096329			-0.13798	-0.283163	0.247571				-0.79212	-0.788709	-0.0109116				-0.77419	-0.847503	0.169256				-1.93827	-1.96018	-0.454237				-3.89181	-2.79823	-0.181054				-1.5083	-1.04744
13	29		94.91	-1.24139	-1.79827			0.405136	0.613321	-0.101103				-0.152766	-0.0322989			-0.206838	-0.407999	0.142789				-0.655981	-0.624398	-0.00149709				-0.837845	-0.900278	0.208155				-1.73088	-1.76526	-0.394955				-3.62521	-2.54164	-0.123034				-1.24838	-0.866212
13	29		96.91	-1.14852	-1.53155			0.423737	0.708797	-0.0296347				-0.0771577	-0.00214886			-0.282603	-0.536863	0.0631502				-0.500063	-0.45663	0.000696634				-0.850198	-0.920345	0.248949				-1.44422	-1.52639	-0.336379				-3.15321	-2.22576	-0.0749181				-0.951162	-0.676202
13	30	psr426.1_5AL	98.31	-1.07757	-1.32054			0.426025	0.768182	-0.00610771				-0.04111	0.00140191			-0.334812	-0.621796	0.028281				-0.39802	-0.352098	0.00469455				-0.829795	-0.917406	0.27683				-1.21706	-1.33944	-0.298909				-2.69325	-1.96905	-0.049557				-0.75085	-0.551795
13	30		100.31	-0.915984	-1.29725			0.605907	1.0761	-0.00180962				-0.0423094	0.00204662			-0.468283	-0.876867	0.0128104				-0.506874	-0.466781	0.00476241				-0.713686	-0.789182	0.329304				-1.1564	-1.27518	-0.311577				-2.60184	-1.88065	-0.0459807				-0.654238	-0.457172
13	30		102.31	-0.689959	-1.20349			0.781012	1.33657	-2.42562e-05				-0.0404422	0.00264			-0.619582	-1.14961	0.00277868				-0.600311	-0.564516	0.00475991				-0.551354	-0.59088	0.380698				-1.04949	-1.15065	-0.308192				-2.39654	-1.69188	-0.0397893				-0.534316	-0.342475
13	30		104.31	-0.448349	-1.03703			0.926071	1.52459	0.000982345				-0.0359583	0.00295935			-0.769669	-1.40097	-3.40065e-05				-0.658502	-0.620976	0.00468625				-0.377874	-0.372583	0.423316				-0.902719	-0.971054	-0.289993				-2.0556	-1.39747	-0.0323446				-0.408314	-0.230026
13	31	wPt-7255	104.61	-0.415746	-1.00747			0.945383	1.54825	0.00133783				-0.0350621	0.00303086			-0.791539	-1.43684	-0.000183105				-0.663661	-0.625392	0.00472714				-0.354697	-0.344177	0.428701				-0.878643	-0.941274	-0.286192				-1.99416	-1.34726	-0.0311426				-0.390369	-0.214982
13	31		106.61	-0.188829	-0.780121			1.19221	1.93273	0.00880469				-0.0114474	0.0231707			-1.0436	-1.93411	0.000984734				-0.652813	-0.617911	0.0239236				-0.322908	-0.308496	0.475396				-0.671205	-0.705189	-0.207333				-1.58282	-0.985028	-0.00833822				-0.257674	-0.10533
13	31		108.61	-0.0370139	-0.513179			1.40742	2.23462	0.02249				-0.00053266	0.0591468			-1.27912	-2.32669	0.00583368				-0.602749	-0.562599	0.0562054				-0.287639	-0.267638	0.514918				-0.445386	-0.445478	-0.128524				-1.08943	-0.591623	-3.80022e-06				-0.132343	-0.0259988
13	32	m85p65.0	108.81	-0.0289808	-0.488603			1.42436	2.25735	0.0241925	1	1		-0.000230554	0.0630612			-1.29866	-2.35704	0.00642119	1	1		-0.595456	-0.554411	0.0598417				-0.284601	-0.264066	0.517517				-0.425251	-0.422536	-0.121602				-1.04302	-0.557745	3.69164e-05				-0.12244	-0.0213907
13	32		110.81	-0.0129242	-0.465287			1.22311	1.92559	0.0764905				0.00285405	0.10076			-1.12897	-2.007	0.000225885				-0.473137	-0.436412	0.110426				-0.34471	-0.329335	0.395214				-0.421726	-0.415138	-0.0704944				-1.08397	-0.593762	0.00027772				-0.109347	-0.0159999
13	33	psr145_5AL	110.91	-0.0124547	-0.46478			1.21473	1.9038	0.0793302				0.00318054	0.10202			-1.12026	-1.98412	0.000139978				-0.467596	-0.431986	0.112813				-0.347963	-0.331622	0.389345				-0.421474	-0.415189	-0.0686341				-1.08564	-0.595454	0.00028228				-0.108743	-0.0158555
13	33		112.91	-0.0405827	-0.565786			1.45692	1.65576	0.096541				0.00203199	0.0170348			-1.1287	-1.89047	-0.0028339				-0.447847	-0.638371	0.106901				-0.430697	-0.219257	0.362803				-0.384059	-0.487875	-0.108148				-1.06464	-0.621986	-0.00260549				-0.0977068	-0.0348565
13	34	cfa2163b	113.01	-0.0419952	-0.569457			1.45945	1.64119	0.0975493	1			0.00200649	0.0148957			-1.12974	-1.88573	-0.00319064				-0.443218	-0.64562	0.106738				-0.432202	-0.214267	0.361856				-0.381347	-0.490572	-0.109819				-1.06334	-0.623145	-0.0028813				-0.0969375	-0.0357267
13	34		115.01	-0.0147388	-0.46777			1.45135	1.53407	0.15053				0.0192341	0.0388499			-1.28813	-1.81894	-0.021711				-0.377837	-0.530715	0.126895				-0.505527	-0.210167	0.402121				-0.311054	-0.411976	-0.0731027				-0.992571	-0.60833	0.000435765				-0.067584	-0.0154781
13	34		117.01	-0.000619609	-0.361913			1.40792	1.39591	0.218909				0.0586832	0.0772832			-1.42493	-1.71469	-0.0626885				-0.297248	-0.401409	0.148989				-0.556747	-0.201199	0.423361				-0.240144	-0.329583	-0.040153				-0.868247	-0.56367	0.0111507				-0.0405691	-0.00264882
13	34		119.01	0.00574152	-0.261697			1.32296	1.22638	0.298114				0.11845	0.126452			-1.51796	-1.57309	-0.118929				-0.209968	-0.270258	0.171013				-0.575313	-0.187881	0.421091				-0.174697	-0.250321	-0.0158784				-0.71071	-0.494686	0.0363951				-0.0194052	0.000593616
13	34		121.01	0.0287117	-0.176725			1.19992	1.03409	0.380793				0.188482	0.178651			-1.55913	-1.40266	-0.174223	1	1		-0.131476	-0.157992	0.190874				-0.566046	-0.171992	0.399972				-0.119847	-0.181093	-0.00285705				-0.548922	-0.414488	0.0710155				-0.00615192	0.00931349
13	35	m60p64.4	122.61	0.0547478	-0.123848			1.08623	0.880035	0.444386				0.243968	0.217692			-1.55853	-1.25884	-0.21103				-0.0840821	-0.0933886	0.204244				-0.546784	-0.159238	0.375205				-0.0855405	-0.136216	-3.47448e-07				-0.435231	-0.352833	0.100282				-0.0011471	0.0218318
13	35		124.61	0.0755607	-0.119223			1.10937	0.877017	0.518398				0.271611	0.223909			-1.55853	-1.22711	-0.267782				-0.0804051	-0.0919422	0.230709				-0.636584	-0.210523	0.288407				-0.0774485	-0.127939	0.00291724				-0.456598	-0.386278	0.106485				-0.00037798	0.0256669
13	35		126.61	0.103045	-0.111217			1.11932	0.859363	0.602617				0.30126	0.226228			-1.53771	-1.17492	-0.339562				-0.0738811	-0.0874641	0.259407				-0.741161	-0.276113	0.193401				-0.067108	-0.11561	0.0147826				-0.474538	-0.420507	0.111571				-4.25624e-06	0.0301676
13	35		128.61	0.137072	-0.0991344			1.10916	0.822388	0.689946				0.328165	0.220584			-1.48938	-1.09932	-0.422266				-0.0637116	-0.0783542	0.286679				-0.856392	-0.355151	0.099206				-0.0548174	-0.0988954	0.0402086				-0.485068	-0.451099	0.113078				0.000315744	0.0349509
13	35		130.61	0.175892	-0.0832667			1.07457	0.764385	0.771153				0.345418	0.202889			-1.40988	-1.00054	-0.506449				-0.050084	-0.0639496	0.307747				-0.975645	-0.44375	0.0248095				-0.0415244	-0.0787407	0.081014				-0.484793	-0.4732	0.108087				0.00154174	0.0393162
13	35		132.61	0.216214	-0.0652797			1.0156	0.688077	0.838522				0.346316	0.171821			-1.30044	-0.882954	-0.580761				-0.0348802	-0.0460582	0.318625				-1.09123	-0.535557	-0.000575527				-0.0286959	-0.0575475	0.132585				-0.472362	-0.483368	0.0951213				0.00370738	0.0424498
13	35		134.61	0.25419	-0.0477069			0.937127	0.600498	0.88825				0.327927	0.131848			-1.16821	-0.755212	-0.636502				-0.0211005	-0.0287956	0.31793				-1.19629	-0.623631	-0.0376545				-0.0177968	-0.0383082	0.185461				-0.449171	-0.480932	0.0762428				0.00657071	0.0438337
13	35		136.61	0.286742	-0.032747			0.847689	0.511009	0.920453				0.293871	0.0925549			-1.02563	-0.628793	-0.66988				-0.0109584	-0.0156868	0.307331				-1.2862	-0.702416	-0.109917				-0.00969709	-0.0231742	0.23131				-0.418834	-0.468024	0.0565664				0.00971574	0.0435232
13	35		138.61	0.312348	-0.0213969			0.756972	0.428169	0.937837				0.253465	0.0617075			-0.887114	-0.514546	-0.682001				-0.00476554	-0.00748712	0.290546				-1.35902	-0.768765	-0.192527				-0.00445659	-0.0127084	0.266361				-0.385761	-0.448448	0.0403999				0.012738	0.0420285
13	35		140.61	0.331008	-0.0135087			0.673006	0.357284	0.944205				0.215891	0.0406218			-0.76408	-0.419079	-0.677534				-0.00158808	-0.00306098	0.271615				-1.41512	-0.821897	-0.27243				-0.00155798	-0.00624206	0.290815				-0.353734	-0.426183	0.0288411				0.015374	0.039965
13	36	wPt-1903	140.91	0.332249	-0.0125678			0.660396	0.346924	0.94261				0.211404	0.0383966			-0.746816	-0.405763	-0.67498				-0.00124287	-0.0025514	0.268023				-1.41905	-0.825781	-0.283616	1			-0.00128836	-0.00556326	0.293757				-0.347873	-0.421277	0.027523				0.0157175	0.0396428
13	37	wPt-5231	142.01	0.226042	-0.00815857			0.497201	0.20718	0.691876				0.256281	0.0554765			-0.608453	-0.266018	-0.572377				0.00429779	0.00258958	0.170488				-0.893868	-0.38734	-0.31009				-0.00118113	-0.00485694	0.311029				-0.174525	-0.216633	0.029198				0.0157035	0.0388331
13	37		144.01	0.245655	-0.0168101			0.39047	0.120996	0.63607				0.207593	0.0400133			-0.445615	-0.146779	-0.394056				0.00768521	0.00985214	0.21449				-0.72215	-0.275801	-0.362973				-0.0207825	-0.0143702	0.262953				-0.235287	-0.214656	0.00889796				-3.2899e-05	0.0145301
13	37		146.01	0.26025	-0.0284373			0.282917	0.051895	0.568266				0.156904	0.0257274			-0.286196	-0.0514592	-0.230939				0.0119682	0.0220549	0.255667				-0.544394	-0.171063	-0.419499				-0.0656098	-0.0290409	0.20592				-0.292616	-0.207326	0.000120152				-0.0210879	0.00145546
13	38	gwm6.2	147.61	0.266017	-0.0386607			0.20749	0.0180339	0.51082				0.120653	0.0166021			-0.181716	-0.0109439	-0.132126				0.0155338	0.0338231	0.282758				-0.416126	-0.105126	-0.463161				-0.112063	-0.0429347	0.161823				-0.328157	-0.198791	-0.00261107				-0.0604907	-0.00061266
13	38		149.61	0.203331	-0.071165			0.22276	0.0182637	0.460716				0.164017	0.0136107			-0.146172	-0.00193414	-0.0866643				0.0358416	0.0360045	0.290112				-0.471315	-0.141368	-0.484095				-0.123	-0.080141	0.289435				-0.396541	-0.307671	0.00277772				-0.0808068	-0.0149726
13	38		151.61	0.13992	-0.111816			0.233384	0.0179772	0.406801				0.200767	0.0100376			-0.11124	0.000405841	-0.0481547				0.0636269	0.0371656	0.293173				-0.518885	-0.179422	-0.495557				-0.126424	-0.127196	0.447733				-0.442204	-0.427705	0.0261372				-0.0968998	-0.0496888
13	38		153.61	0.0864811	-0.152727			0.237141	0.0172052	0.354328				0.221776	0.00673359			-0.080861	0.00655965	-0.0212985				0.0920753	0.0371497	0.291695				-0.551766	-0.212466	-0.4957				-0.121477	-0.175179	0.60865				-0.453401	-0.538677	0.0686774				-0.10379	-0.094745
13	39	tPt-6495	153.91	0.0800363	-0.158502			0.236975	0.0170483	0.347167				0.223143	0.00626145			-0.0768284	0.00797705	-0.0184279				0.0957225	0.0369598	0.291336				-0.554882	-0.216288	-0.494813				-0.120427	-0.18196	0.630511				-0.452582	-0.553611	0.0757234				-0.104213	-0.101559
13	39		155.91	0.0813017	-0.213792			0.205677	0.0134222	0.346692				0.146053	9.55483e-07			-0.0424079	0.0136229	-0.0133748				0.0667982	0.0174931	0.325693				-0.488894	-0.161276	-0.478268				-0.160151	-0.233282	0.58078				-0.501166	-0.620068	0.0639418				-0.138997	-0.161177
13	39		157.91	0.0816861	-0.282204			0.168203	0.00951609	0.335156				0.0766698	-0.00785857			-0.0141577	0.0216433	-0.0082023				0.0396966	0.00396929	0.352588				-0.406961	-0.1037	-0.451609				-0.208993	-0.294666	0.522002				-0.549004	-0.68499	0.0514259				-0.181889	-0.242798
13	39		159.91	0.080862	-0.359218			0.127229	0.00579233	0.309653				0.0255562	-0.0343881			-0.000378176	0.0318685	-0.00375136				0.0178608	-0.000164126	0.360857				-0.315322	-0.0522524	-0.41477				-0.263561	-0.361912	0.456405				-0.589978	-0.739051	0.0390432				-0.229903	-0.342455
13	39		161.91	0.0787208	-0.437817			0.0874003	0.00278771	0.271316				0.00141396	-0.0798698			0.00714163	0.0434438	-0.000883149				0.00423151	-0.00821813	0.346149				-0.224514	-0.0162556	-0.369888				-0.318293	-0.429133	0.387925				-0.619102	-0.775189	0.0277463				-0.278002	-0.45017
13	39		163.91	0.075446	-0.51141			0.0537072	0.000868339	0.225876				-0.00663852	-0.139448			0.0332547	0.0550776	1.38979e-06				-5.27687e-06	-0.0273368	0.313767				-0.145741	-0.000768838	-0.321041				-0.367642	-0.491005	0.321466				-0.634292	-0.791057	0.0183117				-0.321039	-0.554811
13	39	psr1_5AL	165.91	0.0714539	-0.575762			0.0291054	6.22801e-05	0.181115				-0.0361246	-0.205661			0.0711367	0.0655805	0.000843279				-0.00415818	-0.0541376	0.27394				-0.0859968	0.00390873	-0.273127				-0.408067	-0.544233	0.261543				-0.636685	-0.789004	0.0111268				-0.355673	-0.648487
14	1	m72p78.3	0.01	-0.320879	0.0034575			0.124336	0.136949	-0.296725				-0.167068	-0.192379			-0.374313	-0.311427	-0.0571733				-0.606502	-0.672817	-0.576571				0.036641	0.026461	-0.0343395				0.000588447	0.0273288	0.000215157				0.00709505	0.12061	-0.0339981				-0.00587668	-0.00402284
14	1		2.01	-0.369852	0.00856115			0.11248	0.149863	-0.28012				-0.193888	-0.198653			-0.33075	-0.33457	-0.0560532				-0.561586	-0.650332	-0.55289				0.0678726	0.0505208	-0.0164255				0.00170028	0.0397563	-0.00907401				0.0185842	0.179354	-0.0612134				-0.00672619	-0.0040519
14	1		4.01	-0.418632	0.0159355			0.0998891	0.162815	-0.2479				-0.219361	-0.202174			-0.281866	-0.356758	-0.0544438				-0.509248	-0.620905	-0.493928				0.108149	0.0817782	-0.00480189				0.00340678	0.0542014	-0.0406574				0.0350286	0.244055	-0.0919651				-0.0075509	-0.00403796
14	2	wPt-1432	4.71	-0.434263	0.0182498			0.0956066	0.167034	-0.234994				-0.227461	-0.202808			-0.265064	-0.363967	-0.0541721				-0.49143	-0.610375	-0.466745				0.124095	0.0943877	-0.00239253				0.00383157	0.0583064	-0.0544163				0.040936	0.264933	-0.101663				-0.0081911	-0.00432879
14	3	gwm234	5.81	-0.409569	-0.0115753			0.091077	0.170954	-0.260679				-0.235475	-0.200987			-0.275037	-0.396146	-0.0995304				-0.546408	-0.666239	-0.406651				0.239465	0.216368	0.00312093				-0.027884	-0.000299978	-0.038948				0.0122972	0.174841	-0.0559759				-0.0948704	-0.099703
14	3		7.81	-0.390288	-0.00330945			0.116669	0.18763	-0.172118				-0.224879	-0.19725			-0.329543	-0.414491	-0.259032				-0.57595	-0.671019	-0.403885				0.155671	0.165584	-1.04452e-05				-0.0153765	0.00106206	-0.0251502				0.00808625	0.163003	-0.0528336				-0.0678761	-0.0685111
14	3		9.81	-0.36261	-8.75136e-06			0.145249	0.200651	-0.0915051				-0.212628	-0.192014			-0.388125	-0.429619	-0.505598				-0.600651	-0.668087	-0.388636				0.0789957	0.115924	-0.0047643				-0.00590248	0.00753603	-0.0132364				0.00425622	0.145649	-0.0489508				-0.042692	-0.0398644
14	3		11.81	-0.328446	0.00279863			0.173352	0.207607	-0.0328398				-0.199345	-0.185455			-0.445085	-0.439432	-0.774366				-0.616992	-0.65621	-0.359666				0.0244724	0.0725783	-0.0184598				-0.000793377	0.0201291	-0.00482584				0.00149681	0.123898	-0.0445541				-0.0223409	-0.0178021
14	3		13.81	-0.291543	0.0113458			0.197713	0.208266	-0.00396508				-0.18589	-0.178052			-0.495469	-0.443091	-1.02123				-0.623468	-0.636314	-0.320514				0.00122499	0.0395416	-0.0391202				0.000357177	0.0376854	-0.000632747				0.000164235	0.100751	-0.0400129				-0.00870923	-0.00469655
14	4	dupw115	15.41	-0.263425	0.0210117			0.213625	0.205499	0.000463518				-0.175557	-0.172006			-0.530192	-0.442167	-1.19109			1	-0.622373	-0.616833	-0.28707				-0.00253084	0.0215222	-0.0579058				0.00276276	0.0534102	4.96851e-05				-4.1759e-05	0.0833244	-0.0365753				-0.0027689	-0.000466536
14	4		17.41	-0.345303	0.000323974			0.295945	0.225293	-6.96417e-05				-0.148949	-0.170821			-0.777876	-0.463324	-1.16678				-0.652667	-0.646894	-0.3147				2.86645e-06	0.0268422	-0.0533641				-0.014945	0.00969105	-0.000513659				-0.0253319	0.0213226	-0.0384166				-0.0270712	-0.00645073
14	4		19.41	-0.431346	-0.0144901			0.356112	0.224994	-0.00161244				-0.118108	-0.165128			-0.94572	-0.466743	-1.09002				-0.665674	-0.656258	-0.321329				0.00321253	0.0318225	-0.0471736				-0.0929847	-0.0025405	-0.00287809				-0.100531	-9.32248e-05	-0.0392312				-0.0774444	-0.0197655
14	5	wPt-0033	21.21	-0.501276	-0.052872			0.380377	0.211976	-0.00425637				-0.0915379	-0.15718			-1.02694	-0.457082	-0.990631				-0.663862	-0.648453	-0.312287				0.010394	0.0352169	-0.041108				-0.196921	-0.0291544	-0.00602651				-0.197314	-0.0196942	-0.0390213				-0.134385	-0.0357863
14	5		23.21	-0.385149	-0.0914384			0.481571	0.301811	-0.0117359				-0.0645188	-0.126754			-1.09295	-0.510669	-1.09615	1			-0.744078	-0.741247	-0.400675				0.0096542	0.0363244	-0.0453839				-0.269096	-0.0617361	-0.00852165				-0.298721	-0.0578396	-0.0457326				-0.176229	-0.0609685
14	5		25.21	-0.268083	-0.134784			0.561084	0.381121	-0.0229625				-0.0267772	-0.0597104			-1.07364	-0.502388	-1.11166			1	-0.685499	-0.67216	-0.481945				0.00771277	0.0310727	-0.0497996				-0.340965	-0.104393	-0.0111686				-0.406292	-0.114607	-0.0518772				-0.217435	-0.0903232
14	6	wmc149a	26.91	-0.182671	-0.167284			0.595952	0.418756	-0.0340474				-0.00683946	-0.0179845			-0.998004	-0.4503	-1.04703				-0.543725	-0.511471	-0.536968				0.00576334	0.0238146	-0.0531179				-0.393185	-0.141611	-0.0132508				-0.487161	-0.166989	-0.0560454				-0.247327	-0.113397
14	7	psr170	27.41	-0.174966	-0.208013			0.566516	0.388811	-0.047799				-0.0150501	-0.0336337			-0.949984	-0.406103	-1.02988				-0.594774	-0.567872	-0.589271				0.00711281	0.0269809	-0.0433188				-0.45498	-0.178894	-0.0215239				-0.558429	-0.208358	-0.0672198				-0.291658	-0.113397
14	7		29.41	-0.363155	-0.373277			0.409653	0.257407	-0.120173				-0.113255	-0.133682			-0.705692	-0.201975	-0.954735				-0.866003	-0.761246	-0.769911				0.0438746	0.041598	-0.0125716				-1.07587	-0.335078	-0.0722808				-1.02537	-0.376123	-0.119194				-0.798298	-0.113397
14	8	psr304	29.51	-0.369015	-0.378944			0.401407	0.250615	-0.124056				-0.118933	-0.138499			-0.691734	-0.192807	-0.950616				-0.876748	-0.768228	-0.777351				0.0463325	0.0425176	-0.0113797				-1.09594	-0.340508	-0.0755789	1			-1.04109	-0.381635	-0.121697	1			-0.816595	-0.112915
14	9	m71p77.13_5B	30.61	-0.309784	-0.26269			0.274138	0.152185	-0.165				-0.110594	-0.119734			-0.624873	-0.159496	-0.880015				-0.865394	-0.743944	-0.844346				0.0706251	0.0686789	0.000474419				-0.895286	-0.226548	-0.151591				-0.806005	-0.235999	-0.12781				-0.691958	-0.0632009
14	9		32.61	-0.284601	-0.175045			0.345937	0.207222	-0.126221				-0.065107	-0.0678178			-0.659145	-0.178903	-0.840849				-0.736868	-0.64134	-0.718942				0.0310137	0.0230045	-0.00020506				-0.723401	-0.151515	-0.0615001				-0.742471	-0.214357	-0.0597726				-0.545229	-0.0147
14	9		34.61	-0.252824	-0.0962911			0.422552	0.269457	-0.0884916				-0.0275266	-0.0268046			-0.671114	-0.19345	-0.765371				-0.5792	-0.509838	-0.576336				0.00541933	0.000742128	-0.00302588				-0.539545	-0.0844592	-0.00676067				-0.653461	-0.186033	-0.0100174				-0.391355	0.000555592
14	9		36.61	-0.21806	-0.0395191			0.494746	0.330845	-0.0563719				-0.0055975	-0.00433153			-0.653383	-0.199003	-0.654026				-0.406304	-0.360158	-0.433594				-0.000825016	-0.00915692	-0.00842708				-0.36851	-0.0358165	0.00691909				-0.550884	-0.154886	0.00221168				-0.252667	0.0272414
14	10	m51p65.4_5B	38.01	-0.194464	-0.01586			0.538286	0.369006	-0.0391379				-0.000287514	-1.18132e-05			-0.625178	-0.197008	-0.56502				-0.2968	-0.26358	-0.345239				-0.00883116	-0.0301721	-0.0124418				-0.270036	-0.0150769	0.0338193				-0.481514	-0.134562	0.0177263				-0.175941	0.0637521
14	10		40.01	-0.165042	-0.0107215			0.4371	0.298467	-0.0780779				-0.0202102	-0.0149777			-0.520243	-0.139698	-0.375035				-0.405964	-0.357924	-0.317138				-0.122615	-0.238682	-0.00640139				-0.232185	-0.00721527	0.0256992				-0.635283	-0.215735	0.0140058				-0.199229	0.0517069
14	11	psr326.2	41.21	-0.145911	-0.00812213			0.338804	0.22542	-0.0989844				-0.0460955	-0.0366802			-0.437	-0.100882	-0.25545				-0.467892	-0.410929	-0.293915				-0.232832	-0.40635	-0.0036474				-0.210514	-0.00390317	0.0214443				-0.696181	-0.256669	0.0118534				-0.213514	0.045147
14	12	wPt-9814	42.31	-0.147286	-0.00835611			0.340031	0.226392	-0.0989911				-0.0462999	-0.036932			-0.436692	-0.100625	-0.254315				-0.468519	-0.411656	-0.293066				-0.233665	-0.40768	-0.00368786				-0.211733	-0.00406549	0.021141				-0.699234	-0.258471	0.0116402				-0.214521	0.0446888
14	13	barc109	43.41	-0.304884	-0.0521025			0.468062	0.332571	-0.0990146				-0.0703918	-0.0687778			-0.400751	-0.073624	-0.127638				-0.533145	-0.486793	-0.196025				-0.325583	-0.546171	-0.0094202				-0.344021	-0.0405259	0.00074089				-0.969815	-0.44868	-6.64495e-06				-0.323926	0.00724228
14	14	wmc73	44.51	-0.127223	-0.0106441			0.455501	0.334906	-0.0270991				-0.0247052	-0.0687149			-0.216315	-0.0739744	-0.0269913				-0.282859	-0.228675	-0.0425135				-0.442558	-0.728505	-0.00414977				-0.206117	-0.00326473	0.0139902				-0.762498	-0.448642	0.00820571				-0.213405	0.00727711
14	14		46.51	-0.131699	-0.00148241			0.629281	0.543549	-0.0895665				-0.02266	-0.0542357			-0.288433	-0.148688	-0.0132954				-0.279084	-0.212497	-0.101524				-0.448962	-0.758484	-0.00186215				-0.15447	8.64278e-05	0.00730951				-0.735559	-0.413898	0.00814452				-0.188632	0.016181
14	15	wPt-1951	47.71	-0.131761	2.17155e-07			0.696527	0.631917	-0.139664				-0.0209233	-0.0448714			-0.303481	-0.174762	-0.00724947				-0.269576	-0.196998	-0.146013				-0.433191	-0.728944	-0.000879218				-0.125011	0.00238864	0.00412252				-0.682252	-0.370563	0.0080387				-0.171886	0.0228879
14	16	wPt-3289	48.81	-0.143031	0.000155114			0.654577	0.568093	-0.182425				-0.0147821	-0.0391823			-0.428878	-0.289512	-0.000461694				-0.294311	-0.226359	-0.16033				-0.702384	-1.1327	3.11401e-05		1		-0.112839	0.00485479	0.00151881				-0.81853	-0.48477	0.00791322				-0.141116	0.0367143
14	16		50.81	-0.338861	-0.0119405			0.45472	0.368324	-0.196035				-0.11665	-0.266895			-0.298829	-0.131231	0.000438328				-0.449184	-0.423265	-0.148658				-0.553054	-0.866854	0.00349197				-0.13413	-0.00168267	-0.00236384				-0.798604	-0.574296	0.00212017				-0.191983	0.00173296
14	16		52.81	-0.579033	-0.0518224			0.247991	0.171678	-0.202591				-0.258548	-0.545235			-0.169053	-0.02499	0.00401414				-0.524087	-0.563263	-0.128955				-0.377348	-0.550371	0.012383				-0.139688	-0.0227691	-0.0182346				-0.685825	-0.629875	1.43322e-06				-0.217784	-0.0125443
14	17	wPt-0103	53.01	-0.602364	-0.0564664			0.231242	0.156853	-0.203022				-0.270198	-0.56781			-0.158773	-0.0196623	0.00452552				-0.52635	-0.571416	-0.126949				-0.361426	-0.521502	0.0133083				-0.13917	-0.0256631	-0.0203956				-0.671826	-0.633588	-9.61998e-06				-0.218243	-0.0157512
14	17		55.01	-0.799441	-0.0333989			0.277876	0.207698	-0.232486				-0.218064	-0.486076			-0.231369	-0.0624891	0.00754271				-0.489987	-0.52673	-0.137336				-0.420171	-0.608426	0.000341064				-0.10342	-0.00971418	-0.036249				-0.651846	-0.611527	-0.00466988				-0.167323	-0.0322446
14	18	tPt-2203	56.21	-0.910365	-0.0203731			0.299573	0.232754	-0.229222				-0.174398	-0.3892			-0.267131	-0.0913535	0.00933993				-0.447806	-0.473549	-0.134289				-0.44994	-0.650197	-0.00173088				-0.0781562	-0.00344195	-0.0412261				-0.585413	-0.538428	-0.011265				-0.130412	-0.0446827
14	19	wPt-5514	57.31	-0.923651	-0.0769837			0.296485	0.241558	-0.202176				-0.26084	-0.515538			-0.186221	-0.0424281	-0.00360638				-0.516717	-0.538744	-0.180381				-0.276961	-0.408559	-0.0975683				-0.163973	-0.039746	-0.0848662				-0.610852	-0.559075	-0.158452				-0.261342	-0.144278
14	19		59.31	-0.954311	-0.152967			0.187501	0.145504	-0.583317				-0.3969	-0.706914			-0.0723007	-6.35831e-05	0.000498849				-0.5224	-0.531885	-0.442157				-0.140249	-0.219672	-0.0269049				-0.270803	-0.106555	-0.191906				-0.633673	-0.575779	-0.172596				-0.348653	-0.216215
14	20	wPt-7418	60.51	-0.974813	-0.202707			0.128623	0.0954561	-0.794745				-0.478139	-0.811318			-0.0266967	0.0122231	0.00515537				-0.521629	-0.523013	-0.598907				-0.0747718	-0.12232	-0.00524552				-0.332788	-0.154273	-0.26563				-0.627991	-0.565674	-0.180627				-0.401113	-0.261772
14	21	psr725	61.61	-1.23854	-0.338805			0.183951	0.159817	-0.713475				-0.444349	-0.739864			-0.0121352	0.0278251	0.021692				-0.454797	-0.442377	-0.467046				-0.0648618	-0.109503	-0.0122827				-0.507611	-0.296046	-0.195003				-0.856563	-0.793012	-0.136031				-0.6528	-0.499847
14	21		63.61	-1.22505	-0.487495			0.221328	0.192525	-0.72454				-0.48394	-0.812153			-0.0502495	0.00105963	0.0167895				-0.602099	-0.604393	-0.472853				-0.0929662	-0.151122	-0.000883431				-0.654926	-0.421994	-0.291949				-1.09241	-1.04219	-0.178687				-0.791509	-0.64456
14	22	gwm499	64.11	-1.22008	-0.522275			0.22769	0.197958	-0.714544				-0.493814	-0.830138			-0.0616449	0	0.0157499				-0.636627	-0.64193	-0.469357				-0.0990277	-0.159573	-8.57112e-05				-0.688509	-0.452111	-0.316267				-1.1363	-1.08782	-0.189255	1	1		-0.822419	-0.676919
14	22		66.11	-1.44723	-0.680002			0.091502	0.0594886	-0.817699				-0.631955	-1.06747			-0.0333262	0.00831983	0.0279108				-0.745632	-0.76773	-0.522696				-0.013084	-0.0280568	0.0248612				-0.850782	-0.597523	-0.468218				-1.04989	-1.00021	-0.176546				-0.963443	-0.828973
14	22		68.11	-1.65502	-0.811378			0.0138641	0.00105047	-0.879152				-0.736563	-1.21721			-0.0132363	0.0331731	0.0428557				-0.816784	-0.849838	-0.544699				0.00862862	0.00599917	0.0996982				-0.984997	-0.723034	-0.612635				-0.918955	-0.867419	-0.158039				-1.08939	-0.967957
14	23	gwm639.2	68.51	-1.69001	-0.830193	1		0.00692786	-4.36916e-05	-0.885772				-0.750375	-1.23515		1	-0.0103713	0.039815	0.0459942				-0.822631	-0.856904	-0.544226				0.0170331	0.0147481	0.116852				-1.00496	-0.741905	-0.635806	1			-0.887338	-0.835401	-0.153395				-1.10911	-0.990053
14	23		70.51	-1.32456	-0.402361			-5.79805e-06	-0.0115078	-0.71236				-0.367888	-0.679478			-0.000287644	0.0977576	0.0595458				-0.341364	-0.340544	-0.376714				0.0484174	0.0512531	0.116923				-0.614522	-0.38154	-0.324555				-0.397123	-0.338807	-0.0436983				-0.643316	-0.502618
14	24	psp3037	71.01	-1.20513	-0.304891			-0.000499023	-0.0165821	-0.669521				-0.281647	-0.530146			1.09446e-05	0.112182	0.0621393				-0.241061	-0.233588	-0.33731				0.0580207	0.0629503	0.115606				-0.51566	-0.299099	-0.25614				-0.288903	-0.233913	-0.0268516				-0.521032	-0.380579
14	24		73.01	-0.939164	-0.506924			0.0100417	-1.15527e-05	-0.510289				-0.355607	-0.496064			-0.000553116	0.0705643	0.0621331				-0.314629	-0.229368	-0.221706				0.0424146	0.0672063	0.119124				-0.760543	-0.516707	-0.451277				-0.549558	-0.428665	-0.0969296				-0.78486	-0.645358
14	25	psr806.2	73.11	-0.923557	-0.514696			0.0110836	3.45277e-06	-0.502524				-0.358255	-0.494576			-0.000610054	0.0689688	0.0621421				-0.317633	-0.229102	-0.21664				0.0418031	0.0674657	0.119801				-0.769551	-0.524975	-0.458649				-0.560643	-0.436501	-0.100208				-0.794742	-0.65478
14	25		75.11	-0.703045	-0.496313			0.00438923	-0.00286278	-0.494554				-0.329263	-0.481612			-0.000695157	0.0866607	0.0625578				-0.300222	-0.206195	-0.222783				0.0491373	0.0820191	0.256889				-0.817376	-0.506389	-0.386948				-0.611821	-0.454475	-0.0294166				-0.853035	-0.624268
14	25		77.11	-0.467493	-0.447603			0.000550119	-0.0128183	-0.465964				-0.277672	-0.429194			-0.00077051	0.104498	0.0599474				-0.269564	-0.172683	-0.216274				0.0562009	0.0971757	0.450166				-0.82048	-0.45812	-0.292982				-0.63992	-0.450793	0.000140565				-0.86712	-0.566229
14	25		79.11	-0.255945	-0.376914			-0.000391357	-0.0296502	-0.418163				-0.212739	-0.347834			-0.000821629	0.119464	0.0541685				-0.228277	-0.13331	-0.195231				0.0617409	0.110671	0.66499				-0.77776	-0.388657	-0.193399				-0.639546	-0.425496	0.0392442				-0.832508	-0.486053
14	25		81.11	-0.109103	-0.30114			-0.00359772	-0.0509144	-0.359676				-0.15069	-0.261128			-0.000843474	0.12999	0.0466323				-0.184016	-0.0961162	-0.165451				0.0650572	0.120711	0.870564				-0.705205	-0.314076	-0.111351				-0.615389	-0.386377	0.121371				-0.763254	-0.39836
14	26	psr120.2	81.61	-0.0846635	-0.282906			-0.0050114	-0.0573608	-0.343778				-0.137002	-0.240992			-0.000793659	0.132732	0.0453043				-0.172854	-0.0874075	-0.15663				0.0656614	0.122743	0.921828				-0.684545	-0.29615	-0.0958686				-0.605998	-0.374997	0.143772				-0.742268	-0.376552
14	27	tPt-3719	82.71	-0.0988085	-0.193868			-0.0667067	-0.192435	-0.189456				-0.088512	-0.156874			0.00488343	0.230665	0.123137				-0.0813876	-0.0226652	-0.0346254				0.0806646	0.144211	1.28472			1	-0.576507	-0.221258	-0.125442				-0.482561	-0.26894	0.195729				-0.573664	-0.239917
14	28	wPt-3457	83.81	-0.267858	-0.32485			-0.063154	-0.197669	-0.34514				-0.168187	-0.161397			-0.0102024	0.228774	0.0298059				-0.235252	-0.137105	-0.173087				0.141808	0.241183	1.21106				-0.803383	-0.38352	-0.198434				-0.654585	-0.274157	0.121364				-0.751967	-0.242842
14	28		85.81	-0.290618	-0.338916			-0.0154538	-0.0998988	-0.154464				-0.096069	-0.0909549			-0.0432715	0.125975	0.029363				-0.200532	-0.114565	-0.050366				0.0559461	0.110265	0.976947				-0.831159	-0.40319	-0.134074				-0.821429	-0.397014	0.116402				-0.75293	-0.247538
14	29	wPt-8393	86.01	-0.292769	-0.340629			-0.0126046	-0.0917559	-0.137846				-0.0899638	-0.0850508			-0.0472891	0.117236	0.0294843				-0.197434	-0.112621	-0.0419822				0.0495293	0.0994269	0.948823				-0.834215	-0.405491	-0.128682				-0.83556	-0.40828	0.115753				-0.753333	-0.248133
14	29		88.01	-0.279235	-0.416524			-0.030898	-0.144986	-0.209894				-0.112435	-0.119207			-0.0447394	0.150274	0.0746018				-0.226847	-0.137211	-0.0551819				0.0678028	0.131672	1.00384				-0.915518	-0.494142	-0.2162				-0.889419	-0.457831	0.0755126				-0.803603	-0.273419
14	29		90.01	-0.251965	-0.500954			-0.0598383	-0.213512	-0.302575				-0.138133	-0.161132			-0.041145	0.187673	0.145728				-0.258931	-0.165398	-0.0707796				0.0900002	0.16981	1.04423				-0.989809	-0.592155	-0.333763				-0.930845	-0.505119	0.0391112				-0.845986	-0.296182
14	29		92.01	-0.212897	-0.585878			-0.0979141	-0.288845	-0.40844				-0.165111	-0.207792			-0.0367836	0.224544	0.236907				-0.291678	-0.19558	-0.0871064				0.114382	0.210281	1.06323				-1.04558	-0.6897	-0.468074				-0.951607	-0.543413	0.0129736				-0.873412	-0.312282
14	29		94.01	-0.168866	-0.662718			-0.140503	-0.35989	-0.516398				-0.191025	-0.254748			-0.0321601	0.255767	0.335411				-0.323001	-0.225729	-0.102123				0.138488	0.248787	1.05911				-1.07491	-0.776513	-0.600864				-0.948378	-0.56808	0.000927796				-0.881659	-0.319075
14	29		96.01	-0.127892	-0.725341			-0.182139	-0.41891	-0.616535				-0.213916	-0.297787			-0.0278219	0.278314	0.428884				-0.351244	-0.253926	-0.114322				0.160106	0.281981	1.0354				-1.07657	-0.845459	-0.718801	1			-0.924081	-0.578455	-0.00206471				-0.871129	-0.316728
14	30	m65p64.8a	96.71	-0.115503	-0.743604			-0.195534	-0.436307	-0.648156				-0.220996	-0.311754			-0.0264773	0.284312	0.458554				-0.360381	-0.263468	-0.11778				0.166635	0.291819	1.02419				-1.07179	-0.86494	-0.755485				-0.912303	-0.5796	-0.00478662				-0.864103	-0.314453
14	30		98.71	-0.116841	-0.839319			-0.199278	-0.519265	-0.672907				-0.23719	-0.437613			-0.0272362	0.349644	0.488279				-0.397487	-0.372139	-0.122698				0.145202	0.282431	1.06732				-1.10241	-0.947971	-0.902434				-0.940193	-0.662585	-0.0136833				-0.895367	-0.361455
14	30		100.71	-0.115861	-0.925261			-0.190797	-0.590028	-0.695212				-0.237343	-0.568869			-0.0262714	0.389846	0.51217				-0.379984	-0.456162	-0.126295				0.118975	0.26999	1.09479				-1.11633	-1.02606	-1.04306				-0.94387	-0.737981	-0.0277167				-0.918033	-0.411184
14	30		102.71	-0.112183	-0.99505			-0.171583	-0.638586	-0.71283				-0.221617	-0.686336			-0.0239883	0.39113	0.527323				-0.329248	-0.506821	-0.128186				0.0925186	0.255425	1.10319				-1.11109	-1.09229	-1.16292				-0.926109	-0.798378	-0.0447867				-0.928521	-0.458199
14	31	psr2021.2	102.81	-0.112557	-0.998046			-0.170794	-0.640937	-0.713036				-0.220335	-0.69064			-0.024011	0.389819	0.527547				-0.326442	-0.508213	-0.128074				0.0913758	0.254717	1.10904				-1.11081	-1.09528	-1.16822				-0.924969	-0.800788	-0.0452786				-0.92864	-0.460163
14	32	gwm271	103.91	-0.181913	-1.02733		1	-0.195511	-0.716365	-0.660343				-0.184736	-0.635298			-0.0415163	0.328171	0.501232				-0.299442	-0.481477	-0.110613				0.0885207	0.251923	1.54549				-1.14918	-1.13355	-1.22228	1	1	1	-0.928703	-0.810202	-0.0177287				-0.921828	-0.459042
14	32		105.91	-0.181628	-0.849065			-0.231345	-0.717563	-0.484875				-0.155624	-0.573609			-0.0184089	0.420898	0.58363				-0.204181	-0.381467	-0.0386992				0.117975	0.257849	1.54874			1	-0.926322	-0.931997	-0.993795				-0.685427	-0.577566	-0.000380022				-0.724547	-0.328799
14	32		107.91	-0.177721	-0.636481			-0.262705	-0.68695	-0.294076				-0.121008	-0.488996			-0.00284046	0.508982	0.569375				-0.115586	-0.275968	-0.00162671				0.143244	0.243578	1.4834				-0.67385	-0.694755	-0.710538				-0.427409	-0.3346	0.0114815				-0.513693	-0.199799
14	32		109.91	-0.170226	-0.409126			-0.28266	-0.629361	-0.129817				-0.0857715	-0.388108			0.00109757	0.574889	0.483926				-0.0484226	-0.177885	0.0141565				0.153072	0.209661	1.36917				-0.42025	-0.443927	-0.411814				-0.205134	-0.13626	0.05421				-0.317196	-0.094569
14	32		111.91	-0.160341	-0.217465			-0.289508	-0.556476	-0.0336745				-0.0557094	-0.286762			0.0122701	0.612036	0.37497				-0.011023	-0.100687	0.0684436				0.147691	0.167788	1.23018				-0.216794	-0.234082	-0.183648				-0.0660307	-0.0284035	0.118635				-0.166091	-0.0297393
14	33	wPt-6014	112.31	-0.158264	-0.188336			-0.291313	-0.544116	-0.0238499				-0.0512406	-0.269599			0.015684	0.618165	0.35488				-0.00711177	-0.0888132	0.0812122				0.146565	0.16124	1.20606				-0.186167	-0.202345	-0.153128				-0.0488522	-0.0174808	0.132548				-0.14317	-0.0218656
14	34	wPt-5896	113.41	-0.155236	-0.160442			-0.471944	-0.752181	-0.123646				-0.107854	-0.365387			0.0588884	0.800058	0.374095				-0.0111665	-0.096587	0.00989042				0.26066	0.313073	1.51263				-0.148796	-0.172375	-0.218499				-0.010521	-3.99783e-05	0.145269				-0.118273	-0.0157791
14	34		115.41	-0.109393	-0.16028			-0.882974	-0.752429	-0.123442				-0.273876	-0.365196			0.257322	0.800304	0.373846				-0.0581227	-0.0964712	0.00993488				0.500468	0.313026	1.51264			1	-0.165439	-0.172218	-0.218245				-0.00173494	-3.76113e-05	0.145521				-0.132195	-0.0157155
14	35	psr426.2	115.51	-0.107437	-0.160218			-0.896336	-0.752087	-0.122972				-0.281191	-0.365118			0.266395	0.800061	0.373356				-0.0607744	-0.0964203	0.0100347				0.50904	0.313424	1.5117				-0.166053	-0.172155	-0.218128				-0.00149581	-3.39197e-05	0.145496				-0.13265	-0.015724
14	35		117.51	-0.10876	-0.145651			-0.802967	-0.665552	-0.0419389				-0.248183	-0.336411			0.218757	0.73075	0.275412				-0.0503849	-0.0847965	0.0422954				0.597706	0.394787	1.29897				-0.15224	-0.157166	-0.190884				0.000447644	0.00346658	0.133439				-0.113771	-0.0180502
14	35		119.51	-0.108547	-0.123667			-0.683302	-0.549365	-0.00132128				-0.19919	-0.277482			0.165493	0.622533	0.180452				-0.0382297	-0.0689394	0.101722				0.664676	0.460781	1.0452				-0.13233	-0.134457	-0.151801				0.00743438	0.0166468	0.110803				-0.0900926	-0.0201536
14	35		121.51	-0.106616	-0.0972539			-0.547617	-0.416288	0.018308				-0.1435	-0.200954			0.1141	0.484342	0.101234				-0.0263063	-0.0515697	0.181936				0.700332	0.496959	0.763235				-0.108568	-0.10694	-0.107408				0.0227188	0.0391352	0.0809153				-0.0653581	-0.0216449
14	35		123.51	-0.103284	-0.0718266			-0.416054	-0.29167	0.0833034				-0.094181	-0.130254			0.0720975	0.345207	0.0462814				-0.0165172	-0.0360231	0.268268				0.70885	0.506186	0.49513				-0.0850567	-0.0801215	-0.0683273				0.0437588	0.0672086	0.0527299				-0.0439613	-0.0223766
14	36	wg908.2	123.91	-0.102732	-0.0682333			-0.391692	-0.26958	0.0999809				-0.0861797	-0.118905			0.0650024	0.320107	0.039452				-0.015096	-0.0336709	0.288234				0.708758	0.506316	0.453275				-0.0816717	-0.0762942	-0.0623859				0.047678	0.072226	0.0480923				-0.0410545	-0.0229843
14	37	wPt-1304	125.01	-0.126115	-0.178518			-0.267596	-0.169647	0.171503				-0.0958597	-0.141981			0.0290887	0.220634	0.184335				-0.0355252	-0.0683167	0.65274				0.771233	0.571927	0.74202				-0.187133	-0.190731	-0.109564				0.00584803	0.012798	0.0477648				-0.130869	-0.114573
14	37		127.01	-0.0936726	-0.178518			-0.183722	-0.169647	0.185318				-0.0369544	-0.141981			0.0317359	0.220634	0.184335				-0.00522423	-0.0683166	0.652741				0.872312	0.571927	0.607024				-0.187151	-0.190731	-0.0320696				0.00695952	0.012798	0.112153				-0.132306	-0.114573
14	38	wPt-9205	127.11	-0.0925646	-0.178458			-0.179587	-0.169086	0.185684				-0.0347631	-0.14234			0.0316061	0.220002	0.183477				-0.0045613	-0.0687529	0.6515				0.87842	0.573722	0.601008				-0.184817	-0.190562	-0.029972				0.00707479	0.0130084	0.114744				-0.130795	-0.11471
14	39	barc140	128.21	-0.128881	-0.172044			-0.116065	-0.109247	0.158455				-0.0484657	-0.183114			0.0110639	0.151009	0.0926087				-0.0203581	-0.122159	0.498221				1.05726	0.748982	0.658782	1			-0.170698	-0.172189	-0.0887699				0.0319552	0.0456133	0.0568575				-0.14331	-0.130043
14	39		130.21	-0.142743	-0.178513			-0.135382	-0.138159	0.147484				-0.0633591	-0.217121			0.015519	0.184547	0.10836				-0.0228659	-0.127204	0.489462				0.949307	0.655751	0.60907				-0.17535	-0.178446	-0.0895138				0.0222665	0.0354526	0.0440064				-0.14871	-0.114597
14	39		132.21	-0.156661	-0.181251			-0.156939	-0.172837	0.131614				-0.0816542	-0.255052			0.0212404	0.22282	0.126496				-0.0255975	-0.131491	0.468745				0.824888	0.548593	0.548203				-0.176588	-0.180794	-0.089105				0.0127136	0.0242159	0.0313358				-0.151974	-0.0961141
14	39		134.21	-0.168575	-0.177518			-0.179024	-0.211043	0.111297				-0.102503	-0.293602			0.028043	0.261841	0.146171				-0.0283573	-0.134327	0.434472				0.688676	0.432702	0.478443				-0.172423	-0.176387	-0.0871881				0.0049841	0.0135131	0.0199155				-0.151643	-0.0755936
[truncated: 839 more rows]
[truncated: 38 more columns]

## Sheet: Spreadsheet descriptions
Table S11. Comparison of peak LOD scores and their locations from QTL analysis of 12 traits from Habash et al. (2007) using 91 (90 for one trait) and 75-78 DHLs.
[truncated: 66 more rows]

[truncated: 4 more sheets: LOD score for full+red compared, LOD full+red compared+LOD peaks, LOD peaks ≥1.0 ranked, Full+reduced ≥1.9 LOD peaks]
