# Supplementary material for: Impact of Soil Drought on Yield and Leaf Sugar Content in Wheat: Genotypic and Phenotypic Relationships Compared Using a Doubled Haploid Population
Source: Int J Mol Sci. 2025 Aug 13;26(16):7833. doi: 10.3390/ijms26167833 (PMC12386748; doi:10.3390/ijms26167833)
Supplement: Supplementary file 1 [file ijms-26-07833-s001.zip › Table S12 Genes and LOD peaks for traits final.xlsx]

## Sheet: Description of table
Table S12. Candidate genes for traits, their genetic and physical locations, and LOD peak frequencies collated from multiple field and pot trials with the population of 95 CSDH lines.
Column B	Trait name
Column C	No. of trials	Number of trials giving QTLs identified using Composite Interval Mapping (CIM) analysis with 25 background markers, and for some traits this combines QTLs identified using phenotypic trial mean data as well as individual replicate phenotypic data.
Column D	Chromosome	Chromosome number and genome
Column E	Gene symbol
Column F	Reference	Reference describing the gene sequencing or cloning or identification of TraesCS gene designation in Chinese Spring RefSeq v.2.1
Column G	Gene CS v2.1	TraesCS gene designation in Chinese Spring RefSeq v.2.1
Column H	bp start location v2.1	TraesCS gene start bp in Chinese Spring RefSeq v.2.1
Column I	bp end location v2.1	TraesCS gene end bp in Chinese Spring RefSeq v.2.1
Column J	QTL peak frequency	Number of trait trials (column C) giving a QTL peak at the genetic map locations given in column L. QTL peaks were identified using CIM for QTL location and a LOD score threshold of ≥2.0 as selection criterion.
		The intensity of cell shading is proportional to the number of QTL peak occurrences compared with the maximum number of peak occurrences in the genome.
		Cells shaded in green with +ve numbers indicate increasing alleles from Chinese Spring and cells shaded in red with -ve numbers indicate increasing alleles from SQ1.
Column K	Marker near or at QTL peak	Where no marker is shown (-), then cM distances and bp locations are based of a walking distance of 2 cM using CIM with 25 background markers for QTL location.
Column L	cM distance	Distance from the first marker in the chromosome linkage group in cM according to the genetic map.
Column M	QTL peak bin start bp v2.1	bp location of the first marker in the bin of all markers with the same allele scores for the CSDH population.
Column N	QTL peak bin mid bp v2.1	bp location at the middle of the bin (arithmetical mean of columns M and O).
Column O	QTL peak bin end bp v2.1	bp location of the final marker in the bin of all markers with the same allele scores for the CSDH population.
Column P	QTL gene likelihood	Assessment of the likelihood of the gene governing variation of the trait in the CSDH population.
Reference details are given from row 83 onwards.
Genes considered likely to be governing variation of the trait are shown in cells with pale green shading (probable, very probable, 100%)

## Sheet: Genes and LOD peaks for traits
	Table S12. Candidate genes for traits, their genetic and physical locations, and LOD peak frequencies collated from multiple field and pot trials with the population of 95 CSDH lines.
	Trait	No. of trials	Chromosome	Gene symbol	Reference	Gene CS v2.1	bp start location v2.1	bp end location v2.1	QTL peak frequency	Marker near or at QTL peak	cM distance	QTL peak bin start bp v2.1	QTL peak bin mid bp v2.1	QTL peak bin end bp v2.1	QTL gene likelihood
									-2	-	84.88	-	245979846	-
	Grain size	51	6B	TaGW2-6B	Wang et al., 2018	TraesCS6B03G0578500	299892005	299894056	-11	wmc397	84.99	246269923	357371709	468473495	very probable
									-2	-	86.99	-	470024369	-
									2	-	145.93		7.38473e+08
	Grain size	51	4A	TaGS3-4A	Yang et al., 2019	TraesCS4A03G1194500	742446613	742449184	8	wPt-9418	146.04	738472914	7.40416e+08	742359829	possible
									0	-	148.04		7.42609e+08
									0	-	205.54	-	651429641	-
	Sterile spikelets	27	5A	Q-5A	Simons et al., 2006; Xie et al., 2018	TraesCS5A03G1116700	651814443	651818085	-8	1392278	205.86	651813725	651897431	651981138	very probable
									0	-	207.86	-	653465248	-
									4	4910887	94.53	567851530	567976450	568101371
	Ears per plant	54	6B	TaPIN1-6B	Yao et al., 2021	TraesCS6B03G0955500	602120723	602123611	6	GS1_gln_s1	95.58	576363221	619967511	663571801	possible
									0	1093068	96.11	665375549	665375583	665375617
									4	-	59.71	-	33173912	-
	Height	88	4B	Rht-B1	Peng et al., 1999	TraesCS4B03G0093100	33614549	33616890	62	Rht-B1	60.6	33614549	33614549	33614549	100% (a)
									5	-	62.6	-	3.49224e+07	-
									-	-	-	-	-
	Height	88	4D	Rht-D1 (Rht2)	Peng et al., 1999	TraesCS4D03G0067100	19189660	19191531	-15	7487534	0.01	0	12433839	24867679	probable
									0	-	2.01	-	35093927
									-1	1862670	47.07	43232844	43232878	43232912
	Height	88	2B	Rht8/RNHL-B1	Zhou et al., 2023, Xu et al., 2023	TraesCS2B03G0162900	44939473	44942587	-5	-	49.07	-	4.46312e+07	-	possible
									-3	1047040	50.84	45868727	45868761	45868795
									4	1073748	59.95	83613654	83613688	83613722
	Height	88	3A	GA3OX1 (Gibberellin 3-beta-dioxygenase 1)	Phillips et al., 2025	TraesCS3A03G0268400	98379337	98381241	4	4991865	61	97889066	97889100	97889134	possible
									0	-	63	-	1.10186e+08	-
									-2	1250835	64.31	57824129	58417939	59011750
	Flowering time	92	2B	Ppd-B1	Beales et al., 2007	TraesCS2B03G0222600	63365825	63369904	-19*	-	66.31	-	61672586*	-	very probable
									-5	-	68.31	-	64333423	-
									2	1135154	161.63	586479091	586525540	586571989
	Flowering time	92	5A	Vrn1-5A	Yan et al., 2003	TraesCS5A03G0935400	589259335	589271297	33	vrn-A1	162.68	587077297	588669542	590261787	100% (b)
									4	-	164.68	-	591278622	-
									-2	1055726	144.78	470042263	470042297	470042331
	Flowering time	92	5D	Vrn1-5D	Yan et al., 2003	TraesCS5D03G0894800	470042050	470049949	-18	-	146.78	-	470855602	-	very probable
									0	gwm292_5D	146.89	470900332	470900332	470900332
									-1	-	99.11	-	72166219	-
	Flowering time	92	7A	Vrn3-7A	Yan et al., 2006	TraesCS7A03G0272100	74954916	74955948	-12	2254693	100.8	73024063	75478879	77933696	possible
									-3	-	102.8	-	80103422	-
									0	1092088	37.29	54323867	55397692	56471517
	Awn length	36	4A	Hd (MADS-box candidate gene)	Wang et al., 2022	TraesCS4A03G0160400	79020886	79024308	-21	1102029	37.82	58867247	78823085	98778923	very probable
									0	1124356	38.35	104338917	104338941	104338966
									0	5323859	91.87	484276374	484276374	484276374
	Awn length	36	6B	B2 (candidate B2 awn gene)	Wang et al., 2022	TraesCS6B03G0828100	524248582	524255939	-34	wPt-5037	92.4	484347036	524606618	564866200	very probable
									0	2303344	94	564866200	564866278	564866357
									-1	wPt-2389	80.8	458687508	464315931	469944355
	Flag leaf length	39	1B	TaPME1	Mehla et al., 2022	TraesCS1B03G0764500	488016422	488018666	-4	1002357	81.85	476264625	476264659	476264693	possible
									-2	1008954	82.9	492495200	492495234	492495268
									0	1042839	70.05	105774484	105774604	105774725
	Flag leaf length	39	3D	TaNyc1	Mehla et al., 2022	TraesCS3D03G0342600	131029058	131034371	-5	1208543	71.1	123864817	123864851	123864885	possible
									0	wPt-741507	72.15	140992296	140992296	140992296
									0	psr392.2	6.98	8381632	8381632	8381632
	Flag leaf length	39	7D	KAO1	Khlestkina et al., 2010	TraesCS7D03G0059600	12978199	12982834	-8	psr563.1	8.03	8387043	11200232	14013422	possible
									0	1221556	8.56	14037141	14742041	15446941
									1	1135154	161.63	586479091	586525540	586571989
	Frost resistance	19	5A	Fr-A1/Vrn-5A	Baga et al., 2007	TraesCS5A03G0935400	589259335	589271297	11	vrn-A1	162.68	587077297	588669542	590261787	very probable
									1	-	164.68	-	591278622	-
									0	2281586	81.25	494020299	494020299	494020299
	Frost resistance	19	5B	Fr-B2	Pearce et al., 2013	TraesCS5B03G0789300	495788271	495789269	-2	gwm639.2	82.3	495116436	501189458	507262480	possible
									0	-	84.3		510747490	-
									0	wPt-0836	24.99	25440058	25980287	26520516
	Septoria resist	12	3A	Stb6	Chartrain et al., 2005	TraesCS3A03G0099100	26821382	26828057	-1	Stb6	26.05	26822881	26871771	26920661	100% (c)
									0	-	28.05		29121967
									1	wmc233	0.01	0	2655473	5310946
	Septoria resist	12	5D	Snn3-5D	Phan et al., 2021, Zhang et al., 2011	TraesCS5D03G0026800	6773112	6787820	3	cfd18	1.07	5535577	5535577	5535577	very probable
									0	1090404	1.61	7387620	7387620	7387620
									0	1123349	110.89	633408814	636499416	639590018
	Rust resistance	9	4A	Lr34	Krattinger et al., 2009	TraesCS4A03G0958300	663791202	663804922	1	1066988	111.94	641029420	666379157	691728894	possible
									0	1003068	112.99	691922416	691922439	691922463
									0	983950	50.71	46689846	46689880	46689914
	Rust resistance	9	7D	Lr34	Krattinger et al., 2009	TraesCS7D03G0183600	48949435	48961863	-2	1217531	52.34	47108565	47108599	47108633	probable
									0	-	54.34	-	49252977	-
									0	1094640	87.69	105893022	105893056	105893090
	Leaf trichomes	4	7D	TaGPx1	Fan et al., 2024	TraesCS7D02G152400	102831122	102834496	-2	wPt-0789	89.27	106252059	106394675	106537291	possible
									0	1276810	89.8	106787251	106787251	106787251
	* LOD peak maximum frequency using interval mapping was 4 cM proximal, corresponding exactly to the location of Ppd-B1 (31 of 95 trials).									Increasing allele from SQ1 (LOD score shown as -ve).
	In a glasshouse long-day (16h) to short-day (10h) comparison, the QTL for difference in ear emergence between short-days and long-days was located at 61672586.									Increasing allele from CS (LOD score shown as +ve).
	(a) Scored as qualitative trait as response of leaf 1 to gibberellic acid treatment.
	(b) Scored as qualitative trait as leaf % water content.
	(c) Scored as qualitative trait in response to Mycosphaerella graminicola (anamorph of Septoria tritici) inoculation of detached leaves
	References:
	Baga, M., Chodaparambil, S.V.; Limin, A.E.; Pecar, M.; Fowler, D.B.; N. Chibbar, R.N. Identification of quantitative trait loci and associated candidate genes for low-temperature tolerance in cold-hardy winter wheat. Functional & Integrative Genomics 2007, 7, 53–68.
	Beales, J; Turner, A.; Griffiths, S.; Snape, J.W.; Laurie, D.A. A pseudo-response regulator is misexpressed in the photoperiod insensitive Ppd-D1a mutant of wheat (Triticum aestivum L.). Theor. Appl. Genet. 2007, 115, 721–733.
	Chartrain, L.; Brading, P.A.; J. K. M. Brown, J.K.M. Presence of the Stb6 gene for resistance to septoria tritici blotch (Mycosphaerella graminicola) in cultivars used in wheat-breeding programmes worldwide. Plant Path. 2005, 54, 134–143.
	Fan, H.; Xu, J.; Ao, D.; Jia, T.; Shi, Y.; Li, N.; Jing, R.; Sun, D. QTL mapping of trichome traits and analysis of candidate genes in leaves of wheat (Triticum aestivum L.). Genes 2024, 15, 42. https://doi.org/10.3390/genes15010042.
	Khlestkina, E.K.; Kumar, U.; Röder, M.S. Ent-kaurenoic acid oxidase genes in wheat. Mol. Breed. 2010, 25, 251–258.
	Krattinger, S.G.; Lagudah, E.S.; Spielmeyer , W.; Singh, R.; Huerta-Espino, J.; McFadden, H.; Bossolini, E.; Selter, L.L.; Keller, B. A putative ABC transporter confers durable resistance to multiple fungal pathogens in wheat. Science. 2009, 323, 1360-1363.
	Mehla, S.; Kumar, U.; Kapoor, P.; Singh, Y.; Sihag, P.; Sagwal, V.; Balyan, P.; Kumar, A.; Ahalawat, N.; Lakra, N.; Singh, K.P.; Pesic, V.; Djalovic, I.; Mir, R.R.; Dhankher, O.P. Structural and functional insights into the candidate genes associated with different developmental stages of flag leaf in bread wheat (Triticum aestivum L.). Front. Genet. 2022, 13, 933560. doi: 10.3389/fgene.2022.9335…
	Pearce, P.; Zhu, J.; Boldizsár, A.; Vágújfalvi, A.; Burke, A.; Garland-Campbell, K.; Galiba, G.; Dubcovsky, J. Large deletions in the CBF gene cluster at the Fr-B2 locus are associated with reduced frost tolerance in wheat. Theor. Appl. Genet. 2013, 126, 2683–2697.
	Peng, J.; Richards, D.E.; Hartley, N,M.; Murphy, G.P.; Devos, K.M.; Flintham, J.E.; Beales, J.; Fish, L.J.; Worland, A.J.; Pelica, .; Sudhakar, D.; Christou, P.; Snape, J.W.; Gale, M.D.; Harberd, N.P. ‘Green Revolution’ genes encode mutant gibberellin response modulators. Nature 1999, 400, 256–261.
	Phan, H.T.T.; Furuki, E.; Hunziker, L.; Rybak, K.; Tan, K-C. GWAS analysis reveals distinct pathogenicity profiles of Australian Parastagonospora nodorum isolates and identification of marker‑trait‑associations to septoria nodorum blotch. Nature Scientific Rep. 2021, 11, 10085. https://doi.org/10.1038/s41598-021-87829-02021
	Phillips, A.L.; Huttly, A.K.; Alarcón-Reverte, R.; Clark, S.J.; Jaworek, P.; Tarkowská, D.; Sokolowska, P.; Steele, D.; Riche, A.; Hawkesford, M.J.; Thomas, S.G.; Hedden, P.; Pearce, S. GIBBERELLIN 3-OXIDASE genes regulate height and grain size in bread wheat. J. Exp. Bot. 2025, https://doi.org/10.1093/jxb/eraf1512025
	Simons, K.J.; Fellers, J.P.; Trick, H.N.; Zhang, Z.; Tai, Y-S.; Gill, B.S.; Faris, J.D. Molecular characterization of the major wheat domestication gene Q. Genetics 2006, 172, 547–555.
	Wang, W.; Simmonds, J.; Pan, Q.; Davidson, D.; He, F.; Battal, A.; Akhunova, A.; Trick H.N.; Uauy, C.; Akhunov, E. Gene editing and mutagenesis reveal inter‑cultivar differences and additivity in the contribution of TaGW2 homoeologues to grain size and weight in wheat. Theor. Appl. Genet. 2018, 131, 2463–2475.
	Wang, Z.Y.; Deng, Z.Y.; Kong, X.C.; Wang, F.; Guan, J.T.; Cui, D.; Sun, G.; Liao, R.; Fu, M.; Che, Y.; Hao, C.; Geng, S.; Zhang, X.; Zhou, P.; Mao, L.; Liu, S.; Aili Li, A. InDels identification and association analysis with spike and awn length in Chinese wheat mini-core collection. Int. J. Mol. Sci. 2022, 23, 5587.
	Xie, Q.; Li, N.; Yang, Y.; Lv, Y.; Yao, H.; Wei, R.; L. Sparkes, D.L.; Ma, Z. Pleiotropic effects of the wheat domestication gene Q on yield and grain morphology. Planta 2018, 247, 1089–1098.
	Xu, D.; Jia, C.; Lyu, X.; Yang, T.; Qin, H.; Wang, Y.; Qianlin Hao, Q.; Liu, W.; Dai, X.; Zeng, J.; Zhang, H.; Xia, X.; He, Z.; Shuanghe Cao, S.; Maa, W. In silico curation of QTL-rich clusters and candidate gene identification for plant height of bread wheat. Crop Journal 2023, 11, 1480–1490.
	Yan, L.; Fu, D.; Li, C.; Blechl, A.; Tranquilli, G.; Bonafede, M.; Sanchez, A.; Valarik, M.; Yasuda, S.; Dubcovsky, J. The wheat and barley vernalization gene VRN3 is an orthologue of FT. PNAS 2006, 103, 19581–19586.
	Yao, F.Q.; Li, X.H.; Wang, H.; Song, Y.N.; Li, Z.Q.; Li, X.G.; Xin‑Qi Gao, X-Q.; Zhang, X.S.; Bie, X.M. Down‑expression of TaPIN1s Increases the tiller number and grain yield in wheat. BMC Plant Biol 2021, 21, 443. https://doi.org/10.1186/s12870-021-03217-w.
	Yang, Ji.; Zhou, Y.; Zhang, Y.; Hu, W.; Wu, Q.; Chen, Y.; Wang, X.; Guo, G.; Liu, Z.; Cao, T.; Zhao, H. Cloning, characterization of TaGS3 and identification of allelic variation associated with kernel traits in wheat (Triticum aestivum L.). BMC Genetics, 2019, 20, 98. https://doi.org/10.1186/s12863-019-0800-6.
	Zhang, Z.; Friesen, T.L.; Xu, S.S.; Shi, G.; Liu, Z.; Rasmussen, J.B.; Faris, J.D. Two putatively homoeologous wheat genes mediate recognition of SnTox3 to confer effector-triggered susceptibility to Stagonospora nodorum. Plant J. 2011, 65, 27–38.
	Zhou, C.; Xiong, H.; Fu, M.; Guo, H.; Zhao, L.; Xie, Y.; Gu J.; Zhao, S.; Ding, Y.; Li, Y.; Li, X.; Liu, L. Genetic mapping and identification of Rht8-B1 that regulates plant height in wheat. BMC Plant Biology 2023, 23, 33. https://doi.org/10.1186/s12870-023-04343-32023.
